# Supplementary material for: The Modular Adaptive Ribosome
Source: PLoS One. 2016 Nov 3;11(11):e0166021. doi: 10.1371/journal.pone.0166021 (PMC5094737; doi:10.1371/journal.pone.0166021)
Supplement: S1 Table — (XLS) [file pone.0166021.s008.xls]

## Sheet: Sheet1
	X1.3.diallylurea.10000.um.20gen.new.scanner	X1.3.diallylurea.20000.um.20gen.new.scanner	X1.4.dimethylendothall.100.um.20gen.new.scanner	X1.7.octadiene.0.25...20gen.new.scanner	X1.8.nonadiene.0.49...20gen.new.scanner	X1.8.nonadiene.0.99...20gen.new.scanner	X23.degrees.C.15gen.old.scanner	X23.degrees.C.5gen.old.scanner	X25.degrees.C.15gen.old.scanner	X25.degrees.C.5gen.old.scanner	X2.cyanoethyl.acrylate.360000.um..5gen.new.scanner	X37.degrees.C.20gen.old.scanner	X37.degrees.C.5gen.old.scanner	X4NQO.0.0313.um..5gen.new.scanner	X5.fluorouracil.19.1.um.20gen.old.scanner	X5.fluorouracil.19.2.um.15gen.old.scanner	X5.fluorouracil.19.2.um.5gen.old.scanner	X5.fluorouracil.250.um.20gen.old.scanner	X5.fluorouracil.38.46.um.15gen.old.scanner	X5.fluorouracil.38.5.um.20gen.old.scanner	X5.fluorouracil.38.5.um.5gen.old.scanner	X5.fluorouracil.9.6.um.20gen.old.scanner	acetic.acid.50.um.ug.ml.20gen.new.scanner	aclacinomycin.A.32.25.um.20gen.new.scanner	acriflavinium.hydrochloride.250.um.20gen.old.scanner	adenine.dropout.5gen.old.scanner	adenophostin.A.500.um.20gen.new.scanner	AG.957..Biomol..500.um.20gen.new.scanner	aklavin.hydrochloride.250.um.20gen.old.scanner	alizarin.66.um.20gen.new.scanner	allyl.disulfide.0.01...20gen.new.scanner	allyl.disulfide.0.016...20gen.new.scanner	allyl.disulfide.0.06...20gen.new.scanner	allyl.sulfide.0.12...20gen.new.scanner	alverine.citrate.500.um.20gen.old.scanner	amphotericin.B.0.31.um.20gen.old.scanner	amsacrine.500.um.20gen.new.scanner	angelicin.62.5.um..5gen.new.scanner	angelicin.irradiated.62.5.um..5gen.new.scanner	arginine.dropout.5gen.old.scanner	aureobasidin.A.0.02.ug.ml..5gen.new.scanner	bathophenanthroline.disulfonate.100.um.20gen.old.scanner	bathophenanthroline.disulfonate.75.um.20gen.old.scanner	BCNU.62.5.um.20gen.new.scanner	BCS.100.um.20gen.old.scanner	BCS.200.um.20gen.old.scanner	benomyl.10.ug.ml..5gen.new.scanner	benomyl.10.ug.ml.5gen.new.scanner	benzaldehyde.0.003....5gen.new.scanner
YLR074C:chr12_2	NA	NA	NA	NA	NA	NA	NA	NA	-1.53722	NA	-1.65667	-1.42898	-1.5759	-1.61669	NA	-1.61968	NA	-1.61564	NA	-1.32875	-1.46548	NA	NA	NA	-1.4814	NA	NA	NA	-1.45403	NA	NA	NA	-1.46011	NA	-1.52434	-1.45094	NA	-1.64055	-1.66041	NA	-1.56792	NA	NA	NA	NA	NA	-1.57008	-1.5705	-1.50646
YDR216W:chr4_5	-0.980499	-0.545948	-0.941691	-0.804726	-1.02176	-0.763505	-1.00097	-1.03333	-0.918828	-1.0508	-1.14025	-0.75747	-0.968645	-1.16807	-1.03844	-1.04063	-1.08818	-1.05842	-0.915218	-0.9142	-1.09469	-1.03667	-0.53731	-0.950003	-0.971834	-1.02795	-0.997613	-0.951069	-0.927742	-1.03013	-0.849531	-0.977426	-0.93393	-1.04934	-1.00969	-0.975666	-0.876402	-1.16237	-1.13243	-0.930386	-0.970264	-0.858932	-1.02206	-0.93163	-0.924673	-0.845743	-1.14423	-1.0672	-0.968873
YDL090C:chr4_1	NA	NA	NA	NA	NA	NA	NA	-1.70691	NA	-1.68541	-1.68245	-1.49581	-1.59292	-1.63264	NA	-1.58718	-1.44697	-1.62522	-1.59912	NA	-1.50308	NA	NA	-1.58871	-1.431	-1.461	NA	NA	-1.4437	NA	NA	NA	NA	NA	NA	NA	NA	-1.64839	-1.68697	-1.42853	NA	NA	NA	NA	NA	NA	-1.59671	-1.60177	-1.586
YOR161C:chr15_2	-0.7187	-0.537799	-0.829921	-0.808746	-0.794551	-0.648521	-0.906486	-0.821615	-0.725794	-0.777604	-0.963493	-0.62522	-0.81519	-1.01164	-0.97537	-1.04681	-0.943918	-1.15209	-0.980259	-0.856366	-1.01144	-0.990356	-0.868826	-0.789171	-0.873942	-0.967643	-0.838207	-0.740229	-0.80489	-0.739984	-0.709446	-0.66447	-0.726082	-0.840127	-0.812957	-0.832952	-0.817574	-0.976104	-0.932147	-0.937772	-0.971752	-0.795962	-1.0265	-0.824044	-0.871401	-0.825233	-0.918133	-0.825874	-0.907365
YMR066W:chr00_6	NA	NA	NA	NA	NA	NA	NA	NA	NA	NA	-1.52093	NA	-1.56999	-1.44823	NA	NA	-1.48061	-1.6424	NA	-1.32642	-1.63021	NA	NA	NA	NA	NA	NA	NA	NA	NA	NA	NA	NA	NA	-1.54392	NA	NA	-1.61412	-1.57662	NA	-1.54009	NA	NA	NA	NA	NA	-1.55287	NA	-1.54247
YBR203W:chr2_4	-0.852046	-0.717988	-0.743722	-1.00572	-0.768444	-0.928826	-0.938724	-0.971426	-0.863837	-0.867727	-1.27729	-0.760967	-0.943482	-1.18491	-1.05533	-0.983149	-1.02836	-1.17393	-0.976786	-0.971491	-1.15872	-1.10486	-0.566772	-1.08174	-1.05873	-1.04675	-1.13042	-1.0122	-1.02017	-0.924514	-1.02291	-0.978589	-1.0351	-0.968746	-1.06663	-1.05041	-0.933687	-1.09965	-1.11199	-1.04107	-1.39141	-0.936739	-1.14693	-1.07167	-0.952276	-0.960742	-1.09962	-1.14692	-1.21722
YMR068W:chr00_6	-1.43864	NA	-1.40397	-1.40767	-1.37072	NA	-1.23203	-1.41055	-1.29523	-1.43018	-1.5519	-1.23836	-1.37809	-1.56416	-1.35881	-1.34591	-1.37684	-1.5104	-1.36436	-1.27632	-1.52276	-1.35638	-1.44284	-1.40067	-1.32117	-1.29911	-1.4521	-1.39933	-1.30898	-1.45734	-1.52305	-1.53723	-1.47503	-1.43187	-1.37863	-1.32661	-1.38231	-1.58667	-1.58564	-1.2592	-1.58325	-1.18849	-1.37473	-1.40921	-1.19801	-1.14862	-1.48808	-1.38894	-1.50886
YMR158W:chr00_8	NA	-0.843823	NA	NA	-1.57432	NA	-1.50782	-1.71472	-1.54033	-1.67912	-1.48451	-1.48725	-1.58884	-1.28902	-1.44505	-1.59254	-1.45186	-1.55808	-1.59258	-1.32051	-1.37704	-1.63146	NA	-1.48809	-1.44575	-1.45808	-1.60018	NA	-1.44663	NA	-1.6313	NA	NA	NA	NA	NA	NA	-1.48972	-1.4679	-1.42062	-1.56217	-1.30559	NA	-1.58897	NA	-1.27334	-1.47861	NA	-1.39966
YPL024W:chr16_3	NA	NA	NA	NA	NA	NA	NA	NA	NA	NA	NA	NA	NA	NA	NA	NA	NA	NA	NA	NA	NA	NA	NA	NA	NA	NA	NA	NA	NA	NA	NA	NA	NA	NA	NA	NA	NA	-1.72729	NA	NA	NA	NA	NA	NA	NA	NA	-1.66112	NA	NA
YPL041C:chr16_3	-1.36862	-0.874363	-1.2765	-1.23875	-1.25937	-0.861597	-1.37686	-1.34611	-1.21138	-1.3688	-1.49504	-1.13011	-1.24189	-1.44533	-1.15409	-1.2642	-1.13484	-1.33923	-1.35699	-1.07005	-1.36337	-1.2484	-1.19814	-1.30067	-1.33671	-1.21488	-1.2886	-1.22231	-1.31809	-1.25406	-1.36681	-1.24259	-1.07035	-1.27635	-1.44757	-1.29409	-1.26468	-1.4909	-1.42545	-1.1864	-1.46547	-1.21724	-1.33671	-1.22765	-1.13777	-1.06623	-1.40603	-1.21593	-1.36702
YPL031C:chr16_3	-1.483	-0.895851	NA	-1.48006	-1.57522	-0.961689	-1.52328	-1.67642	-1.55314	-1.68387	-1.73357	-1.49083	-1.55836	-1.63393	-1.44046	-1.59491	-1.45818	-1.65088	-1.58019	-1.31618	-1.48408	-1.60637	NA	-1.57826	-1.49235	-1.43925	NA	-1.51446	-1.46418	-1.55313	-1.60728	-1.69847	-1.47415	-1.52361	NA	-1.48003	NA	-1.70593	-1.73306	-1.41338	NA	-1.30981	-1.52036	-1.57291	-1.33232	-1.27113	-1.65914	-1.59168	-1.58368
YPL058C:chr16_3	-1.03856	-0.812703	-1.2605	-1.33048	-1.02744	-0.768104	-1.10841	-1.04591	-0.848038	-0.934436	-1.41878	-0.818824	-0.952742	-1.32334	-1.04942	-1.1819	-1.01815	-1.20907	-0.963394	-1.01159	-1.0673	-1.17528	-1.23201	-1.04754	-0.98079	-1.09936	-1.13863	-1.06739	-0.949191	-1.20952	-1.28653	-1.16507	-0.993872	-1.16283	-1.07208	-1.04723	-1.15684	-1.21689	-1.28731	-1.06499	-1.25136	-0.907997	-1.1392	-1.15303	-0.996605	-0.968458	-1.23936	-1.15234	-1.34335
YDR433W:chr4_7	NA	NA	NA	NA	NA	NA	NA	-1.71448	NA	-1.66113	-1.74456	NA	-1.57996	-1.71588	NA	NA	-1.45506	-1.63202	-1.55644	NA	-1.61852	NA	NA	NA	NA	-1.45181	NA	NA	-1.48242	NA	NA	NA	NA	NA	NA	NA	NA	-1.76564	-1.77164	-1.42938	NA	NA	NA	NA	NA	NA	-1.6745	NA	-1.64046
YCR083W:chr00_16a	-1.13635	-0.796743	-1.08555	-1.16738	-1.14453	-0.755264	-1.23225	-1.24597	-1.29308	-1.25641	-1.29505	-1.11945	-1.21897	-1.40403	-1.26626	-1.35801	-1.22455	-1.3776	-1.34279	-1.20497	-1.41845	-1.35885	-0.981979	-1.2955	-1.32857	-1.28597	-1.14042	-1.1407	-1.19654	-1.27158	-1.17101	-1.20613	-1.32428	-1.13368	-1.34205	-1.28971	-1.22563	-1.36996	-1.37445	-1.237	-1.17198	-1.12208	-1.27277	-1.27548	-1.19033	-1.13563	-1.38217	-1.2451	-1.33822
YML034W:chr13_2	-1.46235	NA	-1.50991	-1.43808	-1.54336	NA	-1.43025	-1.49962	-1.43912	-1.42798	-1.71599	-1.32954	-1.41525	-1.63982	-1.35234	-1.47027	-1.33784	-1.5496	-1.45129	-1.25314	-1.50529	-1.4999	-1.56891	-1.51732	-1.4187	-1.37174	-1.59776	-1.4559	-1.33775	-1.53155	-1.54649	-1.62282	-1.44641	-1.4677	-1.45633	-1.41012	-1.47748	-1.67454	-1.69012	-1.33838	-1.45272	-1.25564	-1.46111	-1.53145	-1.32656	-1.2596	-1.65981	-1.53046	-1.57819
YMR088C:chr00_6	-1.13207	-0.867873	-1.35944	-1.29684	-1.25087	-0.887454	-1.13454	-1.17769	-1.08176	-1.29131	-1.45136	-1.10037	-1.15636	-1.45991	-1.14035	-1.2992	-1.13763	-1.26772	-1.36251	-1.03668	-1.31317	-1.30286	-1.42768	-1.33029	-1.24687	-1.30372	-1.23112	-1.16984	-1.17767	-1.17909	-1.20145	-1.24932	-0.962547	-1.17532	-1.21225	-1.16684	-1.30307	-1.50386	-1.55458	-1.2534	-1.48106	-1.08894	-1.19803	-1.27894	-1.17697	-1.09572	-1.42021	-1.32327	-1.41432
YOR073W:chr15_1	NA	NA	NA	NA	NA	NA	NA	NA	NA	NA	-1.67162	-1.476	-1.61026	-1.66143	NA	-1.53718	NA	-1.53964	-1.59954	-1.27457	-1.25614	NA	NA	NA	-1.49532	NA	NA	-1.52415	-1.44473	NA	NA	NA	NA	NA	NA	NA	NA	-1.52186	-1.70031	NA	-1.38365	NA	NA	NA	NA	-1.27973	-1.55636	NA	-1.41848
YPL089C:chr16_3	-1.04727	-0.508804	-1.24922	-1.23374	-1.30645	-0.865243	-1.14415	-1.33078	-1.15128	-1.38948	-1.39452	-1.194	-1.30246	-1.27988	-1.18526	-1.15805	-1.23027	-1.31558	-1.14403	-1.05242	-1.43633	-1.27783	-1.22208	-1.23248	-1.25839	-1.1309	-1.1086	-1.12966	-1.12498	-1.30179	-1.28368	-1.39554	-1.15484	-1.19838	-1.26386	-1.1219	-1.1618	-1.38802	-1.35669	-1.07772	-1.20017	-1.07875	-1.27167	-1.11466	-1.06907	-0.953811	-1.34736	-1.25018	-1.28199
YOR196C:chr15_3	NA	-0.909968	-1.5231	NA	NA	NA	NA	-1.67133	-1.51925	-1.63731	-1.47589	-1.3531	-1.52955	-1.47448	-1.43984	-1.52184	-1.45285	-1.37027	-1.5796	-1.31839	-1.12045	-1.63285	NA	-1.58507	-1.45735	-1.45362	-1.56623	-1.47415	-1.43316	-1.54957	NA	NA	-1.46362	-1.47832	-1.53098	-1.45646	-1.53502	-1.60949	-1.55477	-1.42989	-1.44245	-1.32339	NA	NA	-1.36403	-1.23349	-1.48169	-1.62508	-1.47256
YPR170C:chr16_5	-0.910237	-0.762966	-1.26523	-1.03657	-1.2321	-0.51731	-1.14422	-1.08304	-1.01601	-1.00018	-1.22848	-0.961657	-0.881013	-1.34682	-1.07567	-1.02344	-0.978659	-1.20213	-1.20158	-0.98054	-1.06829	-1.16677	-1.23114	-1.3379	-1.01106	-1.24721	-1.29503	-1.23275	-1.07446	-1.27894	-1.40085	-1.16356	NA	-1.26369	-1.39411	-1.15499	-1.2277	-1.34798	-1.38379	-1.22378	-1.22137	-0.983617	-1.02898	-1.38152	-1.12276	-1.06652	-1.28356	-1.21765	-1.36171
YML081W:chr13_1b	-1.16726	-0.81427	-1.36213	-1.24502	-1.48978	-0.820607	-1.37588	-1.44274	-1.35445	-1.23564	-1.4679	-1.24348	-1.31943	-1.57249	-1.27731	-1.29595	-1.31006	-1.31106	-1.2915	-1.17205	-1.47168	-1.34773	-1.32093	-1.36803	-1.4147	-1.2003	-1.3121	-1.20442	-1.37075	-1.30736	-1.33603	-1.41847	-1.42012	-1.37644	-1.34701	-1.33117	-1.27547	-1.53286	-1.53173	-1.17763	-1.46381	-1.14285	-1.36654	-1.49713	-1.18846	-1.15969	-1.60677	-1.5367	-1.47626
YML094W:chr00_9	NA	NA	NA	NA	NA	NA	NA	-1.70733	NA	-1.67965	-1.6112	-1.47403	-1.58923	-1.56648	NA	-1.57284	-1.42025	-1.46334	NA	-1.31301	-1.43866	NA	NA	NA	-1.40933	-1.44339	NA	NA	-1.42609	NA	NA	NA	-1.47056	NA	NA	NA	NA	-1.57553	-1.61714	-1.40998	-1.51539	-1.31885	NA	NA	NA	-1.28301	-1.5563	-1.57409	-1.48484
YPR002W:chr16_3	-0.452166	-0.504979	-0.590712	-0.373777	-0.685886	-0.290455	-0.386738	-0.471766	-0.319273	-0.2753	-0.462043	-0.262517	-0.356038	-0.804993	-0.516553	-0.351044	-0.453626	-0.580391	-0.343158	-0.464564	-0.659586	-0.510888	-0.285156	-0.567764	-0.125376	-0.426621	-0.671361	-0.418116	-0.370612	-0.58325	-0.570418	-0.54169	-0.598619	-0.497889	-0.238926	-0.299142	-0.60889	-0.52456	-0.569572	-0.28565	-0.00597291	-0.245169	-0.352333	-0.595279	-0.3873	-0.276524	-0.5036	-0.553148	-0.608369
YER004W:chr5_2	-1.37144	-0.889673	-1.31849	-1.36698	-1.47146	-0.867007	-1.40022	-1.56016	-1.4021	-1.41136	-1.53016	-1.31863	-1.42197	-1.57913	-1.38398	-1.48516	-1.30694	-1.43614	-1.45005	-1.25526	-1.54944	-1.36929	-1.42599	-1.3414	-1.36403	-1.31267	-1.3818	-1.35613	-1.228	-1.45437	-1.40252	-1.54824	-1.28176	-1.44689	-1.34811	-1.27462	-1.34714	-1.57867	-1.54936	-1.30337	-1.49422	-1.15167	-1.26976	-1.37579	-1.19716	-1.20344	-1.6127	-1.38821	-1.42126
YDR315C:chr4_6	NA	NA	-1.37097	-1.4035	-1.33038	-0.711133	-1.39807	-1.49658	-1.36592	-1.46457	-1.55187	-1.30839	-1.36758	-1.54441	-1.36315	-1.5096	-1.29624	-1.64567	-1.42386	-1.25905	-1.44695	-1.45473	-1.2306	-1.42989	-1.34874	-1.31935	-1.42714	-1.4063	-1.28486	-1.39937	-1.42358	-1.43617	NA	-1.36737	-1.43159	-1.41494	-1.43292	-1.55618	-1.51959	-1.30275	-1.39006	-1.19642	-1.40876	-1.41797	-1.26979	-1.19039	-1.46653	-1.36618	-1.44157
YBR126C:chr2_3	NA	NA	NA	-1.4884	NA	NA	-1.48372	-1.59307	-1.54796	-1.59571	-1.73562	-1.49233	-1.57165	-1.66854	-1.43876	-1.57127	-1.41446	-1.521	-1.58405	-1.32185	-1.4848	-1.62551	NA	-1.5877	-1.50353	-1.44137	NA	-1.53965	-1.44616	-1.55074	NA	-1.69861	-1.48723	NA	-1.54721	NA	-1.54357	-1.73565	-1.75515	-1.41155	-1.60441	-1.33315	NA	-1.5766	-1.35401	-1.28389	-1.61139	-1.63162	-1.51622
YGL105W:chr7_2	NA	NA	NA	NA	NA	NA	NA	-1.6117	NA	-1.53652	-1.59526	-1.48849	-1.45465	-1.63026	NA	-1.45485	-1.37856	-1.56913	-1.49708	-1.31528	-1.59765	-1.57449	NA	NA	-1.31113	-1.37107	NA	NA	-1.45975	NA	NA	NA	NA	NA	NA	NA	NA	-1.67663	-1.6372	-1.33856	-1.53503	NA	NA	NA	NA	NA	-1.6457	NA	-1.5621
YJR055W:chr00_17b	NA	NA	NA	NA	NA	NA	NA	-1.67439	-1.53853	-1.67911	-1.68357	-1.4612	-1.53971	-1.56277	-1.44851	-1.50473	-1.45849	-1.23954	NA	-1.31058	-1.36301	-1.63291	NA	NA	-1.46788	-1.44628	NA	NA	-1.40328	NA	NA	NA	NA	NA	NA	NA	NA	-1.69066	-1.64257	-1.41541	-1.53512	-1.32053	NA	NA	NA	-1.26841	-1.58605	-1.6065	-1.39747
YGR110W:chr00_14	-1.35559	-0.813584	-1.36545	-1.2688	-1.4918	-0.957989	-1.41651	-1.5399	-1.41844	-1.43745	-1.65331	-1.30103	-1.42256	-1.63022	-1.37237	-1.45462	-1.37188	-1.49404	-1.47412	-1.21477	-1.51889	-1.46987	-1.43228	-1.42813	-1.42831	-1.40475	-1.47032	-1.37402	-1.38554	-1.43842	-1.4083	-1.43252	-1.37471	-1.4058	-1.47088	-1.41477	-1.39235	-1.66487	-1.65186	-1.36117	-1.55555	-1.20194	-1.37563	-1.47097	-1.2942	-1.23611	-1.60213	-1.44434	-1.53829
YLR133W:chr12_3	-0.915693	-0.600345	-1.29939	-1.14029	-1.33749	-0.651116	-1.34669	-1.49157	-1.32666	-1.45137	-1.54338	-1.24861	-1.39463	-1.52998	-1.33118	-1.44266	-1.39461	-1.45756	-1.41995	-1.24674	-1.58428	-1.42773	-1.07361	-1.2593	-1.42858	-1.37826	-1.34757	-1.29343	-1.39111	-1.21669	-1.21773	-1.37517	-1.28818	-1.25457	-1.52597	-1.34785	-1.25858	-1.4615	-1.53244	-1.30881	-1.50899	-1.29671	-1.45969	-1.3141	-1.29611	-1.20514	-1.48324	-1.43618	-1.38985
YBL099W:chr2_2	NA	NA	NA	NA	NA	NA	-1.52812	-1.64147	NA	-1.64448	-1.60372	-1.48918	-1.54412	-1.57617	-1.34969	-1.5663	-1.38522	-1.57783	-1.54852	-1.30281	-1.48923	-1.59306	-1.50013	-1.52436	-1.46843	-1.26945	-1.52122	-1.42457	-1.45985	-1.48195	NA	NA	-1.41089	NA	NA	NA	-1.50314	-1.56361	-1.62947	-1.29293	-1.17473	-1.31654	NA	-1.52043	-1.25676	-1.26461	-1.48014	-1.54962	-1.48153
YPR139C:chr16_5	-1.47049	NA	NA	NA	NA	-0.940706	NA	-1.65389	NA	-1.5947	-1.54368	-1.49179	-1.5422	-1.45619	-1.37383	-1.39157	-1.40883	-1.29078	-1.45966	-1.18618	-1.48365	-1.58432	NA	-1.56123	-1.52271	-1.42956	NA	NA	-1.4377	NA	NA	NA	NA	NA	NA	NA	NA	-1.60787	-1.56459	-1.40421	-1.21719	-1.34071	NA	NA	-1.3682	-1.29739	-1.4438	-1.5516	-1.4432
YBR038W:chr2_2	-1.483	NA	-1.5498	-1.48029	-1.58507	NA	-1.52953	-1.7274	NA	-1.68624	-1.78749	NA	-1.6108	NA	NA	-1.62659	NA	NA	NA	NA	NA	-1.63275	NA	NA	NA	NA	NA	-1.52037	NA	NA	-1.62963	-1.70092	-1.47564	NA	NA	NA	NA	-1.79975	-1.78701	NA	NA	NA	NA	NA	NA	NA	-1.71875	NA	NA
YPR148C:chr16_5	-1.45267	-0.869206	-1.49279	-1.4245	-1.55606	NA	-1.45451	-1.56228	-1.4842	-1.57063	-1.73224	-1.39883	-1.51429	-1.72074	-1.39919	-1.52989	-1.39563	-1.62531	-1.51138	-1.29453	-1.55832	-1.5464	NA	-1.52373	-1.48416	-1.42899	-1.5368	-1.48393	-1.45116	-1.51875	-1.56654	-1.57484	-1.44311	-1.48903	-1.52667	-1.45992	-1.49033	-1.75402	-1.72474	-1.39552	NA	-1.27524	-1.47122	-1.53183	-1.33407	-1.28309	-1.67714	-1.57144	-1.59436
YOL013W-A:chr00_6	-0.826086	-0.525319	-0.943801	-0.512997	-1.02645	-0.632273	-0.776222	-0.67596	-0.743399	-0.712751	-1.05478	-0.567696	-0.681891	-1.09495	-0.889313	-1.04802	-0.735883	-0.837788	-1.05152	-0.667623	-0.790737	-0.781145	-0.840666	-0.986278	-0.661572	-1.01165	-0.871818	-0.932624	-0.584525	-0.881192	-0.944252	-0.941871	-0.900393	-0.840593	-0.815914	-0.742821	-0.959333	-1.00425	-1.22041	-0.947733	-1.16721	-0.682547	-0.822724	-0.932281	-0.860574	-0.7656	-1.12437	-1.01579	-1.25885
YNL199C:chr14_2	NA	-0.905016	-1.54178	NA	NA	-0.965906	-1.51339	-1.70032	NA	-1.66023	-1.33294	-1.47565	-1.57371	-1.4093	NA	-1.5082	-1.40406	-1.21156	-1.58926	-1.31277	-1.18226	NA	NA	NA	-1.41719	-1.39463	-1.59631	-1.51887	-1.32501	NA	NA	-1.68818	-1.44696	NA	-1.40914	-1.38311	NA	-1.43219	-1.40968	-1.37961	-1.39626	-1.31483	NA	NA	-1.35709	-1.23794	-1.48116	-1.50685	-1.40163
YPR127W:chr16_5	0.0522462	-0.312394	-0.246003	-0.296671	-0.413535	-0.389109	-0.382666	-0.391721	-0.346414	-0.347914	-0.483145	-0.194469	-0.251099	-0.369849	-0.5305	-0.176767	-0.313086	-0.274161	-0.496603	-0.400389	-0.266522	-0.468049	-0.385664	-0.162545	-0.299467	-0.429135	-0.351919	-0.403431	-0.255239	-0.383883	-0.41771	-0.375236	-0.368109	-0.531911	-0.402986	-0.324884	-0.409419	-0.450491	-0.470781	-0.437977	-0.753261	-0.191805	-0.208842	-0.466246	-0.457181	-0.425403	-0.437664	-0.460206	-0.70507
YDR452W:chr4_8	-1.11269	-0.830853	-1.05573	-1.10417	-1.18499	-0.941723	-1.17322	-1.10928	-0.993318	-1.11184	-1.3347	-0.934001	-1.00873	-1.32815	-1.17317	-1.33718	-1.11228	-1.45119	-1.25385	-1.18485	-1.14552	-1.27559	-1.47848	-1.13825	-1.10118	-1.18164	-1.22742	-1.17	-1.08551	-1.1698	-1.35001	-1.32018	-1.11046	-1.25404	-1.13468	-1.1258	-1.19311	-1.35797	-1.37373	-1.16063	-1.27147	-0.938785	-1.09128	-1.16155	-1.02075	-1.01136	-1.30667	-1.08027	-1.42526
YLR312W-A:chr12_4	NA	NA	NA	NA	NA	NA	NA	-1.69993	NA	-1.67885	-1.41312	-1.42101	-1.57452	-1.36671	NA	-1.59961	-1.46844	-1.53006	NA	-1.28295	-1.4284	NA	NA	NA	-1.44801	-1.47173	-1.54695	NA	-1.44087	NA	NA	NA	NA	NA	NA	NA	NA	-1.49105	-1.49623	NA	-1.42023	NA	NA	NA	NA	NA	-1.4736	NA	-1.37942
YGR105W:chr7_4	NA	-0.771123	NA	NA	NA	NA	NA	NA	NA	NA	-1.72184	NA	-1.58833	-1.5445	-1.42769	-1.58181	-1.44873	-1.38991	NA	-1.29601	-1.29276	NA	NA	NA	-1.42946	-1.46387	NA	NA	-1.43287	NA	NA	NA	NA	NA	-1.55561	NA	NA	-1.59725	-1.58629	-1.43842	NA	-1.33043	NA	NA	-1.35949	-1.26448	-1.58382	-1.6008	-1.46652
YML050W:chr13_1b	-1.41764	-0.893102	-1.45581	-1.25961	-1.43094	-0.931568	-1.43408	-1.51148	-1.38946	-1.50734	-1.69585	-1.34044	-1.43384	-1.69654	-1.37343	-1.44889	-1.35923	-1.54478	-1.44631	-1.27346	-1.538	-1.4878	-1.54707	-1.48969	-1.45497	-1.41727	-1.54312	-1.38304	-1.40239	-1.44066	-1.45491	-1.5261	-1.39431	-1.43471	-1.47983	-1.38124	-1.46628	-1.7383	-1.71935	-1.3628	NA	-1.26277	-1.39654	-1.51252	-1.30046	-1.20828	-1.64688	-1.51378	-1.5871
YMR078C:chr00_6	-1.47391	-0.895759	-1.54706	-1.47994	-1.56831	-0.973031	-1.49297	-1.68625	-1.5248	-1.62387	-1.64402	-1.48268	-1.55308	-1.67241	-1.43234	-1.58272	-1.43553	-1.63416	-1.57042	-1.32123	-1.4724	-1.60429	-1.59293	-1.58134	-1.47805	-1.33459	-1.60674	-1.51794	-1.43573	-1.54747	-1.61834	-1.67703	-1.47423	-1.53335	-1.53655	-1.45047	-1.54031	-1.56933	-1.61793	-1.35492	-1.5025	-1.31436	-1.51488	-1.57542	-1.35781	-1.25904	-1.56212	-1.60702	-1.39388
YLR342W:chr12_5	NA	NA	NA	NA	NA	NA	NA	-1.70923	-1.55114	-1.64535	-1.64352	NA	-1.55133	-1.62301	NA	-1.5208	-1.46223	-1.62899	-1.53524	-1.27457	-1.43052	NA	NA	NA	-1.5103	-1.38923	NA	NA	-1.42081	NA	NA	-1.67727	NA	NA	-1.55187	-1.4711	NA	-1.53494	-1.59866	-1.43272	-1.61094	NA	-1.52429	NA	NA	NA	-1.51088	-1.56979	-1.52009
YDR432W:chr4_7	NA	NA	NA	NA	NA	-0.929078	NA	-1.7066	NA	-1.67501	-1.51844	-1.42178	-1.56563	-1.61266	NA	-1.55596	-1.4377	-1.41137	-1.59053	-1.27639	-0.991959	NA	NA	NA	-1.43111	-1.42071	NA	-1.53716	-1.39217	NA	NA	NA	NA	NA	NA	NA	NA	-1.5226	-1.58265	-1.39558	-1.58658	NA	NA	NA	NA	-1.28988	-1.48766	-1.61338	-1.46241
YMR002W:chr13_2	-1.41275	-0.891431	-1.46788	-1.32413	-1.42888	NA	-1.34533	-1.57268	-1.38959	-1.53118	-1.70926	-1.31883	-1.48768	-1.71758	-1.4212	-1.54081	-1.40806	-1.61601	-1.46996	-1.30863	-1.60885	-1.51155	-1.45669	-1.4835	-1.42583	-1.35844	-1.51285	-1.47305	-1.35531	-1.44967	-1.41874	-1.55251	-1.45897	-1.4013	-1.41698	-1.35097	-1.43468	-1.68508	-1.67318	-1.32604	NA	-1.273	-1.43801	-1.47585	-1.29913	-1.1844	-1.62617	-1.49979	-1.60163
YMR161W:chr13_4	-1.09048	-0.882676	-1.08163	-1.32664	-1.45894	-0.807239	-1.13184	-1.06916	-0.876116	-1.11344	-1.24053	-0.926341	-1.10745	-1.20461	-1.09881	-1.07203	-1.13507	-1.30282	-0.98995	-1.14992	-1.33419	-1.11974	-1.31061	-1.02008	-1.22333	-1.12097	-1.4325	-1.41803	-1.07597	-1.11783	-1.26087	-0.982979	-1.27842	-1.26525	-1.18727	-1.22102	-1.23553	-1.31088	-1.1953	-1.06094	-1.38507	-0.962486	-1.2438	-1.26603	-0.997782	-0.971878	-1.2351	-1.1855	-1.27659
YDR350C:chr4_7	-1.39095	NA	-1.45817	-1.41854	-1.47112	-0.71721	-1.46237	-1.52792	-1.50751	-1.4616	-1.6549	-1.43938	-1.4126	-1.63635	-1.3702	-1.43521	-1.34482	-1.33925	-1.53295	-1.24336	-1.23339	-1.54037	NA	-1.45306	-1.32822	-1.22912	-1.51485	-1.48557	-1.35544	-1.43885	-1.52012	-1.57565	-1.38149	-1.44941	-1.41814	-1.3162	-1.44329	-1.69612	-1.65173	-1.25118	NA	-1.20306	-1.36452	-1.46309	-1.08784	-1.19621	-1.62434	-1.57078	-1.48643
YGR040W:chr00_14	-0.76438	-0.841861	-0.974515	-0.948744	-1.02242	-0.191451	-0.919699	-1.02347	-0.99069	-0.946131	-1.02239	-0.893857	-0.958203	-1.06182	-0.916318	-0.954702	-0.929299	-0.935111	-0.970262	-0.92621	-0.950847	-0.879487	-0.931186	-0.895919	-0.941195	-1.1069	-0.808221	-0.792164	-0.876993	-0.953411	-0.900568	-0.817646	-0.963886	-0.848302	-0.912975	-0.964172	-0.904644	-1.05864	-0.997067	-1.04649	-1.00686	-0.799754	-0.89659	-0.920545	-0.923487	-1.00584	-1.13131	-0.93762	-0.992227
YPR043W:chr00_15	NA	-0.864626	NA	NA	NA	NA	NA	-1.67249	NA	-1.60996	-1.62092	-1.45955	-1.51786	-1.48686	-1.4038	-1.53059	-1.37451	-1.58365	-1.49122	-1.3106	-1.34995	-1.61202	NA	NA	-1.50114	-1.42358	NA	NA	-1.45046	NA	-1.59517	NA	NA	NA	-1.54198	-1.46578	-1.50433	-1.58187	-1.55625	-1.40937	-1.4226	NA	NA	NA	NA	NA	-1.51224	-1.53878	-1.43879
YNR073C:chr00_6	-1.26077	-0.860855	-1.39112	-1.36207	-1.37779	NA	-1.35576	-1.46922	-1.34454	-1.4702	-1.57255	-1.24855	-1.35543	-1.60719	-1.29123	-1.47259	-1.298	-1.42542	-1.45891	-1.19763	-1.46522	-1.45889	-1.29994	-1.43883	-1.26518	-1.30391	-1.45458	-1.33374	-1.20147	-1.44271	-1.45966	-1.55055	-1.3256	-1.3617	-1.29771	-1.25162	-1.38094	-1.63397	-1.606	-1.27669	-1.33592	-1.12763	-1.36076	-1.41358	-1.15768	-1.12134	-1.57542	-1.47482	-1.51111
YER153C:chr00_5	-1.4194	-0.861542	-1.44267	-1.16595	-1.4072	-0.967852	-1.44372	-1.54214	-1.40823	-1.52091	-1.43738	-1.37831	-1.43107	-1.13428	-1.363	-1.31401	-1.30536	-1.32823	-1.40823	-1.22463	-1.17088	-1.50397	-1.63016	-1.49213	-1.36896	-1.31118	-1.48981	-1.27296	-1.29737	-1.45804	-1.29082	-1.66909	-1.41895	-1.33764	-1.39101	-1.35548	-1.1104	-1.3726	-1.50249	-1.25372	-1.29999	-1.04078	-1.22577	-1.34354	-1.23027	-1.18024	-1.4771	-1.50965	-1.19884
YLR073C:chr12_2	-1.22153	-0.882818	-1.21784	-1.20551	-1.3973	-0.809223	-1.21062	-1.42113	-1.28773	-1.37885	-1.47503	-1.20253	-1.1754	-1.47457	-1.25261	-1.33678	-1.22656	-1.37169	-1.35	-1.20675	-1.40168	-1.37268	-1.04259	-1.30777	-1.04108	-1.28144	-1.34674	-1.26921	-1.16655	-1.28571	-1.37772	-1.31494	-1.21898	-1.34136	-1.23539	-1.15617	-1.24775	-1.49098	-1.53074	-1.30499	-1.45318	-1.03728	-1.22864	-1.3445	-1.06686	-1.05327	-1.43164	-1.23407	-1.40432
YGR263C:chr00_3	-1.05873	-0.595159	-1.07747	-1.0553	-1.24783	-0.810947	-0.943821	-1.05126	-0.896867	-0.90407	-1.309	-0.804177	-0.83313	-1.38107	-1.07777	-0.985926	-1.0645	-1.24798	-1.09076	-0.949837	-1.15426	-1.07811	-0.65245	-1.04911	-0.933061	-1.11672	-1.08554	-1.01844	-0.944236	-1.2338	-1.0563	-1.24751	-0.843759	-1.08762	-1.18024	-1.05999	-1.05495	-1.27924	-1.26818	-1.0968	-1.10111	-0.857531	-1.03875	-1.17719	-0.907484	-0.960844	-1.31894	-1.11508	-1.14745
YDL169C:chr4_2	-0.543042	-0.664047	-0.677539	-0.611216	-0.735349	-0.0647725	-0.631281	-0.73375	-0.761139	-0.737288	-0.826132	-0.658097	-0.684091	-0.802943	-0.833707	-0.783071	-0.73005	-0.943426	-0.942966	-0.778299	-0.859377	-0.833027	-0.547738	-0.63526	-0.552407	-0.908836	-0.600763	-0.601498	-0.531251	-0.634857	-0.50724	-0.525349	-0.653502	-0.52186	-0.610634	-0.699298	-0.552792	-0.821815	-0.810922	-0.894087	-0.809317	-0.590038	-0.719037	-0.804427	-0.850397	-0.739652	-0.795911	-0.542434	-0.763548
YPL036W:chr00_17b	0.294293	0.615382	0.31026	0.162948	0.263331	-0.115379	-0.326677	0.191581	0.211616	0.194439	0.225214	0.427416	0.315585	-0.0290549	0.0915986	0.292585	0.375762	0.353763	0.294943	0.274497	0.230509	0.317658	-0.0415703	0.115008	0.347452	0.128209	0.229995	0.246153	0.249028	0.0315274	0.290821	0.298619	0.0437949	0.244565	0.179504	0.406909	0.370789	0.0187787	0.224886	0.172311	0.102934	0.377013	0.243683	0.140727	0.0621218	0.19393	0.18081	0.167633	0.0996243
YMR065W:chr00_6	-1.00918	-0.797817	-1.05732	-0.749644	-1.18856	-0.496457	-0.791066	-0.923089	-0.790764	-0.976115	-1.24861	-0.750229	-0.975142	-1.15548	-1.0955	-0.870455	-1.12672	-1.01689	-0.891276	-1.03402	-1.1784	-0.989925	-1.06522	-0.96519	-0.915838	-1.04411	-1.08722	-0.987307	-0.969708	-0.906937	-0.911674	-1.0468	-1.01331	-1.1405	-0.944436	-1.25615	-0.867535	-1.09365	-1.12573	-0.976059	-1.36141	-0.799775	-1.03639	-1.00531	-0.880842	-0.849504	-1.1202	-0.968829	-1.27138
YLR447C:chr00_4	NA	NA	NA	NA	NA	NA	NA	NA	NA	-1.68348	-1.75062	-1.46454	-1.57091	-1.63507	NA	-1.53199	NA	-1.38183	-1.5902	-1.31663	-1.20038	NA	NA	NA	-1.38941	NA	NA	NA	-1.3999	NA	NA	NA	NA	NA	NA	NA	NA	-1.67885	-1.61498	NA	NA	NA	NA	NA	NA	-1.2834	-1.60641	NA	-1.53844
YOR280C:chr15_3	-0.578162	-0.686714	-0.810445	-0.492297	-0.614827	-0.328867	-1.06295	-0.842739	-0.704494	-0.829967	-0.89793	-0.665566	-0.759277	-0.688316	-0.760656	-0.800368	-0.735791	-0.720646	-0.804294	-0.463461	-0.662278	-0.914753	-0.758805	-0.65906	-0.715148	-0.918783	-0.671667	-0.545156	-0.844396	-0.736479	-0.609958	-0.937073	-0.727858	-0.819258	-0.707991	-0.894274	-0.72281	-0.833202	-0.766129	-0.880591	-0.74293	-0.494277	-0.737065	-0.83444	-0.903969	-0.777758	-0.811168	-0.400982	-0.927773
YLR354C:chr12_5	-1.07011	-0.726966	-1.1257	-0.901352	-1.11613	-0.854985	-1.19075	-1.33341	-1.2992	-1.15858	-1.40889	-0.995027	-1.2008	-1.4051	-1.18956	-1.31894	-1.10181	-1.37716	-1.35386	-1.14142	-1.10092	-1.33653	-1.09817	-1.36486	-1.24946	-1.13124	-1.29012	-1.27868	-1.18523	-1.2736	-1.05907	-1.28449	-1.32606	-1.078	-1.253	-1.23674	-1.20613	-1.38736	-1.38327	-1.1094	-1.27644	-0.860717	-1.05285	-1.34706	-1.04746	-0.989761	-1.36603	-1.28108	-1.38601
YGL041C:chr7_1	-1.47616	-0.896834	-1.54735	-1.48233	-1.58086	NA	-1.48187	-1.64892	-1.49793	-1.61236	-1.76537	-1.42847	-1.56966	-1.73454	-1.41275	-1.57257	-1.45253	-1.55917	-1.55665	-1.29842	-1.62574	-1.5861	-1.6625	-1.56187	-1.40971	-1.41279	-1.60012	-1.50892	-1.41403	-1.55234	-1.62307	-1.68258	-1.47317	-1.52144	-1.45596	-1.37613	-1.53536	-1.77457	-1.75497	-1.37136	NA	-1.2982	-1.47643	-1.57278	-1.25752	-1.25551	-1.70316	-1.60008	-1.64251
YOR318C:chr15_4	-0.520338	-0.339042	-0.61102	-0.296993	-0.521079	-0.923491	-0.907917	-0.926918	-0.785352	-0.955607	-0.706308	-0.799069	-0.857867	-0.988507	-0.638737	-0.997932	-0.747694	-0.859153	-0.871162	-0.747496	-0.994314	-0.99677	-0.82311	-0.608613	-0.738377	-1.02047	-0.80541	-0.706199	-0.749954	-0.748453	-0.718577	-0.649745	-0.567595	-0.780765	-0.876529	-0.855052	-0.592187	-0.950551	-1.03072	-0.932576	-0.757877	-0.876553	-0.871402	-0.886545	-0.806872	-0.883488	-0.898351	-0.660787	-0.97308
YDR033W:chr4_3	-1.09967	-0.860258	-1.1257	-1.11605	-1.17364	-0.814902	-1.11138	-1.16281	-1.08267	-1.16381	-1.42551	-0.994242	-1.11473	-1.38153	-1.09389	-1.02777	-1.07336	-1.27786	-1.03571	-1.1581	-1.31932	-1.08011	-1.07775	-1.1781	-1.09169	-1.09445	-1.11816	-1.2304	-0.992381	-1.2346	-1.13078	-1.08071	-1.00656	-1.03214	-1.06999	-1.00583	-1.24326	-1.41011	-1.37299	-1.13492	-1.40399	-0.921384	-1.12328	-1.18855	-0.996236	-1.01208	-1.41364	-1.30692	-1.26208
YDL168W:chr4_2	-0.841453	-0.649686	-1.00431	-1.11115	-0.789689	-0.902138	-1.19667	-1.01002	-0.854475	-0.959771	-1.219	-0.705792	-0.824111	-1.09169	-1.10945	-1.15256	-1.008	-1.21228	-1.11602	-1.14599	-1.16478	-1.07527	-0.444817	-0.85857	-0.918766	-1.0683	-1.08328	-1.07222	-0.946129	-0.965591	-0.731075	-0.900003	-0.918918	-0.936876	-0.842661	-0.907153	-0.947294	-1.16835	-1.07684	-1.02735	-0.935177	-0.859024	-0.942007	-0.91618	-0.956709	-0.923605	-1.14819	-0.930105	-1.12961
YBR213W:chr2_4	-1.33301	-0.873665	-1.36601	-1.24716	-1.37385	-0.953468	-1.24369	-1.36356	-1.15594	-1.37284	-1.58492	-1.12458	-1.30846	-1.55914	-1.30801	-1.40863	-1.3563	-1.44049	-1.38501	-1.26305	-1.50272	-1.41232	-1.55685	-1.26096	-1.05558	-1.30578	-1.40819	-1.32673	-1.20153	-1.40722	-1.48613	-1.4172	-1.33876	-1.4263	-1.17365	-1.19532	-1.34588	-1.55074	-1.60469	-1.22123	-1.59711	-1.11475	-1.24732	-1.31989	-1.02777	-0.96918	-1.53473	-1.37971	-1.53592
YOR166C:chr15_2	0.269057	0.171057	0.359257	0.329355	0.410916	-0.225094	0.131825	0.384521	0.280048	0.473289	0.40447	0.423075	0.43035	0.394676	0.423642	0.259976	0.484186	0.430729	0.351208	0.418391	0.400344	0.33086	0.244043	0.382984	0.525415	0.158026	0.360226	0.475976	0.566364	0.430299	0.307494	0.458379	0.449554	0.389502	0.351498	0.343027	0.388612	0.358967	0.373829	0.0523448	0.216066	0.509493	0.243927	0.267856	0.330558	-0.0143154	0.511254	0.552427	0.520015
YHR183W:chr8_3	NA	NA	NA	NA	NA	NA	-1.52687	-1.70477	NA	-1.68415	-1.50527	NA	-1.59896	-1.6543	NA	-1.61642	NA	NA	-1.60225	NA	-1.62224	NA	NA	NA	-1.44929	NA	NA	NA	-1.42726	NA	NA	NA	NA	NA	NA	NA	NA	-1.63737	-1.6518	NA	-1.57315	-1.31415	NA	NA	NA	-1.28881	-1.71412	NA	NA
YML054C:chr13_1b	-1.33452	-0.811585	-1.38928	-1.28962	-1.44706	-0.838708	-1.36184	-1.45737	-1.25148	-1.31096	-1.61587	-1.17988	-1.30316	-1.6723	-1.36055	-1.4706	-1.36166	-1.48848	-1.47031	-1.23926	-1.54411	-1.48871	-1.38182	-1.44109	-1.43409	-1.34802	-1.46132	-1.35395	-1.35256	-1.4032	-1.4612	-1.54107	-1.36075	-1.39318	-1.43825	-1.3974	-1.40161	-1.6806	-1.68754	-1.30187	-1.51245	-1.18254	-1.40511	-1.49408	-1.21805	-1.18337	-1.59332	-1.50403	-1.52758
YDL227C:ctrl_5	NA	NA	NA	NA	NA	NA	NA	-1.52506	-1.46786	-1.49217	NA	-1.24691	NA	NA	NA	NA	NA	NA	NA	NA	NA	NA	NA	NA	-1.53347	NA	NA	-1.51182	-1.48066	NA	NA	NA	NA	NA	NA	NA	NA	NA	NA	NA	-1.54872	NA	NA	NA	NA	NA	NA	NA	NA
YDL038C:chr4_1	-1.37608	-0.876387	-1.45013	-1.36869	-1.50105	-0.873377	-1.47999	-1.63978	-1.4795	-1.56205	-1.70404	-1.4221	-1.52473	-1.71936	-1.40285	-1.55361	-1.41807	-1.5751	-1.54794	-1.26387	-1.58689	-1.57645	-1.43399	-1.4991	-1.44286	-1.41259	-1.54473	-1.45521	-1.4151	-1.49988	-1.54582	-1.60382	-1.39455	-1.46604	-1.48529	-1.44238	-1.46861	-1.74812	-1.73441	-1.38764	-1.59698	-1.26859	-1.47453	-1.52576	-1.31469	-1.25759	-1.65612	-1.5528	-1.56021
YNL117W:chr14_3	-1.16841	-0.828324	-1.17643	-1.05974	-1.21842	NA	-1.00641	-1.06532	-0.942273	-1.00389	-1.34101	-0.892988	-1.02048	-1.38021	-1.18551	-1.19304	-1.16781	-1.08633	-1.03174	-1.09152	-1.27036	-1.07666	-1.22491	-1.20644	-1.20378	-0.998481	-1.20913	-1.08244	-1.04962	-1.19074	-1.23656	-1.23016	-1.21641	-1.17987	-1.31545	-1.14555	-1.184	-1.47264	-1.4216	-1.02799	-1.42598	-0.927825	-1.05807	-1.10422	-0.911548	-0.882027	-1.33858	-1.25415	-1.29198
YKL188C:chr11_2	-0.883192	-0.636704	-0.799509	-0.831103	-0.778645	-0.670879	-0.703055	-0.709131	-0.753144	-0.569181	-1.01394	-0.408097	-0.52733	-1.01516	-0.736511	-0.780069	-0.636787	-0.665855	-0.862901	-0.718565	-0.802029	-0.831679	-0.814411	-0.938328	-0.600564	-0.823649	-0.661722	-0.778349	-0.795845	-0.840498	-0.766047	-0.819678	-0.901063	-0.69089	-0.746501	-0.795494	-0.821854	-1.03612	-0.907215	-0.820153	-1.00227	-0.63554	-0.748449	-0.84597	-0.784442	-0.688435	-0.968603	-0.989271	-1.06335
YBL101C:chr2_2	-1.45165	-0.882449	-1.53972	-1.4493	-1.52187	NA	-1.43427	-1.61651	-1.44714	-1.5746	-1.75722	-1.37201	-1.51102	-1.73202	-1.36428	-1.40193	-1.42055	-1.38938	-1.38602	-1.17312	-1.43401	-1.46404	-1.57686	-1.50106	-1.45378	-1.43506	-1.55455	-1.44969	-1.41045	-1.47903	-1.57354	-1.63852	-1.46832	-1.44209	-1.50663	-1.45564	-1.47955	-1.76281	-1.75106	-1.4088	-1.5744	-1.30923	-1.50437	-1.53527	-1.32883	-1.2644	-1.67468	-1.57278	-1.61712
YJL059W:chr10_2	-1.47895	-0.895591	-1.55129	-1.47429	-1.58754	-0.957077	-1.49117	-1.71374	-1.53681	-1.67485	-1.78975	-1.492	-1.59979	-1.77097	-1.43928	NA	-1.45734	-1.6475	-1.59039	-1.32115	-1.63253	-1.62555	NA	-1.5528	-1.50638	-1.44899	-1.54984	-1.48626	-1.45171	-1.54167	-1.60614	-1.68568	-1.47203	-1.52253	-1.53549	-1.45265	-1.52331	-1.79068	-1.76593	-1.41607	NA	-1.32392	-1.521	-1.56291	-1.35831	-1.2866	-1.70607	-1.60584	-1.63721
YJL172W:chr00_14	-0.939213	-0.787722	-1.10903	-1.06692	-1.10701	-0.865364	-1.19509	-1.13636	-1.11067	-0.946131	-1.16228	-1.05124	-0.899983	-1.3769	-1.1477	-1.02321	-1.06812	-1.06303	-1.20212	-0.920921	-1.28379	-1.16915	-1.02367	-1.1566	-1.04664	-1.24043	-1.15564	-1.13704	-1.03545	-1.22827	-1.29987	-1.21438	-1.27494	-1.2708	-1.22331	-1.18739	-1.20406	-1.37445	-1.37626	-1.21846	-1.27323	-0.959695	-1.08345	-1.30704	-1.13793	-1.1372	-1.21584	-1.12608	-1.35917
YMR114C:chr00_9	-0.61146	-0.118705	-0.626857	-0.443531	-0.612082	-0.266429	-0.596196	-0.605702	-0.544382	-0.64081	-0.747249	-0.351733	-0.498502	-0.898246	-0.561353	-0.722104	-0.418901	-0.700968	-0.593243	-0.508094	-0.717251	-0.61238	-0.633409	-0.586668	-0.432208	-0.621757	-0.532108	-0.522461	-0.392545	-0.660643	-0.670233	-0.578773	-0.489862	-0.549153	-0.427657	-0.451756	-0.510061	-0.750753	-0.704866	-0.592413	-0.535822	-0.183608	-0.364734	-0.682671	-0.535453	-0.368475	-0.748773	-0.488489	-0.757777
YBR009C:chr2_2	-1.26642	NA	-1.40626	-1.09506	-1.50707	NA	-1.37353	-1.43706	-1.35233	-1.50814	-1.60494	-1.37166	-1.34591	-1.44443	-1.20875	-1.28724	-1.31923	-1.20467	-1.07977	-0.839361	-1.15591	-1.24423	-1.29767	-1.42684	-1.31951	-1.24328	-1.43933	-1.28969	-1.37901	-1.51588	-1.51847	-1.50105	-1.23472	NA	-1.45574	-1.43421	-1.50799	-1.4916	-1.44423	-1.255	-1.4747	-1.15637	-1.40608	-1.44558	-1.33056	-1.1467	-1.40123	-1.32144	-1.20595
YLR084C:chr12_2	-1.18146	-0.774559	-1.27995	-1.1725	-1.32955	-0.957494	-1.15987	-1.19121	-1.12843	-1.01613	-1.4491	-1.04504	-1.07051	-1.48094	-1.27187	-1.32999	-1.24538	-1.40335	-1.31395	-1.18467	-1.44249	-1.33439	-0.956861	-1.25585	-1.35899	-1.22067	-1.33589	-1.24811	-1.28	-1.28522	-1.30843	-1.32429	-1.19013	-1.32261	-1.33558	-1.3625	-1.24218	-1.51279	-1.52337	-1.20432	-1.43772	-1.06942	-1.23765	-1.34518	-1.08854	-1.0893	-1.43994	-1.26854	-1.32118
YJL028W:chr00_13	-0.964381	-0.628984	-0.831006	-0.780468	-1.06384	-0.790101	-1.03216	-0.713572	-0.668135	-0.761721	-1.14576	-0.574428	-0.661712	-1.10608	-0.883665	-0.932439	-0.930555	-0.932585	-0.93971	-0.898833	-0.935516	-0.947984	-1.0225	-0.965709	-0.907827	-0.968512	-0.896574	-0.84698	-0.794071	-0.934575	-0.896086	-0.882022	-0.774536	-0.803676	-0.877081	-0.875078	-0.941618	-1.20755	-1.09609	-0.896758	-0.921212	-0.764625	-0.961584	-0.972736	-0.920765	-0.813056	-1.13584	-1.05776	-0.857354
YLR090W:chr12_2	-1.08457	-0.866514	-1.16466	-1.26625	-1.17877	-0.900491	-0.990732	-0.981787	-0.865695	-0.862592	-1.46828	-0.808546	-0.864068	-1.36389	-1.19694	-1.11478	-1.12353	-1.3012	-1.06702	-1.04354	-1.21346	-1.161	-1.06411	-1.03012	-0.80251	-1.10027	-1.10656	-1.05052	-0.971161	-1.26328	-1.23861	-1.2626	-1.23511	-1.30418	-1.05461	-1.16954	-1.02441	-1.26549	-1.30953	-1.05446	-1.50731	-0.887001	-1.13363	-1.15357	-1.03644	-0.977963	-1.32104	-1.26221	-1.36519
YKL139W:chr00_14	NA	-0.826274	NA	NA	NA	NA	NA	NA	NA	NA	-1.7536	NA	NA	-1.73025	NA	NA	NA	NA	NA	NA	NA	NA	NA	NA	NA	NA	NA	NA	NA	NA	NA	NA	NA	NA	NA	NA	NA	-1.77346	-1.75505	NA	NA	NA	NA	NA	NA	NA	-1.69833	NA	-1.62911
YJL170C:chr10_1	-0.92679	-0.794916	-1.01049	-0.931584	-0.878697	-0.224424	-0.804453	-1.02762	-0.818621	-0.916044	-1.2939	-0.736853	-1.0549	-1.06976	-1.15374	-0.991101	-1.09714	-1.06352	-0.959473	-1.09228	-1.21067	-1.07043	-1.05273	-0.822094	-1.02932	-1.1588	-0.912299	-1.15156	-0.885445	-0.83214	-0.994701	-0.805757	-0.983499	-0.826225	-0.948337	-0.956811	-1.0682	-1.1272	-1.04894	-1.14238	-1.19501	-0.913479	-1.09127	-0.944461	-0.863063	-0.918305	-1.05511	-0.894203	-1.0883
YMR041C:chr13_2	-1.45255	-0.888806	-1.52851	-1.46208	-1.56186	-0.961689	-1.48847	-1.6846	-1.50641	-1.62067	-1.77418	-1.46424	-1.55671	-1.75313	-1.42244	-1.61334	-1.44361	-1.6261	-1.56884	-1.30541	-1.60953	-1.59955	-1.61356	-1.56029	-1.50341	-1.44646	-1.59794	-1.51466	-1.45707	-1.52113	-1.60308	-1.66097	-1.45226	-1.52245	-1.53124	-1.44734	-1.52502	-1.78125	-1.77257	-1.40959	NA	-1.30998	-1.51226	-1.57848	-1.33431	-1.28724	-1.69841	-1.60872	-1.604
YIL037C:chr9_1	-1.24101	-0.807713	-1.32045	-1.32084	-1.24897	NA	-1.19449	-1.24735	-1.13128	-1.25455	-1.54602	-1.11713	-1.26698	-1.57002	-1.31698	-1.25507	-1.16357	-1.35469	-1.29757	-1.10475	-1.2625	-1.34817	NA	-1.19609	-1.31391	-1.31349	-1.32342	-1.1488	-1.31945	-1.11451	-1.30088	-1.32349	-1.21543	-1.2985	-1.24488	-1.27335	-1.25912	-1.50935	-1.48272	-1.26363	-1.36588	-1.12577	-1.28882	-1.15359	-1.17829	-1.13928	-1.53049	-1.36311	-1.57407
YNR027W:chr14_4	-1.11337	-0.743293	-1.02439	-0.824988	-1.12641	-0.687534	-1.07723	-1.16268	-1.04232	-1.10659	-1.21764	-1.00233	-1.10469	-1.19399	-1.21003	-1.03737	-1.20847	-1.13449	-0.670103	-1.13957	-1.20802	-1.19893	-1.5341	-1.12248	-1.20835	-1.28174	-1.08001	-0.998899	-1.26804	-1.13842	-1.15286	-1.0514	-1.45487	-1.02012	-1.24026	-1.2657	-1.08193	-1.3098	-1.23126	-1.23923	-0.682961	-1.0955	-1.20118	-1.0833	-1.07768	-1.03083	-1.29489	-1.27111	-1.46437
YHR039C:chr8_1	-1.44205	NA	-1.5249	-1.4254	-1.47035	NA	-1.40788	-1.52395	-1.31718	-1.49476	-1.60458	-1.3449	-1.37905	-1.71497	-1.40968	-1.46381	-1.44705	-1.50986	-1.49679	-1.31718	-1.56123	-1.51262	-1.54052	-1.48904	-1.37458	-1.29202	-1.5701	-1.47404	-1.39194	-1.51252	-1.59459	-1.64265	-1.46106	-1.51983	-1.21778	-1.3295	-1.49653	-1.6474	-1.61027	-1.24413	NA	-1.25362	-1.44851	-1.50414	-1.20923	-1.08953	-1.54323	-1.46693	-1.58766
YMR040W:chr13_2	-1.18415	-0.803517	-1.24512	-1.15416	-1.2469	-0.688997	-1.32248	-1.36749	-1.34854	-1.41165	-1.4021	-1.28975	-1.32169	-1.49593	-1.38022	-1.48608	-1.37545	-1.5754	-1.39692	-1.26695	-1.55411	-1.39591	-1.15531	-1.19207	-1.38718	-1.3847	-1.20788	-1.17485	-1.36901	-1.15446	-1.19272	-1.17175	-1.10425	-1.26444	-1.40092	-1.37973	-1.17116	-1.43332	-1.45889	-1.35174	-1.42024	-1.22792	-1.40538	-1.26707	-1.26309	-1.20158	-1.39045	-1.24452	-1.40114
YDL174C:chr4_2	-0.104329	-0.448555	-0.154397	-0.364132	-0.249426	-0.866654	-0.410436	-0.340524	-0.284652	-0.167667	-0.365385	-0.0515145	-0.205083	-0.430712	-0.283456	-0.311359	-0.283298	-0.458148	-0.213402	-0.403482	-0.575585	-0.321033	-0.597171	-0.277187	-0.15005	-0.272922	-0.178258	-0.304324	-0.165614	-0.296294	-0.266748	-0.229053	-0.00601859	-0.306402	-0.0987188	-0.181936	-0.169391	-0.319723	-0.375674	-0.318523	-0.474731	-0.0745962	-0.179812	-0.27398	-0.38305	-0.286348	-0.285045	-0.074784	-0.360777
YDL107W:chr4_2	NA	-0.817675	-1.52422	-1.43522	NA	-0.910205	NA	NA	NA	NA	-1.70219	-1.49203	-1.61056	-1.56185	NA	-1.57422	NA	NA	-1.59619	NA	-1.57268	NA	-1.56511	-1.52766	-1.47116	NA	-1.50668	-1.45463	-1.4125	-1.39658	-1.51417	-1.64134	-1.41307	-1.48173	NA	NA	-1.46068	-1.71331	-1.69747	NA	-1.49691	-1.29359	NA	-1.56531	-1.34967	-1.23254	-1.63746	-1.56511	-1.50494
YBR170C:chr2_3	-1.46713	-0.888902	-1.53648	-1.47571	-1.57133	-0.963381	-1.50565	-1.68029	-1.52508	-1.65406	-1.76519	-1.45494	-1.55384	-1.77263	-1.43816	-1.53642	-1.43348	-1.50696	-1.57922	-1.28193	-1.45526	-1.61416	-1.61047	-1.57115	-1.4549	-1.45725	-1.57902	-1.50576	-1.4485	-1.52648	-1.61898	-1.68255	-1.42521	-1.51189	NA	NA	-1.52295	-1.78382	-1.76425	-1.4145	NA	-1.25884	NA	-1.57298	-1.35169	-1.19512	-1.69621	-1.60495	-1.62434
YLR328W:chr12_5	-0.783375	-0.588614	-1.0169	-0.932124	-0.965069	-0.72943	-1.18625	-0.753792	-0.85271	-0.777578	-1.0243	-0.669676	-0.514587	-1.18611	-0.884458	-1.1055	-0.832676	-0.85466	-1.3198	-0.75439	-1.01506	-0.93854	-0.755095	-1.00958	-1.02611	-1.03198	-1.05868	-0.926874	-0.915833	-1.03454	-1.00436	-0.974612	-0.938484	-1.00551	-1.05345	-0.953893	-1.0182	-1.17259	-1.11625	-0.963562	-0.832955	-0.668856	-0.885183	-1.11189	-0.936609	-0.852397	-1.09863	-1.01978	-1.14758
YDR178W:chr4_5	-1.15017	-0.611092	-1.18617	-1.10435	-1.25836	-0.741833	-1.31463	-1.19527	-1.1406	-1.14969	-1.42029	-1.08465	-1.00598	-1.40217	-1.16392	-1.33832	-1.02602	-1.22562	-1.23521	-1.08092	-1.14677	-1.32124	-1.29392	-1.21858	-1.09258	-1.22652	-1.21214	-1.30257	-1.06041	-1.37347	-1.28664	-1.19718	-1.24278	-1.3539	-1.2435	-1.23984	-1.24905	-1.50918	-1.44063	-1.20303	-1.12299	-0.954067	-1.17271	-1.36717	-1.1538	-1.08835	-1.41957	-1.11349	-1.38113
YNR014W:chr14_4	-0.267978	-0.50787	-0.302087	-0.5349	-0.397534	-0.390118	-0.490421	-0.40846	-0.486855	-0.361254	-0.529282	-0.307501	-0.387103	-0.65985	-0.415071	-0.710809	-0.281384	-0.542081	-0.599521	-0.436929	-0.41056	-0.46375	-0.178255	-0.359991	-0.585401	-0.676943	-0.358302	-0.341726	-0.496392	-0.46173	-0.353431	-0.307458	-0.370074	-0.476341	-0.539935	-0.508206	-0.268086	-0.786847	-0.550932	-0.623554	-0.519502	-0.421176	-0.511415	-0.32882	-0.614334	-0.681026	-0.612369	-0.456484	-0.718225
YDL238C:chr4_3	-0.999229	-0.767182	-0.94578	-0.93596	-0.930497	0.349812	-0.983167	-0.989219	-0.986396	-0.898831	-1.28798	-0.838119	-0.973629	-1.09056	-1.16155	-1.1034	-1.19985	-1.17531	-1.13375	-1.08689	-1.32828	-1.03797	-0.837617	-0.877421	-0.945755	-1.09268	-0.943784	-0.919105	-1.01564	-1.02794	-0.99956	-0.957743	-0.823972	-1.0671	-1.05184	-1.00194	-0.876259	-1.11285	-1.13127	-1.07458	-1.18501	-0.97936	-1.10123	-0.72082	-0.992288	-0.873646	-0.98925	-0.759804	-1.13402
YMR304W:chr13_5	-1.39952	-0.887527	-1.46094	-1.47043	-1.45991	-0.964926	-1.33353	-1.46805	-1.36724	-1.46525	-1.7157	-1.30055	-1.38532	-1.67019	-1.38544	-1.41295	-1.36803	-1.52433	-1.40756	-1.27349	-1.5404	-1.44812	-1.46508	-1.52042	-1.24455	-1.42346	-1.56451	-1.477	-1.33428	-1.46492	-1.53622	-1.58386	-1.44125	-1.4617	-1.5473	-1.44933	-1.51263	-1.67078	-1.67362	-1.35159	-1.37399	-1.041	-1.37851	-1.56323	-1.01892	-1.06503	-1.64394	-1.5963	-1.33393
YHR059W:chr00_10	NA	NA	NA	NA	NA	NA	NA	-1.72824	NA	NA	-1.42752	NA	-1.55544	-1.69945	NA	NA	-1.45046	NA	NA	NA	-1.63175	NA	NA	NA	NA	-1.45033	NA	NA	NA	NA	NA	NA	NA	NA	NA	NA	NA	-1.59886	-1.61566	-1.44597	-1.46313	NA	NA	NA	NA	NA	-1.38474	-1.5312	-1.42981
YBR194W:chr2_4	NA	NA	-1.54956	NA	NA	NA	NA	-1.71116	NA	-1.67571	-1.22225	-1.43123	-1.51526	-1.55931	NA	-1.58892	NA	-1.48093	NA	-1.30811	-1.34219	NA	NA	NA	-1.42544	NA	NA	NA	-1.42759	NA	NA	NA	NA	NA	NA	NA	NA	-1.45367	-1.52019	-1.44391	-1.54028	NA	NA	NA	NA	NA	-1.38758	-1.61823	-1.40793
YPL260W:chr16_1	-1.42719	-0.895659	-1.54568	-1.48151	-1.57432	NA	-1.44397	-1.54914	-1.43828	-1.52917	-1.7833	-1.31534	-1.43775	-1.76512	-1.41796	-1.57447	-1.41636	-1.62121	-1.55491	-1.3095	-1.58967	-1.58662	-1.65995	-1.57802	-1.44764	-1.43756	-1.61203	-1.53012	-1.42777	-1.54284	-1.62312	-1.69861	NA	NA	-1.52825	-1.43059	-1.52822	-1.79032	-1.77655	-1.39487	NA	-1.29038	-1.46635	-1.57384	-1.32366	-1.27104	-1.70981	-1.6027	-1.63565
YJR030C:chr00_13	-1.48345	-0.890964	-1.54714	-1.48066	-1.58219	-0.964092	-1.527	-1.7253	-1.55056	-1.68967	NA	-1.49036	-1.60273	-1.77169	-1.44831	NA	-1.47011	NA	-1.58676	-1.33146	-1.63553	-1.61746	NA	-1.58157	NA	-1.43042	-1.59965	-1.52415	NA	-1.54929	-1.61963	-1.68427	-1.48486	-1.54369	NA	NA	-1.53973	-1.8001	-1.76864	-1.39752	NA	-1.2944	-1.51072	NA	-1.3279	-1.26453	-1.70171	-1.61424	NA
YLL002W:chr12_1	NA	-0.789136	NA	-1.43117	NA	NA	-1.46776	-1.68949	-1.5201	-1.65125	-1.68143	-1.47198	-1.57825	-1.7	-1.40051	-1.52943	-1.42661	NA	-1.51249	-1.25734	-1.5684	-1.54721	NA	NA	-1.42445	-1.31972	NA	NA	-1.39737	NA	-1.55804	NA	NA	NA	NA	NA	NA	-1.68439	-1.68471	-1.31132	NA	-1.24089	NA	NA	-1.30386	-1.22017	-1.56107	-1.56739	-1.4658
YMR107W:chr00_9	-0.671258	-0.58646	-0.70149	-0.613998	-0.757823	-0.775707	-0.694986	-0.677534	-0.665822	-0.605757	-0.853488	-0.533498	-0.567524	-0.783229	-0.663801	-0.590455	-0.498564	-0.50851	-0.672429	-0.607481	-0.685306	-0.588306	-1.18125	-0.539959	-0.292214	-0.774576	-0.52696	-0.488109	-0.354914	-0.634823	-0.636902	-0.513165	-0.787555	-0.616122	-0.367761	-0.474009	-0.504313	-0.815423	-0.694305	-0.805908	-0.840537	-0.542917	-0.660481	-0.471151	-0.666085	-0.671259	-0.701371	-0.29785	-0.981353
YLL051C:chr12_1	-0.116185	-0.240567	-0.103828	-0.0619237	-0.325605	-0.746273	-0.204195	-0.227314	-0.136348	-0.289312	-0.377321	-0.144944	-0.169916	-0.535595	-0.230732	-0.403182	-0.182808	-0.399694	-0.411994	-0.0702243	-0.35877	-0.438219	-0.199214	-0.286458	-0.176079	-0.406502	-0.222184	-0.0645226	-0.185724	-0.23531	-0.296365	-0.187659	-0.0768085	-0.164495	-0.208249	-0.0834684	-0.18467	-0.51178	-0.297859	-0.387532	0.0902486	-0.108731	-0.299843	-0.288184	-0.259628	-0.282244	-0.298131	-0.296779	-0.35028
YDR465C:chr4_8	-1.08889	-0.627711	-1.19038	-0.972944	-1.317	-0.4807	-1.07316	-1.25693	-1.19207	-1.21999	-1.38809	-1.04586	-1.15159	-1.22246	-1.09998	-1.19255	-1.097	-1.08855	-1.24034	-1.002	-1.06468	-1.21892	-1.18264	-1.15039	-1.08882	-1.05722	-1.18049	-1.12284	-1.09347	-1.09481	-1.21084	-1.16332	-0.91137	-1.09244	-1.17335	-1.00374	-1.13263	-1.35648	-1.38425	-1.18377	-1.08109	-0.982784	-1.09246	-1.18793	-1.0604	-0.939596	-1.35363	-1.12741	-1.18678
YML024W:chr13_2	NA	-0.833281	NA	NA	NA	NA	NA	-1.69953	NA	-1.62949	-1.52741	NA	-1.54807	-1.45359	NA	-1.58957	-1.44309	-1.58586	-1.57602	-1.32117	-1.38065	-1.63588	NA	-1.57512	-1.42337	-1.2459	NA	NA	-1.42665	NA	NA	NA	NA	NA	NA	-1.47755	NA	-1.53826	-1.5311	-1.25434	-1.4219	-1.28214	NA	NA	NA	-1.30016	-1.44148	-1.59242	-1.4942
YOR270C:chr00_17b	-1.45079	-0.647467	NA	-1.47154	NA	-0.893894	-1.45996	-1.50066	-1.49316	-1.45591	-1.69325	-1.47614	-1.42831	-1.57756	-1.32984	-1.34296	-1.40298	-1.12534	-1.45096	-1.24147	-1.44281	-1.38235	NA	-1.57976	-0.973935	-1.37151	NA	-1.51241	-1.42058	NA	NA	NA	NA	NA	-1.52596	-1.37652	NA	-1.63709	-1.62743	-1.35347	-1.55044	-1.3364	NA	NA	NA	NA	-1.5992	-1.61793	-1.53999
YGR086C:chr00_14	-1.31218	-0.763944	-1.39365	-1.33481	-1.22099	-0.834439	-1.32169	-1.28974	-1.25811	-1.15035	-1.37425	-1.14623	-1.06334	-1.43358	-1.22978	-1.40372	-1.08206	-1.49094	-1.4042	-1.11913	-1.26193	-1.42923	-1.03564	-1.44482	-1.30003	-1.23128	-1.48694	-1.40544	-1.28796	-1.25422	-1.43436	-1.02875	-1.41076	-1.37692	-1.46147	-1.33525	-1.40541	-1.45456	-1.46314	-1.27591	-1.3273	-1.12778	-1.4079	-1.48163	-1.2656	-1.22974	-1.35566	-1.41294	-1.29881
YGR007W:chr7_3	-1.35663	-0.890155	-1.13396	-1.12573	-1.10659	-0.779421	-1.10555	-1.00207	-0.793439	-1.00878	-1.38582	-0.931774	-0.975746	-1.23985	-0.954821	-0.904561	-1.0513	-1.00297	-1.01026	-0.962852	-1.05344	-1.07697	-1.33367	-1.3228	-1.20441	-1.09224	-1.4602	-1.31489	-1.10207	-1.21218	-1.4786	-1.32224	NA	-1.27463	-1.10606	-1.20804	-1.0971	-1.34722	-1.35039	-1.0491	-1.27717	-1.06882	-1.12362	-1.15142	-1.04002	-0.986802	-1.39937	-1.39853	-1.30387
YPR195C:chr16_5	0.601008	0.268377	0.672237	0.835064	0.271803	0.551563	0.36905	0.532426	0.386864	0.617193	0.643171	0.618595	0.787503	0.46833	0.706643	0.456581	0.8497	0.732648	0.406586	0.924536	0.861802	0.795093	0.497315	0.611209	0.736113	0.548998	0.683837	0.748978	0.746496	0.45648	0.702206	0.761159	0.917494	0.518478	0.656354	0.580521	0.562035	0.32651	0.562744	0.468693	0.979783	0.776171	0.642459	0.640224	0.629435	0.498003	0.557194	0.653064	0.767671
YGL143C:chr7_2	NA	NA	NA	NA	NA	NA	NA	NA	NA	NA	-1.39778	NA	-1.60073	-1.29314	NA	NA	NA	NA	NA	NA	-1.62312	NA	NA	NA	-1.51112	NA	-1.51593	-1.4433	NA	NA	NA	-1.65111	NA	NA	NA	NA	-1.50404	-1.52775	-1.43365	NA	-1.5701	NA	NA	NA	NA	NA	-1.42421	NA	-1.45879
YBL100C:chr2_2	NA	NA	NA	NA	NA	NA	-1.50977	-1.61826	-1.52973	-1.64148	-1.75796	-1.47305	-1.54486	NA	NA	-1.61154	-1.46218	-1.63058	-1.57172	-1.30617	-1.45503	-1.62912	NA	NA	-1.49546	-1.40682	NA	NA	NA	NA	NA	NA	NA	NA	NA	NA	NA	-1.76684	-1.77253	-1.42712	NA	NA	NA	NA	NA	NA	-1.68039	NA	-1.58705
YBL070C:chr2_1	-0.520559	-0.441615	-0.40685	-0.437435	-0.637292	-0.258494	-0.331037	-0.377778	-0.321152	-0.316126	-0.493259	-0.208989	-0.318322	-0.686344	-0.425232	-0.463299	-0.344714	-0.589912	-0.491205	-0.224184	-0.407566	-0.515019	-0.479958	-0.523721	-0.506884	-0.636255	-0.437018	-0.370371	-0.57226	-0.360224	-0.498043	-0.325148	-0.5079	-0.573492	-0.672339	-0.598362	-0.444071	-0.602711	-0.68147	-0.652287	-0.152733	-0.328686	-0.303431	-0.570389	-0.487751	-0.517693	-0.503574	-0.338119	-0.479701
YGR021W:chr7_3	-1.29793	-0.83189	-1.26109	-1.31192	-1.39012	-0.890818	-1.19249	-1.22586	-1.12846	-0.953064	-1.44326	-0.956382	-1.01629	-1.49722	-1.15275	-1.06188	-1.11708	-1.28202	-1.12874	-1.08771	-1.19577	-1.16417	-1.38546	-1.27137	-1.0854	-1.14136	-1.27262	-1.24211	-1.106	-1.36235	-1.42879	-1.29691	-1.20963	-1.36513	-1.14562	-1.14014	-1.20893	-1.5144	-1.56995	-1.13125	-1.49375	-0.925131	-1.02899	-1.31847	-1.05419	-1.07103	-1.46999	-1.34852	-1.49212
YHR039C-B:chr00_3	NA	NA	NA	NA	NA	NA	NA	NA	NA	NA	-1.78048	-1.49193	-1.62085	-1.72198	NA	-1.60875	NA	-1.60725	NA	NA	-1.47722	NA	NA	NA	-1.46054	NA	NA	NA	-1.46	NA	NA	NA	NA	NA	NA	NA	NA	-1.78615	-1.70029	NA	NA	NA	NA	NA	NA	NA	-1.6938	NA	NA
YHR079C-B:chr00_3	-1.22181	-0.675155	-0.950294	-0.991394	-0.735537	-0.410071	-1.01704	-0.955617	-0.925952	-0.913026	-1.09189	-0.779073	-0.832351	-1.26229	-0.93823	-0.896839	-0.681885	-1.03914	-1.10243	-0.918498	-0.824395	-1.13709	-0.43821	-1.14776	-0.725272	-1.04618	-0.99609	-0.869951	-0.825488	-1.1484	-0.872204	-1.06369	-1.05168	-0.893872	-0.797649	-0.737546	-1.04989	-1.13661	-1.08098	-1.02623	-0.940669	-0.651545	-0.760732	-1.11627	-1.00768	-0.874238	-1.14309	-0.859765	-1.14838
YKL093W:chr11_1	-0.877853	-0.810961	-0.772276	-0.695079	-0.822948	-0.743692	-0.76035	-0.675359	-0.742747	-0.624945	-0.895321	-0.674037	-0.552941	-0.835244	-0.843064	-0.637427	-0.741513	-0.736548	-0.71449	-0.668095	-0.850538	-0.660557	-0.600496	-0.879757	-0.588026	-0.835208	-0.907281	-0.706348	-0.511444	-1.03617	-1.01525	-0.916016	-0.892239	-0.78914	-0.692714	-0.762153	-0.807938	-1.09606	-1.02789	-0.835277	-0.899271	-0.535335	-0.610009	-0.887365	-0.684261	-0.845666	-0.95614	-0.877995	-0.989632
YMR026C:chr13_2	-1.45312	-0.897521	-1.34623	-1.41204	-1.45767	-0.913627	-1.18958	-1.21028	-1.2145	-1.05434	-1.58727	-1.17677	-1.20412	-1.3821	-1.25037	-1.35632	-1.26346	-1.39902	-1.15822	-1.17049	-1.36044	-1.31257	-1.59356	-1.36551	-1.23743	-0.916844	-1.45317	-1.4447	-1.21273	-1.41637	-1.45813	-1.44764	NA	-1.47117	-1.25996	-1.27367	-1.30326	-1.27276	-1.36996	-0.938075	-1.49169	-1.32153	-1.50455	-1.3886	-1.2279	-1.11554	-1.34529	-1.23981	-1.46487
YGL200C:chr7_3	-1.48765	NA	-1.49041	-1.41866	-1.49236	NA	-1.50341	-1.66054	-1.48483	-1.65174	-1.68345	-1.46946	-1.56611	-1.70788	-1.41803	-1.60643	-1.41185	-1.54193	-1.5652	-1.31486	-1.61962	-1.5955	-1.60697	-1.52265	-1.37796	-1.35999	-1.57522	-1.43516	-1.38985	-1.52169	-1.57794	-1.60355	-1.39505	-1.51203	-1.44421	-1.41861	-1.48844	-1.74199	-1.73263	-1.32358	NA	-1.23851	-1.41066	-1.53055	-1.30572	-1.23444	-1.63094	-1.56358	-1.58066
YJR110W:chr10_4	-1.18633	-0.78584	-1.39753	-1.25196	-1.31601	-0.90833	-1.19061	-1.27498	-1.12927	-1.22988	-1.53722	-1.05463	-1.20255	-1.40916	-1.13373	-1.28226	-1.22886	-1.32963	-1.24782	-1.01749	-1.45981	-1.32236	-1.29663	-1.27154	-0.812511	-1.21862	-1.32031	-1.21759	-0.863573	-1.35494	-1.34265	-1.4142	-1.34419	-1.15761	-0.850565	-0.883494	-1.2293	-1.47943	-1.48524	-1.19526	-1.27236	-1.1021	-1.25109	-1.36038	-1.11824	-1.11326	-1.47956	-1.28588	-1.39999
YBR005W:chr2_2	-1.04306	-0.694232	-1.01305	-0.918608	-0.771882	NA	-0.873345	-0.968568	-0.769988	-1.00719	-1.22917	-0.804456	-0.92493	-1.20232	-0.86491	-0.847114	-0.910313	-1.05264	-1.0106	-0.924163	-1.12967	-1.01451	-0.992795	-1.2579	-1.14528	-1.00417	-1.08369	-0.927571	-1.22412	-0.881539	-1.13349	-1.19818	-0.892416	-1.10274	-1.11354	-1.11362	-1.1553	-1.3483	-1.15288	-0.950442	-1.10785	-0.828478	-1.05938	-1.13492	-0.863401	-0.940976	-1.31336	-1.27507	-1.07291
YPR163C:chr16_5	NA	NA	NA	NA	NA	NA	NA	NA	-1.51795	NA	NA	NA	-1.61021	-1.78776	NA	-1.57734	NA	NA	-1.57544	-1.27904	-1.6363	NA	NA	NA	-1.48466	NA	NA	NA	-1.46019	NA	NA	NA	NA	NA	NA	NA	NA	-1.75602	-1.77636	NA	NA	NA	NA	NA	NA	NA	-1.69329	NA	NA
YFR057W:chr00_2	-1.15747	-0.787788	-1.25039	-1.15608	-1.24319	-0.794162	-1.16212	-1.24697	-1.19675	-1.15244	-1.45152	-0.983074	-1.0527	-1.36913	-1.03773	-1.18663	-1.03213	-1.12723	-1.1696	-0.856835	-1.13886	-1.20746	-0.999638	-1.24066	-1.06189	-1.12907	-1.30757	-1.17811	-1.03569	-1.28556	-1.25433	-1.25668	-1.13068	-1.18076	-1.14583	-1.1233	-1.16606	-1.45236	-1.40655	-1.11075	-0.754578	-0.83157	-0.901232	-1.27114	-1.01806	-1.00323	-1.39439	-1.15629	-1.19595
YER078C:chr00_8	-1.37893	-0.728247	-1.46687	NA	-1.50742	NA	-1.29748	-1.07857	-1.42491	-1.01034	-1.38144	-1.31014	-1.15093	-1.36839	-1.11228	-1.16075	-1.10297	-1.32596	-1.118	-1.05441	-1.26889	-1.22676	-1.63558	-1.43103	-1.375	-1.12696	-1.2718	-1.21832	-1.32743	-1.39994	-1.35392	-1.43589	-0.862813	-1.48555	-1.44047	-1.28196	-1.28859	-1.4265	-1.39927	-1.09284	-1.16939	-1.1267	-1.19225	-1.39267	-0.988078	-1.06206	-1.31535	-1.34164	-1.32078
YNL003C:chr14_4	NA	NA	NA	NA	NA	NA	NA	-1.7198	-1.54197	-1.69117	-1.76384	-1.45303	-1.57305	-1.70726	NA	-1.60724	NA	-1.52116	NA	-1.28202	-1.18773	NA	NA	NA	-1.4245	NA	NA	NA	-1.46532	NA	NA	NA	NA	NA	NA	NA	NA	-1.7665	-1.73464	-1.44629	NA	-1.33963	NA	NA	NA	NA	-1.68059	NA	-1.63728
YDL047W:chr4_1	NA	NA	NA	NA	NA	NA	NA	NA	NA	NA	-1.69432	NA	-1.58628	-1.70632	NA	NA	NA	NA	NA	NA	-1.59974	NA	NA	NA	-1.52111	NA	NA	NA	NA	NA	NA	NA	NA	NA	NA	NA	NA	-1.72791	-1.71508	NA	NA	NA	NA	NA	NA	NA	-1.65716	NA	-1.59358
YGL118C:chr7_2	NA	NA	NA	NA	NA	NA	NA	NA	-1.49793	-1.69088	NA	-1.41915	-1.54258	NA	NA	-1.51406	-1.45718	-1.4319	NA	-1.21979	-1.27064	NA	NA	NA	-1.37108	NA	NA	NA	-1.43107	NA	NA	NA	NA	NA	-1.51529	-1.43916	NA	NA	NA	-1.41232	NA	-1.31502	NA	NA	-1.35025	-1.20367	NA	NA	NA
YDR046C:chr4_3	-0.773151	-0.640795	-0.903204	-0.36188	-0.569248	-0.165752	-0.683864	-0.791971	-0.693895	-0.43914	-0.885818	-0.530276	-0.625672	-0.823344	-0.592962	-0.375964	-0.582715	-0.606827	-0.455757	-0.539946	-0.686946	-0.528417	-0.661017	-0.603715	-0.60808	-0.756308	-0.743862	-0.745512	-0.457878	-0.731946	-0.475389	-0.843021	-0.702234	-0.598724	-0.392859	-0.679385	-0.46449	-0.870603	-0.748338	-0.706634	-0.935389	-0.61913	-0.666062	-0.577379	-0.611547	-0.537854	-0.782064	-0.769306	-0.649366
YLR118C:chr12_2	0.355497	-0.0190095	-0.107846	0.387986	0.160792	-0.862668	0.115072	0.0758191	0.185953	0.358468	0.28839	0.364679	0.332635	0.0197972	0.0422736	0.226209	0.306855	0.265756	0.246864	0.305781	0.194264	0.158322	0.64979	0.124949	0.00542455	0.368547	0.0627017	-0.0397658	-0.0618992	0.252571	0.00108318	0.0984874	-0.254367	0.120364	-0.140034	-0.302596	0.0808209	0.027216	0.0199435	0.354898	0.321098	0.206686	0.199262	0.0962289	0.373755	0.303524	-0.00371956	0.117175	0.0398753
YIL134W:chr9_2	NA	NA	NA	NA	NA	NA	-1.49714	-1.71386	-1.53908	-1.65017	NA	-1.43758	-1.5699	-1.73148	-1.42228	-1.60475	-1.48299	-1.53315	-1.53348	-1.25366	-1.23248	-1.55795	NA	NA	-1.39127	-1.41055	-1.58552	-1.44424	-1.42249	-1.51442	NA	-1.69165	-1.4417	NA	NA	NA	NA	-1.78577	-1.70291	-1.3996	NA	-1.29663	-1.48597	NA	NA	NA	-1.69845	NA	-1.6092
YML036W:chr00_11	NA	-0.722399	NA	NA	NA	NA	NA	-1.64978	-1.55291	-1.55096	-1.47524	-1.47824	-1.52267	-1.48065	-1.40626	-1.4508	-1.39984	-1.34227	-1.43734	-1.28471	-1.31388	-1.57894	NA	NA	-1.11603	-1.38151	NA	NA	-1.43995	NA	NA	NA	NA	NA	NA	NA	NA	-1.59087	-1.47266	-1.37957	-1.5678	NA	NA	NA	NA	NA	-1.50387	-1.57092	-1.48545
YDL071C:chr4_1	-0.830838	-0.498015	-0.963135	-0.726044	-0.571864	NA	-0.994381	-0.708407	-0.800595	-0.617062	-0.851948	-0.670233	-0.66436	-0.994629	-1.12705	-0.756581	-0.948891	-0.856197	-0.741081	-0.92118	-0.837746	-0.882007	-0.770818	-0.75262	-0.791542	-1.01695	-0.9564	-0.956341	-0.515974	-0.834364	-0.786405	-0.827612	-0.708393	-0.65491	-1.15092	-1.01014	-0.799073	-0.793596	-0.857342	-0.944605	-1.18999	-0.919792	-1.05924	-0.89363	-0.943353	-0.943627	-0.928958	-0.897604	-1.08128
YKR001C:chr11_3	-1.44147	NA	NA	NA	-1.58615	NA	-1.50292	-1.57166	NA	-1.54899	-1.71066	-1.48471	-1.57008	-1.63403	NA	NA	-1.41193	NA	NA	NA	-1.58007	NA	NA	NA	-1.40996	-1.39309	NA	NA	NA	NA	NA	NA	-1.4635	NA	NA	NA	NA	-1.69306	-1.67586	-1.37913	NA	NA	NA	NA	NA	NA	-1.50672	-1.54426	-1.56817
YLR251W:chr12_4	-1.47815	-0.889665	NA	-1.4818	-1.56854	-0.945306	-1.51405	NA	-1.5536	-1.68598	-1.79173	-1.49798	-1.60891	NA	-1.4401	-1.61749	-1.46482	NA	-1.59654	NA	-1.62795	-1.62351	NA	NA	NA	-1.45286	NA	NA	NA	-1.55155	-1.6131	NA	NA	NA	-1.55835	-1.47705	NA	-1.7718	-1.7883	-1.41272	NA	NA	NA	NA	NA	-1.27774	-1.70669	NA	NA
YKL119C:chr11_2	-1.47956	-0.896538	-1.54874	NA	NA	NA	NA	-1.72409	NA	NA	-1.75058	-1.49464	-1.56011	-1.69941	NA	-1.58256	-1.43501	-1.54494	-1.5414	-1.30404	-1.51785	-1.62037	-1.54547	-1.5835	-1.4725	NA	-1.58648	-1.48512	-1.43432	-1.55392	NA	NA	-1.45721	NA	-1.52706	-1.45823	-1.53354	-1.73908	-1.757	-1.43517	NA	-1.31587	-1.51116	-1.58467	-1.35819	-1.24888	-1.68391	-1.60179	NA
YDR284C:chr4_6	-0.705501	-0.736473	-0.924688	-0.624743	-0.658502	-0.804952	-0.767117	-0.884883	-0.639389	-0.924669	-0.868869	-0.690826	-0.90126	-0.963889	-1.15797	-0.966394	-1.10231	-1.10944	-0.993301	-0.933037	-1.1973	-1.00827	-0.78744	-0.984608	-1.03148	-0.956163	-0.742766	-0.62375	-1.05981	-0.841652	-0.910968	-0.654929	-0.991369	-1.00904	-1.04925	-0.971844	-0.813462	-0.996601	-0.864319	-0.948703	-0.948449	-0.948181	-1.1753	-0.84647	-0.885607	-0.927223	-0.808994	-0.882282	-1.00994
YFR019W:chr00_15	NA	NA	NA	NA	NA	NA	NA	NA	NA	NA	-1.34696	NA	NA	-1.35089	NA	-1.61776	NA	NA	NA	-1.30376	-1.63316	NA	NA	NA	-1.44673	NA	NA	NA	-1.41183	NA	NA	NA	NA	NA	NA	NA	NA	-1.49568	-1.47608	NA	-1.39754	NA	NA	NA	NA	-1.27288	-1.45259	-1.61896	-1.38225
YMR024W:chr13_2	NA	NA	NA	NA	NA	NA	-1.52322	NA	-1.54747	NA	NA	-1.50728	NA	NA	-1.44135	NA	-1.47877	-1.65649	NA	-1.32282	-1.50584	NA	NA	NA	-1.5265	-1.43711	NA	NA	-1.47189	NA	NA	NA	NA	NA	-1.55274	-1.45936	NA	NA	NA	-1.40378	NA	-1.33711	NA	NA	-1.36402	-1.28915	NA	NA	NA
YKL102C:chr11_2	0.0240454	-0.422997	-0.273126	-0.0800745	-0.0243505	-0.688098	-0.190685	-0.044089	-0.125424	-0.0231336	-0.287781	0.170289	0.150954	-0.398354	-0.301333	-0.0186114	-0.109378	0.0398021	-0.215822	-0.0901037	-0.295678	-0.19067	0.0154362	-0.281903	0.146251	-0.303112	-0.205317	-0.0733409	-0.11369	-0.346216	-0.252955	-0.0160497	-0.156273	-0.27266	-0.031532	-0.145796	-0.0686096	-0.416321	-0.362553	-0.265204	-0.0944401	0.00539106	0.0253727	-0.168533	-0.251935	-0.290003	-0.313863	-0.217522	-0.382139
YGR016W:chr7_3	NA	NA	NA	NA	NA	NA	-1.52925	NA	NA	-1.66669	NA	-1.46056	-1.58769	NA	-1.43378	-1.57876	NA	-1.47232	-1.59919	-1.29068	-1.2928	NA	NA	NA	-1.37794	NA	NA	NA	-1.38973	NA	NA	NA	NA	NA	NA	NA	NA	NA	NA	-1.44532	NA	-1.28715	NA	NA	-1.33903	-1.23562	NA	NA	NA
YFL036W:chr6_1	NA	NA	NA	NA	NA	NA	NA	NA	NA	NA	-1.58075	NA	-1.56636	-1.53781	NA	NA	-1.45895	NA	NA	NA	-1.62934	NA	NA	NA	-1.48899	NA	NA	NA	-1.47277	NA	NA	NA	NA	NA	NA	NA	NA	-1.60805	-1.60043	NA	-1.19651	NA	NA	NA	NA	NA	-1.5679	-1.61563	-1.58478
YDL044C:chr4_1	NA	NA	NA	NA	NA	NA	-1.51844	-1.68632	NA	-1.64067	-1.35947	-1.42941	-1.45324	-1.23774	-1.42827	-1.53554	-1.41148	-1.10277	-1.59873	-1.19028	-0.79833	NA	NA	NA	-1.22154	-1.43823	-1.57753	NA	-1.32204	-1.54997	NA	NA	-1.4051	NA	NA	NA	NA	-1.41328	-1.35136	-1.40727	NA	-1.20229	NA	NA	NA	-1.29151	-1.44135	NA	-1.30451
YGL070C:chr7_1	NA	NA	NA	-1.42592	NA	NA	NA	-1.68233	NA	-1.65188	-1.5901	NA	-1.55761	-1.66559	NA	NA	NA	NA	NA	NA	-1.57013	NA	NA	NA	-1.49859	-1.38069	-1.54194	NA	-1.46841	NA	-1.5528	NA	NA	-1.44637	NA	-1.38842	NA	-1.68822	-1.67573	-1.32284	-1.47379	NA	NA	-1.53522	-1.34993	NA	-1.55142	-1.54717	-1.54032
YLR188W:chr12_3	-0.770042	-0.653472	-0.708649	-0.764699	-0.981289	-0.287432	-0.982553	-1.10947	-1.0234	-0.886419	-0.841845	-0.938156	-0.823843	-1.03442	-1.04513	-0.995397	-0.817438	-0.747987	-0.797671	-0.936566	-0.822152	-0.989557	-0.641579	-0.424769	-0.913858	-0.768237	-0.645974	-0.679184	-0.727455	-0.866064	-0.723858	-0.700853	-0.647369	-0.836633	-0.771544	-0.944327	-0.707141	-0.868086	-0.899757	-0.776878	-0.99853	-0.790889	-0.832164	-0.647523	-0.764666	-0.704887	-0.796988	-0.663411	-0.973473
YLL059C:chr00_8	-0.824736	-0.513219	-0.765695	-0.509355	-0.368327	-0.679927	-0.576672	-0.711529	-0.645272	-0.788486	-0.942294	-0.533714	-0.79344	-0.954574	-0.738805	-0.705439	-0.556277	-0.663199	-0.73939	-0.604144	-0.876507	-0.683865	-0.865924	-0.677174	-0.560161	-0.750727	-0.739394	-0.654377	-0.440632	-0.751155	-0.447689	-0.79885	-0.954534	-0.597129	-0.736729	-0.496709	-0.646984	-0.8701	-0.963668	-0.719029	-0.862287	-0.684362	-0.786839	-0.742777	-0.614378	-0.539537	-0.888189	-0.745589	-0.939772
YMR198W:chr00_11	NA	NA	NA	NA	NA	NA	NA	NA	NA	NA	NA	-1.48227	-1.60363	NA	NA	-1.60035	-1.45347	-1.5758	NA	-1.31244	-1.36568	NA	NA	NA	-1.4725	NA	NA	NA	-1.47847	NA	NA	NA	NA	NA	NA	NA	NA	NA	NA	NA	NA	NA	NA	NA	NA	NA	NA	NA	NA
YDR453C:chr4_8	-1.10502	-0.777928	-1.10284	-1.14724	-0.913359	-0.919587	-0.633133	-0.570878	-0.375834	-0.773568	-1.05727	-0.679615	-0.73792	-0.958495	-0.970866	-0.945022	-0.993191	-1.01002	-0.841943	-0.958043	-0.961744	-0.863801	-1.21939	-1.03311	-0.806473	-0.899897	-1.01963	-0.940498	-0.793188	-1.04188	-1.04999	-1.00753	-1.02155	-1.1516	-0.764556	-0.730881	-1.03954	-1.22538	-1.02958	-0.898521	-0.593813	-0.756492	-0.97229	-1.08144	-0.927567	-0.862773	-1.13071	-1.11558	-1.08133
YJR133W:chr00_12	-0.425576	0.035189	-0.485553	-0.32195	-0.599696	0.0156459	-0.89754	-0.660341	-0.706691	-0.50461	-0.660672	-0.305071	-0.472546	-0.675669	-0.507319	-0.622437	-0.372356	-0.518924	-0.634649	-0.316482	-0.446463	-0.583499	0.107677	-0.579579	-0.44654	-0.628348	-0.461857	-0.373115	-0.330857	-0.543946	-0.377797	-0.399806	-0.294286	-0.289218	-0.488339	-0.484778	-0.426769	-0.628978	-0.501945	-0.625824	-0.443138	-0.348248	-0.514333	-0.55161	-0.52174	-0.514989	-0.609968	-0.458715	-0.398071
YDR245W:chr4_6	NA	NA	NA	NA	NA	NA	NA	NA	NA	NA	-1.75481	NA	NA	-1.63919	NA	NA	-1.46422	NA	NA	NA	NA	NA	NA	NA	-1.46256	NA	NA	NA	-1.45049	NA	NA	NA	NA	NA	NA	NA	NA	-1.72776	-1.69281	NA	NA	NA	NA	NA	NA	-1.28881	-1.6287	-1.54521	-1.54602
YPR123C:chr16_5	-1.47467	NA	NA	NA	NA	NA	-1.50688	-1.59954	-1.53569	-1.55334	-1.58145	-1.45785	-1.38931	-1.42278	-1.43492	-1.48452	-1.35916	-1.19008	NA	-1.15136	-1.07229	-1.60254	-1.30555	NA	-1.18259	-1.24431	NA	NA	-1.41722	-1.51579	NA	NA	NA	NA	-1.50952	-1.4613	NA	-1.48048	-1.51398	-1.24715	-1.33347	-1.30509	NA	-1.56282	NA	-1.23661	-1.46978	-1.60637	-1.34304
YJR091C:chr00_12	-0.062661	0.549227	-0.202433	-0.217315	-0.472491	-0.206764	-0.171356	-0.237048	-0.156998	0.068252	-0.447565	-0.00411056	-0.118341	-0.612595	-0.165746	-0.253961	-0.125403	-0.358193	-0.306955	-0.0300837	-0.296123	-0.359556	-0.255069	-0.393752	-0.310063	-0.12709	-0.386608	-0.217163	-0.236229	-0.391782	-0.270067	-0.30416	-0.427685	-0.23898	-0.322502	-0.286457	-0.343642	-0.404792	-0.493459	-0.0561086	-0.474073	0.00258589	-0.191734	-0.363335	-0.141098	-0.0231761	-0.481763	-0.349409	-0.456492
YBR012C:chr2_2	-0.838317	-0.679748	-0.990321	-0.760059	-0.701049	NA	-0.946715	-0.777278	-0.796899	-0.754656	-0.970488	-0.733131	-0.760923	-0.946687	-1.01118	-0.827416	-0.891855	-0.776852	-0.86637	-0.998279	-0.986173	-0.861394	-0.729923	-0.844265	-0.975741	-0.97901	-0.845604	-0.7816	-0.994844	-0.915549	-0.76685	-0.531505	-0.903504	-0.773572	-1.24064	-1.20343	-0.687059	-1.20465	-1.00107	-0.959019	-1.06042	-0.730005	-0.875821	-0.825235	-0.895016	-0.996274	-1.1113	-0.932045	-1.08759
YDR382W:chr4_7	NA	NA	NA	NA	NA	NA	NA	-1.66042	-1.55328	-1.59623	-1.62908	-1.50084	-1.52945	-1.58016	-1.43192	-1.58069	-1.42254	-1.56383	-1.48078	NA	-1.57752	NA	NA	NA	-1.47652	-1.37277	NA	NA	-1.45731	NA	NA	NA	NA	NA	NA	NA	NA	-1.66664	-1.62048	-1.31686	-1.43537	-1.31581	NA	NA	NA	NA	-1.51998	-1.56809	-1.46314
YDL032W:chr4_1	NA	NA	NA	NA	-1.50373	NA	-1.49544	-1.66212	NA	-1.61613	-1.41889	-1.45895	-1.56635	-1.35766	NA	-1.46297	-1.3943	-1.38136	-1.45128	-1.32678	-1.49971	-1.56744	-1.62363	NA	-1.30834	-1.31884	-1.59585	-1.51058	-0.9856	-1.54207	NA	NA	NA	NA	-1.50455	-1.37415	-1.45072	-1.56109	-1.47009	-1.34316	-1.26164	-1.26376	NA	NA	-1.36968	-1.17711	-1.51918	-1.59922	-1.42911
YGL104C:chr7_2	-1.38746	-0.814978	-1.41626	-1.38684	-1.50107	-0.892798	-1.22827	-1.38127	-1.31436	-1.17857	-1.68838	-1.12312	-1.20919	-1.67685	-1.21081	-1.35762	-1.22448	-1.28009	-1.3355	-1.09499	-1.29593	-1.37282	-1.32653	-1.46686	-1.29863	-1.25043	-1.43616	-1.42944	-1.27409	-1.36853	-1.34341	-1.46163	-1.38614	-1.35052	-1.31782	-1.26866	-1.39714	-1.66553	-1.65029	-1.23169	-1.58241	-1.1545	-1.28661	-1.4624	-1.14679	-1.08687	-1.60836	-1.47976	-1.51642
YOR199W:chr15_3	NA	-0.899643	NA	NA	NA	NA	NA	-1.6892	-1.54243	-1.67727	-1.74974	-1.42164	-1.55885	-1.62994	NA	-1.53856	-1.43878	-1.47075	-1.58575	-1.30665	-1.19832	NA	NA	NA	-1.41549	-1.44798	NA	NA	-1.42029	-1.54679	NA	NA	-1.4315	NA	NA	NA	NA	-1.65319	-1.61622	-1.39649	-1.29399	-1.30044	NA	NA	NA	-1.27112	-1.59173	NA	-1.46375
YCR091W:chr00_2	-0.788897	-0.637501	-0.795712	-0.543804	-0.768348	-0.97821	-0.727285	-0.7172	-0.693531	-0.583989	-0.993691	-0.387217	-0.473035	-0.931855	-0.78545	-0.546232	-0.646046	-0.668349	-0.819846	-0.522557	-0.711021	-0.715319	-0.628432	-0.905125	-0.574205	-0.885032	-0.752387	-0.736122	-0.723321	-0.846171	-0.67153	-0.703976	-0.700718	-0.682289	-0.856907	-0.842039	-0.767265	-0.997824	-0.866637	-0.847972	-0.719308	-0.611622	-0.558612	-0.866584	-0.835743	-0.736529	-0.938377	-0.773759	-0.933402
YJL127C:chr10_2	NA	NA	NA	NA	NA	NA	-1.51116	-1.69483	-1.50879	-1.65895	-1.72344	-1.4069	-1.53063	-1.70599	-1.43977	-1.34136	-1.36655	-1.31221	-1.48357	-1.17231	-0.793258	-1.62868	NA	-1.59529	-1.30925	-1.41141	NA	-1.5224	-1.30736	-1.54881	-1.62389	NA	NA	NA	-1.42111	-1.36326	NA	-1.76224	-1.73375	-1.3625	NA	-1.30467	-1.53599	-1.57553	-1.3527	-1.15828	-1.64147	NA	-1.47331
YLR233C:chr12_4	-1.39207	NA	-1.5398	NA	-1.54831	NA	NA	NA	-1.54532	-1.67562	-1.71354	-1.46892	-1.54188	-1.2931	-1.42952	-1.5886	-1.42193	-1.52399	NA	-1.29053	-1.32561	NA	NA	NA	-1.45111	-1.40988	NA	-1.48522	-1.44141	NA	NA	NA	NA	NA	-1.53403	-1.41175	NA	-1.7174	-1.70989	-1.3797	NA	-1.2506	-1.4622	NA	-1.29315	-1.22275	-1.63199	-1.56638	-1.55562
YLR311C:chr12_4	-0.650703	-0.699674	-0.756674	-0.847263	-0.807324	-0.765079	-0.863725	-0.758279	-0.695741	-0.518233	-1.05778	-0.512333	-0.507252	-1.03727	-0.68368	-0.627147	-0.584601	-0.590911	-0.702848	-0.669242	-0.687471	-0.669006	-0.801068	-0.707829	-0.536975	-0.853604	-0.727437	-0.719915	-0.613205	-0.764341	-0.722295	-0.700445	-0.941928	-0.885856	-0.558104	-0.464268	-0.853684	-1.06989	-1.07063	-0.895502	-0.736911	-0.67826	-0.640306	-0.894222	-0.829246	-0.750451	-1.02852	-0.746431	-1.04122
YDL009C:chr4_1	-1.01732	-0.79442	-1.03489	-1.07519	-0.808269	-0.591496	-1.05171	-0.83549	-0.782994	-0.813941	-0.994143	-0.664816	-0.720261	-1.05992	-0.974909	-0.862272	-0.917078	-0.876223	-0.897521	-0.925911	-1.31873	-0.865097	-0.966553	-0.869747	-0.685293	-0.860692	-1.00065	-0.764905	-0.653118	-0.98732	-0.990113	-0.985351	-1.21956	-0.837843	-0.810451	-0.76242	-0.923353	-1.01717	-1.00282	-0.868134	-1.1808	-0.802578	-0.892668	-0.811697	-0.76864	-0.744651	-1.1615	-0.97572	-1.15722
YMR075W:chr00_6	-1.20496	NA	-1.36936	-1.22329	-1.29038	-0.718891	-1.24589	-1.1321	-1.2355	-1.11276	-1.33392	-1.23868	-1.14516	-1.34985	-1.11446	-1.03668	-1.09807	-1.11163	-1.02663	-1.05596	-1.17888	-1.2141	-1.10028	-1.46477	-1.16099	-1.22068	-1.34396	-1.29752	-1.209	-1.25872	-1.16532	-1.49009	-1.187	-1.35609	-1.38487	-1.3152	-1.42499	-1.37613	-1.37229	-1.15309	-1.06926	-1.06887	-1.27433	-1.38469	-1.22317	-1.16237	-1.3431	-1.34231	-1.06102
YJL115W:chr10_2	-1.46746	NA	-1.54533	-1.46402	-1.56915	-0.975251	-1.48792	-1.65265	-1.52049	-1.62619	-1.62	-1.46955	-1.52123	-1.70317	-1.38826	-1.51053	-1.3259	-1.62536	-1.51235	-1.2607	-1.52876	-1.59091	-1.51192	-1.58999	-1.36501	-1.34001	NA	-1.53903	-1.39395	-1.51607	-1.58972	-1.68746	-1.48213	-1.53998	-1.49952	-1.43347	-1.52608	-1.67297	-1.65334	-1.28497	-1.2741	-1.27128	-1.49782	-1.55784	-1.26807	-1.10024	-1.55067	-1.53829	-1.19146
YPR030W:chr16_4	-1.0658	-0.648747	-1.06567	-1.00373	-1.18905	-0.790653	-1.08515	-0.999197	-1.06139	-0.872763	-1.35604	-0.860476	-0.756738	-1.31147	-1.04247	-1.02288	-0.881131	-1.0125	-1.14007	-0.833441	-1.069	-1.08033	-0.869689	-1.23107	-0.799608	-1.01771	-1.13891	-1.03998	-0.807443	-1.18883	-1.14958	-1.19487	-1.16075	-1.04365	-0.862699	-0.829082	-1.09745	-1.33935	-1.26577	-1.01829	-1.10579	-0.7671	-0.814017	-1.27243	-0.98123	-0.84894	-1.35382	-1.19869	-1.20513
YDL154W:chr4_2	0.656137	0.262512	0.342044	0.648587	-0.0214363	NA	0.105467	0.472476	0.332296	0.618874	0.172394	0.799819	0.624401	0.449015	0.297802	0.45704	0.671467	0.396338	0.352457	0.333558	0.456481	0.384059	0.40828	0.377253	0.446275	0.215611	0.537109	0.537079	0.556044	0.372159	0.588101	0.49992	0.752931	0.620607	0.465219	0.57688	0.459625	0.283337	0.506242	0.372623	0.514154	0.731096	0.484065	0.145567	0.543984	0.456937	0.151574	0.57702	0.556396
YBL058W:chr2_1	NA	NA	NA	NA	NA	NA	NA	NA	NA	NA	-1.68079	NA	-1.59179	-1.72164	NA	-1.57959	NA	-1.51625	NA	NA	-1.60127	NA	NA	-1.55314	-1.45418	-1.4648	NA	-1.44825	-1.45806	NA	NA	NA	NA	NA	-1.49549	NA	NA	-1.67112	-1.75369	-1.42231	-1.5251	NA	NA	NA	NA	-1.28225	-1.60551	NA	-1.61955
YNL160W:chr14_2	-0.700792	-0.353852	-0.568137	-0.627932	-0.317483	-0.825932	0.0320647	-0.120688	-0.104074	-0.189649	-0.418847	-0.0506586	-0.346439	-0.316668	-0.763066	-0.507597	-0.655758	-0.443659	-0.354606	-0.720745	-0.757581	-0.40648	-0.270712	-0.520462	-0.532897	-0.665213	-0.526344	-0.626981	-0.656274	-0.383924	-0.38696	-0.478909	-0.412922	-0.287808	-0.389501	-0.54606	-0.465651	-0.319501	-0.153663	-0.496908	-0.807701	-0.196182	-0.398004	-0.337319	-0.256633	-0.20789	-0.284356	-0.0878157	-0.499158
YMR147W:chr13_4	0.119563	0.265876	0.22665	0.351399	0.153068	-0.00578237	0.345773	-0.0658626	0.235123	0.197696	-0.0518909	0.348043	0.0814861	-0.0461736	0.0971979	-0.0365826	0.154973	0.0706549	0.00754459	0.217019	0.0375451	-0.0607013	0.155004	0.0418006	0.049589	0.062737	0.0721997	0.11598	0.0709264	0.154237	0.20142	0.108474	-0.110374	0.26302	0.00564095	0.16491	0.206825	0.129509	0.00955536	0.199163	0.27748	0.189502	0.0636411	-0.102241	0.193652	0.353873	0.0764307	0.0834515	0.175072
YIL138C:chr9_2	-1.05916	-0.695202	-0.914521	-1.09432	-1.04198	-0.929217	-0.538868	-0.588539	-0.512463	-0.69438	-0.997434	-0.542645	-0.625972	-0.967834	-0.874807	-0.806476	-0.67649	-1.14207	-0.718466	-0.804113	-0.79691	-0.87934	-1.16262	-0.849389	-1.09681	-0.753569	-0.79212	-0.909605	-1.03337	-1.00218	-0.885553	-1.01089	-0.708282	-0.86311	-1.22758	-1.14598	-0.940572	-1.12195	-1.01077	-0.757867	-1.07085	-0.72445	-0.592862	-0.841297	-0.67708	-0.511218	-1.0325	-1.01053	-1.14638
YOR383C:chr15_4	NA	NA	NA	NA	NA	NA	-1.51287	-1.72832	-1.51015	-1.66324	NA	-1.37958	-1.563	NA	-1.44715	-1.56656	-1.42789	-1.56811	-1.5989	-1.2901	-1.33056	NA	NA	NA	-1.44477	NA	NA	NA	-1.38721	NA	NA	NA	NA	NA	NA	-1.47843	NA	NA	NA	NA	NA	NA	NA	NA	-1.36923	-1.2021	NA	NA	NA
YMR129W:chr00_9	0.254278	0.248873	0.206584	0.00336563	0.0641588	0.289372	0.16327	0.0625875	0.0841395	0.564952	0.193353	0.534651	0.353906	-0.0298519	0.258411	0.305357	0.342824	0.20896	0.340107	0.263766	0.183971	0.369871	0.32796	0.115783	0.17747	0.00995326	0.229184	0.246647	0.202171	0.084108	0.154186	0.217813	0.0321634	0.169359	0.132721	0.202618	0.286262	0.0932421	0.233831	0.0440938	-0.0960412	0.303169	0.254892	0.0647468	0.100726	0.110381	0.21731	0.324018	0.105996
YGL115W:chr7_2	-1.46894	NA	-1.38131	-1.41992	NA	NA	-1.22203	-1.3259	-1.39347	-1.30058	-1.53176	-1.24556	-1.30483	-1.51181	-1.13365	-1.13083	-1.22033	-0.661651	-1.12001	-0.902698	-0.743604	-1.39986	-1.54063	NA	-1.16199	-1.37013	-1.58561	-1.50536	-1.24462	-1.53483	NA	-1.5227	-1.30528	-1.48614	-1.432	-1.38455	-1.51532	-1.43188	-1.57594	-1.33387	-1.44767	-1.2059	-1.35199	-1.47233	-1.15138	-1.07926	-1.45024	-1.50381	-1.49293
YEL023C:chr5_2	-0.753124	-0.35706	-0.755352	-0.713483	-0.901012	-0.562237	-0.908537	-1.03283	-0.905672	-0.871029	-0.849875	-0.841751	-0.977177	-1.02646	-1.09355	-0.987029	-1.11258	-1.06138	-0.936533	-1.08238	-1.26794	-1.03092	-0.634966	-0.822702	-0.761809	-1.01252	-0.798192	-0.825396	-0.94806	-0.737334	-0.849125	-0.595347	-0.648619	-0.796242	-1.17426	-1.06472	-0.733564	-0.992727	-0.873566	-0.949259	-1.02753	-1.01046	-1.04197	-0.819249	-0.895343	-0.972237	-0.864079	-0.814556	-0.928973
YML056C:chr13_1b	-1.15546	-0.812089	-1.22638	-1.28675	-1.28299	-0.213655	-1.10767	-1.18404	-0.991135	-1.22322	-1.4199	-1.00409	-1.12358	-1.31975	-1.14173	-1.15015	-1.08433	-1.09326	-1.14727	-1.06217	-1.29022	-1.06747	-1.24001	-1.19816	-1.18895	-1.12313	-1.16411	-1.06916	-0.965258	-1.18056	-1.19066	-1.14641	-0.943981	-1.2385	-1.1181	-1.02972	-1.15499	-1.41732	-1.52735	-1.13548	-1.13446	-1.02152	-1.24965	-1.16843	-1.03883	-1.02901	-1.48453	-1.30743	-1.28166
YIL027C:chr9_1	-0.651684	-0.75977	-1.07315	-0.885285	-1.39051	NA	-1.29172	-1.27076	-1.02514	-1.3123	-1.5083	-1.13936	-1.26029	-1.35215	-1.29246	-1.26829	-1.17618	-1.44343	-1.11266	-1.21152	-1.23822	-1.25823	-1.34261	-1.40138	-1.13258	-1.14723	-1.41919	-1.41242	-1.10936	-1.22585	-1.23554	-1.56706	-1.38311	-1.11393	-1.49546	-1.23893	-1.42238	-1.4426	-1.53272	-1.05394	-1.02769	-1.04422	-1.22292	-1.40245	-1.17562	-1.0618	-1.41412	-1.27053	-1.43063
YGR039W:chr7_4	-0.388561	-0.608944	-0.476681	-0.370396	-0.403991	-0.304718	-0.793116	-0.797346	-0.747103	-0.682235	-0.352659	-0.6995	-0.713065	-0.597726	-0.802115	-0.745704	-0.789488	-0.711309	-0.839294	-0.728495	-0.814269	-0.774913	-0.484001	-0.530798	-0.671616	-0.760853	-0.486566	-0.39508	-0.710257	-0.461585	-0.525696	-0.263553	-0.435354	-0.584131	-0.627497	-0.707585	-0.450735	-0.527634	-0.613212	-0.733794	-0.720348	-0.485227	-0.665277	-0.56823	-0.709057	-0.697465	-0.3852	-0.331937	-0.468816
YHR191C:chr00_8	-1.44057	NA	NA	NA	NA	NA	NA	-1.63515	NA	-1.638	-1.70178	NA	-1.54535	-1.69467	-1.43655	-1.61092	-1.34879	-1.52289	NA	NA	-1.58829	-1.63184	NA	NA	-1.43161	-1.39946	NA	NA	-1.4063	NA	NA	NA	-1.48309	NA	-1.49904	NA	NA	-1.71396	-1.72384	-1.31529	NA	NA	NA	NA	NA	-1.29185	-1.67151	-1.62606	-1.5938
YOR187W:chr15_2	-1.46589	-0.836043	-1.48158	-1.41641	-1.59	-0.919193	-1.47758	-1.61616	-1.52682	-1.61838	-1.68268	-1.45888	-1.50935	-1.23003	-1.39023	-1.5739	-1.42584	-1.55933	-1.55005	-1.28218	-1.50878	-1.58172	NA	-1.56567	-1.44208	-1.39809	-1.57498	-1.47456	-1.40365	-1.51075	-1.58955	-1.67199	-1.07548	-1.50084	-1.5252	-1.43795	-1.52179	-1.65461	-1.65093	-1.36193	NA	-1.30524	-1.5298	-1.56607	-1.30626	-1.27021	-1.57394	-1.61076	-1.51725
YOR154W:chr15_2	0.123984	0.252189	0.0933838	0.268246	-0.0259428	0.0106254	0.0523474	-0.0954115	-0.0574442	0.0158019	-0.0398928	0.0440095	-0.0223284	0.0691498	0.0630233	0.00953144	0.0237225	-0.213228	-0.100935	0.188937	0.0124389	-0.0950716	0.929347	0.0704905	0.212494	0.118592	0.0057902	0.222085	-0.0489022	0.0355662	0.232181	-0.0512987	0.0638125	0.223512	0.0624578	0.0512006	0.065833	0.0918395	-0.0755514	0.0142775	0.0524472	-0.0652529	-0.0144328	0.0783227	-0.064627	0.192505	0.131866	0.156707	0.0109414
YKL003C:chr11_1	NA	-0.911535	NA	NA	NA	NA	NA	-1.71173	NA	NA	-1.45445	NA	-1.5227	-1.37668	NA	NA	-1.42375	-1.52667	NA	NA	-1.60575	NA	NA	NA	-1.36696	-1.43312	NA	-1.46007	-1.377	NA	NA	NA	NA	NA	NA	NA	NA	-1.54562	-1.50215	-1.37818	-1.57628	NA	NA	NA	NA	NA	-1.55276	NA	-1.48897
YPR115W:chr16_5	0.0378778	0.13581	0.0332176	0.0281736	-0.147975	-0.406763	0.274886	0.32057	0.213144	0.371687	-0.092755	0.482501	0.492764	0.0341261	0.134919	0.399156	0.234793	0.289231	0.16617	0.0629276	0.274515	0.0951917	0.207034	-0.1594	0.23749	0.232237	0.102985	0.226394	0.271751	-0.13915	0.129737	-0.104828	-0.34163	0.113035	0.341425	0.323065	0.131001	-0.083369	-0.140243	0.103388	0.0620618	0.281233	0.271532	-0.0950111	0.0592856	0.0539233	-0.0421888	0.127809	-0.0533926
YMR175W:chr00_4	-0.497971	-0.769454	-0.581141	-0.703674	-0.849803	NA	-0.7921	-0.758269	-0.678873	-0.665962	-0.729167	-0.561039	-0.600382	-0.821428	-0.651521	-0.544799	-0.697118	-0.127926	-0.73355	-0.634327	-0.706726	-0.640537	-0.715167	-0.546833	-1.04302	-0.804326	-0.562976	-0.413259	-0.857253	-0.562169	-0.768115	-0.424398	-0.590143	-0.542834	-1.0307	-0.812366	-0.490579	-0.828826	-0.750707	-0.820973	-0.865711	-0.585335	-0.918229	-0.614011	-0.699334	-0.733148	-0.701084	-0.657488	-0.78971
YBR271W:chr00_1	-1.23112	-0.817108	-1.33669	-1.3375	-1.133	-0.829422	-1.12965	-1.16024	-1.10442	-1.04113	-1.48786	-0.977058	-1.10032	-1.50104	-1.1894	-1.20925	-1.15111	-1.31222	-1.23109	-1.1299	-1.41671	-1.19081	-1.27061	-1.35232	-0.813505	-1.18824	-1.33226	-1.29128	-0.7625	-1.30888	-1.30575	-1.3978	-1.24764	-1.36659	-0.831023	-0.844478	-1.27397	-1.49941	-1.46351	-1.13069	-1.45982	-0.971002	-1.14185	-1.41167	-1.11965	-1.01855	-1.43345	-1.33518	-1.38477
YOL137W:chr00_6	-0.715241	-0.716326	-1.10493	-0.823893	-1.18014	-0.617629	-0.736373	-0.795418	-0.722745	-0.797062	-1.05753	-0.582321	-0.719819	-1.14658	-0.782522	-0.843877	-0.692105	-0.76513	-0.93096	-0.714351	-0.689504	-0.78194	-0.798793	-0.759428	-0.670346	-0.937158	-0.869287	-1.00367	-0.581097	-0.852253	-0.987423	-0.887506	-0.816334	-0.933511	-0.611955	-0.665215	-0.903737	-1.08037	-1.14273	-0.953923	-1.06925	-0.865624	-0.776597	-0.923348	-0.947488	-0.768985	-1.0819	-0.893237	-1.24034
YLL018C-A:chr00_4	-1.35492	-0.889549	-1.35952	-1.47225	-1.40747	NA	NA	-1.63187	-1.50894	-1.57109	-1.11092	-1.47656	-1.55133	-1.2308	-1.3709	-1.55985	-1.43074	NA	-1.54105	NA	-1.62399	-1.55905	-1.48867	-1.43889	-1.49002	-1.45595	-1.40585	-1.32342	-1.43299	-1.35358	-1.36961	-1.47613	-1.29024	-1.3957	-1.51814	-1.43271	-1.24139	-1.2904	-1.26245	-1.41953	-1.21059	-1.24623	NA	-1.34926	NA	NA	-1.20191	-1.23302	-1.32465
YMR031C:chr13_2	-1.11727	-0.786113	-1.18369	-0.981137	-1.13003	-0.734113	-0.99953	-1.18832	-1.10703	-0.920104	-1.38125	-0.936246	-1.08214	-1.45024	-1.23694	-1.34353	-1.19511	-1.35791	-1.23912	-1.16093	-1.33843	-1.3031	-1.04965	-1.19418	-1.19727	-1.10675	-1.15394	-1.17938	-1.217	-1.17597	-1.07198	-1.18903	-1.2712	-1.09492	-1.33246	-1.28207	-1.2428	-1.32688	-1.30527	-1.09244	-1.14218	-0.982417	-1.25182	-1.30993	-1.0796	-1.02224	-1.30178	-1.24925	-1.34651
YPL268W:chr00_15	NA	NA	NA	NA	NA	NA	NA	-1.7244	NA	NA	-1.71668	-1.49181	-1.60962	-1.69948	NA	-1.58679	NA	-1.51716	-1.60422	NA	-1.36326	-1.63497	NA	NA	-1.46987	-1.47214	NA	NA	-1.43277	NA	NA	NA	NA	NA	NA	NA	NA	-1.69271	-1.72672	NA	-1.57795	NA	NA	NA	NA	NA	-1.61234	NA	-1.4965
YER144C:chr00_2	-0.102916	-0.00806372	-0.210053	0.183075	-0.265607	NA	-0.288817	-0.187289	-0.28899	-0.0398888	-0.254943	-0.0940701	-0.0175073	-0.280765	-0.118733	-0.32124	0.0137175	-0.0586061	-0.467951	0.0966893	-0.232026	-0.439304	0.198982	-0.42286	-0.199028	-0.298804	-0.236612	-0.277862	-0.219784	-0.347886	-0.0778059	-0.0772421	-0.148328	-0.11551	-0.306522	-0.338544	-0.254842	-0.270679	-0.25913	-0.236865	-0.281038	0.0789031	-0.0404759	-0.433687	-0.144664	-0.116782	-0.325744	-0.331091	-0.386471
YDL232W:chr4_3	NA	NA	NA	NA	NA	NA	NA	NA	NA	NA	NA	NA	NA	NA	NA	-1.46985	NA	-1.63702	-1.58236	-1.33632	-1.60116	NA	NA	-1.58256	-1.44187	NA	-1.58394	-1.5142	-1.40903	-1.55368	NA	NA	NA	NA	-1.52004	-1.44154	NA	NA	NA	-1.39453	NA	-1.28611	NA	NA	-1.33601	-1.11456	NA	NA	NA
YDL045W-A:chr4_1	NA	NA	NA	NA	NA	NA	NA	NA	NA	NA	-1.38956	NA	NA	-1.34131	NA	-1.53595	NA	NA	NA	NA	NA	NA	NA	NA	-1.4426	NA	NA	NA	NA	NA	NA	NA	NA	NA	NA	NA	NA	-1.37483	-1.38644	NA	-1.30107	NA	NA	NA	NA	NA	-1.34349	-1.54359	-1.40713
YHR150W:chr8_3	-1.12861	-0.504018	-1.0439	-0.90717	-0.933828	-0.87461	-0.625981	-0.785939	-0.584813	-0.943773	-1.26901	-0.730105	-0.867481	-1.33887	-0.968016	-1.10807	-1.02472	-1.07493	-0.953294	-1.05304	-1.22939	-1.04968	-1.22248	-1.05746	-1.24133	-0.917557	-0.860002	-1.09287	-1.16365	-0.98397	-1.15985	-0.894097	-0.66445	-0.939488	-1.06464	-1.22554	-1.14274	-1.1661	-1.29317	-0.85864	-1.29474	-0.842487	-1.1323	-1.15225	-0.807152	-0.685824	-1.33012	-1.02918	-1.19647
YPL129W:chr16_2	NA	NA	NA	NA	NA	NA	NA	NA	NA	NA	-1.79277	-1.48553	-1.63871	NA	NA	-1.62457	-1.45548	NA	NA	NA	-1.5219	NA	NA	NA	-1.49616	NA	NA	NA	-1.47507	NA	NA	NA	NA	NA	NA	NA	NA	-1.79797	NA	NA	NA	NA	NA	NA	NA	NA	-1.71153	NA	-1.64289
YNL274C:chr00_10	-0.54429	-0.122884	-0.421141	-0.189422	-0.348258	-0.470417	-0.221822	-0.148101	-0.182859	-0.275091	-0.607435	-0.0444452	-0.136515	-0.578085	-0.352017	-0.568581	-0.192024	-0.296807	-0.612807	-0.183602	-0.240243	-0.222547	-0.493806	-0.608514	-0.18438	-0.518165	-0.309314	-0.342039	-0.172004	-0.395509	-0.315437	-0.437117	-0.444686	-0.307825	-0.207416	-0.212101	-0.286119	-0.555135	-0.596862	-0.437089	-0.611666	-0.135264	-0.300821	-0.661531	-0.423286	-0.369468	-0.656731	-0.526017	-0.59627
YJL106W:chr10_2	-0.272933	-0.273596	-0.524318	-0.589338	-0.500497	-0.482826	-0.376401	-0.40353	-0.461722	-0.106792	-0.545531	-0.123129	-0.238152	-0.715136	-0.296044	-0.403314	-0.237639	-0.301613	-0.330131	-0.233111	-0.367001	-0.383638	-0.483093	-0.607393	-0.228115	-0.422819	-0.463872	-0.478451	-0.33916	-0.635167	-0.388252	-0.505483	-0.671876	-0.453132	-0.327756	-0.247123	-0.565418	-0.569864	-0.511879	-0.375291	0.306487	-0.228939	-0.344892	-0.596417	-0.323847	-0.303094	-0.594914	-0.573071	-0.614422
YMR266W:chr13_5	NA	NA	NA	NA	NA	-0.931076	NA	NA	-1.53925	NA	NA	-1.44178	-1.58826	NA	NA	-1.5775	NA	NA	NA	-1.31671	-1.07547	NA	NA	NA	-1.39201	NA	NA	NA	-1.38066	NA	NA	NA	NA	NA	-1.55774	NA	NA	NA	NA	-1.44465	NA	-1.31481	NA	NA	NA	-1.28565	NA	NA	NA
YLR079W:chr12_2	-1.4566	NA	NA	-1.26501	-1.3248	NA	-1.47694	-1.65549	-1.48902	-1.58669	-1.35642	-1.45291	-1.52867	-1.45931	-1.43174	-1.55989	-1.40459	-1.51265	-1.58261	-1.30579	-1.34299	-1.62885	-1.54078	NA	-1.40151	-1.38267	NA	NA	-1.36582	-1.42051	-1.58814	-1.57625	NA	NA	NA	-1.45844	NA	-1.55371	-1.43284	-1.2747	-1.37515	-1.33838	NA	-1.5742	NA	-1.25706	-1.39486	-1.49366	-1.24535
YBR240C:chr2_4	-0.782759	-0.498655	-0.802718	-0.764217	-0.885151	-0.75677	-0.908292	-0.82527	-0.821944	-0.866916	-1.01197	-0.731211	-0.81865	-1.15075	-1.05683	-1.09944	-0.878715	-1.0379	-1.01341	-1.01071	-1.10366	-1.10436	-0.744269	-0.881592	-0.775952	-1.09128	-0.88675	-0.790895	-0.865148	-0.762583	-0.760592	-0.817646	-0.620649	-0.747831	-0.90966	-0.894862	-0.782731	-1.04217	-1.0663	-1.0605	-0.901085	-0.971571	-1.10803	-0.957219	-1.02453	-0.973419	-1.06416	-0.902253	-0.955845
YDL013W:chr4_1	NA	NA	NA	NA	NA	NA	NA	-1.66997	-1.54045	NA	-1.67297	-1.43204	-1.55008	-1.69079	NA	-1.59487	-1.45476	-1.50524	NA	-1.29298	-1.39505	NA	NA	NA	-1.43099	-1.43336	NA	NA	-1.419	NA	NA	NA	NA	NA	NA	NA	NA	-1.69361	-1.71975	-1.41334	-1.61141	NA	NA	NA	NA	-1.27047	-1.67335	NA	-1.58936
YDL175C:chr4_2	-1.14263	-0.839309	-1.14848	-1.10244	-1.17784	-0.919354	-1.12939	-1.16293	-0.943215	-1.30727	-1.12497	-1.10362	-1.32928	-1.10491	-1.1701	-1.33355	-1.20396	-1.3582	-1.11318	-1.21745	-1.18188	-1.2118	-1.41758	-1.03609	-1.16854	-1.17742	-1.06069	-1.03714	-1.17671	-1.37732	-1.29473	-1.27907	-1.19381	-1.34738	-0.753674	-0.73326	-1.12746	-1.19814	-1.19856	-1.10734	-1.00732	-0.945895	-0.909644	-1.06325	-0.922123	-0.847532	-1.12668	-0.988158	-1.03549
YJL206C:chr00_14	-0.533133	-0.753485	-0.750187	-0.5673	-0.548792	-0.50189	-0.884769	-0.987228	-0.85428	-1.01428	-0.923384	-0.735071	-0.806259	-0.844689	-0.849753	-0.631466	-0.583606	-0.66627	-0.889765	-0.723939	-0.80974	-0.919083	-0.841532	-0.536562	-0.677408	-0.818879	-0.980119	-0.60291	-0.853591	-0.724785	-0.74283	-0.741948	-0.494554	-0.62225	-0.897493	-0.856642	-0.702167	-0.884493	-0.83716	-0.859703	-0.835937	-0.652073	-0.818463	-0.688123	-0.754799	-0.75815	-1.00929	-0.777575	-1.01938
YDL223C:chr4_3	-1.25696	-0.836995	-1.32425	-1.21703	-1.42257	-0.864872	-1.09257	-1.10972	-0.974059	-1.05131	-1.55272	-0.882306	-1.0642	-1.47148	-1.18256	-1.19321	-1.32665	-1.26492	-1.12034	-1.239	-1.53167	-1.12925	-1.05405	-1.26907	-0.900223	-1.0818	-1.2849	-1.23046	-0.904404	-1.3586	-1.38688	-1.32854	-1.32755	-1.38919	-1.1274	-1.1251	-1.18746	-1.30519	-1.32872	-1.0926	-1.40881	-0.888153	-1.09579	-1.16446	-0.845349	-0.881588	-1.32085	-1.24382	-1.44984
YNL225C:chr14_2	NA	NA	NA	NA	NA	NA	-1.50202	-1.66583	NA	-1.61865	-1.4665	NA	-1.52724	-1.66416	NA	-1.57573	-1.42195	NA	NA	-1.29727	-1.53913	NA	NA	NA	-1.46186	-1.39926	-1.54967	-1.45817	-1.43526	NA	NA	NA	-1.43269	NA	-1.52988	-1.44721	NA	-1.5368	-1.51096	-1.39707	-1.34541	-1.32022	NA	NA	NA	-1.22575	-1.46728	NA	-1.34856
YDL231C:chr4_3	-0.384594	-0.542561	-0.49859	-0.637735	-0.661962	-0.601847	-0.62121	-0.612396	-0.530376	-0.575782	-0.628421	-0.394521	-0.62629	-0.763667	-0.672839	-0.421858	-0.471773	-0.191722	-0.604323	-0.554538	-0.745073	-0.671708	-0.684393	-0.500529	-0.186269	-0.631005	-0.564786	-0.432473	-0.172787	-0.590843	-0.830316	-0.618349	-0.496233	-0.992571	-0.226378	-0.332208	-0.721317	-0.696671	-0.785533	-0.446096	-0.374057	-0.214507	-0.598653	-0.717786	-0.486361	-0.370094	-0.676804	-0.567566	-0.422217
YMR251W:chr13_5	-0.215304	-0.0198017	-0.272834	-0.0998191	-0.455919	-0.52069	-0.264303	-0.326999	-0.169326	-0.173613	-0.48207	-0.0521056	-0.129852	-0.622611	-0.604247	-0.330451	-0.448031	-0.511629	-0.435521	-0.365341	-0.581049	-0.393129	0.272869	-0.283208	-0.217601	-0.624522	-0.292729	-0.429839	-0.306087	-0.416953	-0.118873	-0.124312	-0.384899	-0.369696	-0.228788	-0.309623	-0.326121	-0.678373	-0.661203	-0.560933	-0.772844	-0.407979	-0.661992	-0.502382	-0.458341	-0.366182	-0.641782	-0.542976	-0.503191
YDL019C:chr4_1	-1.36004	-0.877777	-1.40917	-1.38656	-1.3833	-0.087981	-1.26023	-1.2877	-1.21246	-1.21018	-1.72726	-1.0549	-1.18998	-1.67707	-1.32729	-1.31645	-1.32517	-1.37265	-1.32077	-1.18025	-1.52681	-1.3416	-1.49448	-1.47125	-1.24726	-1.29271	-1.43577	-1.37481	-1.21385	-1.42926	-1.51651	-1.54105	-1.42007	-1.46057	-1.51512	-1.28574	-1.42541	-1.64278	-1.60665	-1.24508	NA	-1.0856	-1.22917	-1.45975	-1.1713	-1.07432	-1.6038	-1.41968	-1.58726
YJR134C:chr00_12	-0.417629	-0.549944	-0.47033	-0.230083	-0.646724	-0.669813	-0.815038	-0.524908	-0.376323	-0.405519	-0.605469	-0.230457	-0.329109	-0.620829	-0.324812	-0.483353	-0.280666	-0.326911	-0.398344	-0.256736	-0.383628	-0.487274	0.0269908	-0.507342	-0.0776056	-0.483513	-0.457207	-0.481501	-0.138018	-0.572063	-0.367035	-0.383874	-0.2322	-0.32962	-0.229264	-0.35026	-0.416933	-0.659793	-0.589902	-0.503184	-0.522299	-0.267628	-0.35299	-0.622024	-0.433369	-0.455475	-0.624501	-0.375283	-0.386855
YDR300C:chr4_6	NA	NA	NA	NA	NA	NA	NA	NA	NA	NA	-1.77873	NA	-1.58162	-1.53193	NA	NA	NA	NA	NA	NA	-1.63495	NA	NA	NA	-1.49602	NA	NA	NA	-1.46475	NA	NA	NA	NA	NA	NA	NA	NA	-1.63752	-1.55532	NA	NA	NA	NA	NA	NA	NA	-1.6359	NA	-1.58268
YPR157W:chr16_5	-1.04033	-0.731691	-0.974383	-1.07448	-1.05759	-0.927138	-0.836652	-1.04866	-1.02217	-1.1553	-0.938982	-0.92729	-0.991838	-1.22071	-1.05524	-0.488797	-0.915469	-0.561896	-0.811339	-0.813847	-1.05296	-0.713817	-0.670486	-0.919507	-0.61739	-0.973562	-0.97785	-0.796151	-0.825408	-0.845643	-0.834935	-0.943414	-0.804564	-1.19997	-0.948592	-0.75275	-0.75975	-1.19898	-0.998131	-0.904758	-1.40267	-0.71339	-0.758509	-0.954421	-0.909772	-0.825911	-1.07718	-0.889362	-1.22135
YDL184C:chr4_2	-0.52244	-0.566415	-0.676456	-0.572784	-0.716206	-0.574212	-0.595948	-0.520921	-0.475056	-0.386803	-0.753416	-0.331232	-0.453705	-0.941852	-0.763577	-0.508133	-0.833172	-0.7346	-0.682445	-0.789465	-1.00989	-0.549221	-0.678588	-0.66737	-0.718725	-0.712335	-0.672759	-0.542425	-0.492549	-0.649612	-0.651931	-0.539466	-0.441145	-0.793703	-0.609989	-0.45227	-0.515957	-0.828241	-0.776972	-0.732311	-0.962905	-0.506735	-0.686228	-0.647709	-0.763113	-0.717895	-0.680961	-0.663305	-0.846235
YGL220W:chr7_3	NA	NA	NA	NA	NA	NA	-1.50597	-1.66832	-1.49931	-1.64095	-1.79038	-1.46991	-1.54347	-1.79034	NA	-1.62372	NA	-1.64482	-1.58348	NA	NA	-1.61008	NA	-1.57316	-1.48971	-1.37574	NA	NA	-1.45603	NA	NA	NA	NA	NA	-1.52868	-1.46245	NA	-1.78612	-1.77674	-1.3622	NA	-1.30734	-1.50781	-1.56536	-1.34779	-1.28771	-1.71648	-1.62406	NA
YPR111W:chr16_5	-0.870795	-0.670046	-0.684679	-0.753556	-0.73172	-0.743099	-0.520019	-0.562166	-0.424691	-0.639097	-0.78767	-0.385589	-0.540856	-0.685981	-0.600563	-0.550972	-0.676612	-0.545394	-0.596463	-0.643557	-0.679139	-0.621544	-1.08502	-0.85786	-0.563808	-0.511429	-0.63238	-0.729284	-0.688773	-0.715562	-0.978826	-0.908285	-1.08534	-0.82964	-0.418631	-0.558908	-0.79967	-0.752205	-0.697703	-0.446921	-1.01547	-0.176733	-0.47916	-0.688985	-0.496822	-0.272488	-0.762684	-0.753077	-1.03173
YOL114C:chr00_6	-1.21027	-0.737825	-1.22698	-1.04202	-1.18447	NA	-0.909547	-0.977361	-0.874766	-0.810713	-1.41597	-0.784047	-0.8649	-1.39794	-0.957293	-0.797553	-0.892159	-0.945068	-0.927962	-0.935905	-0.984495	-0.945739	-1.25891	-1.00946	-0.837489	-0.98518	-1.14323	-1.07311	-0.861791	-1.18741	-1.30955	-1.17278	-1.05794	-1.29822	-1.02184	-1.00458	-1.0346	-1.34288	-1.34949	-1.00548	-1.08047	-0.861606	-0.979615	-1.15971	-0.908025	-0.892097	-1.3238	-1.24669	-1.37142
YIR027C:chr00_3	-0.761201	-0.659161	-0.988513	-0.777986	-0.745286	-0.80774	-0.724453	-0.650118	-0.683123	-0.932324	-1.10224	-0.620647	-0.605986	-1.05974	-0.959239	-0.984025	-0.977421	-0.931209	-1.11823	-0.810015	-0.942098	-0.699349	-1.29149	-0.897817	-0.844779	-1.08759	-1.0057	-0.910441	-0.732547	-0.971251	-1.13903	-1.09548	-0.433012	-1.05362	-0.792501	-0.962562	-1.00918	-1.04421	-1.03954	-1.00003	-1.08162	-0.78193	-0.936173	-1.18245	-0.988866	-0.948638	-1.05794	-0.737758	-1.18703
YPR159W:chr16_5	NA	-0.150962	NA	NA	NA	NA	NA	-1.711	NA	-1.65793	-1.76192	-1.49362	-1.57261	-1.59624	NA	-1.59279	-1.41512	-1.63916	-1.48915	NA	-1.51474	NA	NA	NA	-1.49366	-1.4438	NA	NA	-1.48341	NA	NA	NA	NA	NA	NA	NA	NA	-1.6729	-1.61035	-1.40304	-1.60712	NA	NA	NA	NA	NA	-1.45152	-1.57764	-1.55297
YIL042C:chr9_1	-0.438617	-0.199782	-0.383783	-0.41071	-0.736104	0.019554	-0.717712	-0.715727	-0.742727	-0.462107	-0.714735	-0.470171	-0.398314	-0.71679	-0.333162	-0.66218	-0.204265	-0.371918	-0.580945	-0.0976004	-0.374941	-0.545598	-0.0653737	-0.53045	-0.197976	-0.591617	-0.330045	-0.322756	-0.383253	-0.544914	-0.53115	-0.359569	-0.331738	-0.449202	-0.418412	-0.17622	-0.369573	-0.769569	-0.639343	-0.576858	-0.323387	-0.330252	-0.509964	-0.54048	-0.513983	-0.600879	-0.619675	-0.345816	-0.312389
YBR133C:chr2_3	NA	NA	-1.45808	-1.39027	-1.57507	NA	-1.43498	-1.46465	-1.41126	-1.50423	-1.591	-1.38685	-1.36601	-1.47236	-1.01268	-1.22804	-1.08598	-1.32635	-1.10199	-1.103	-1.22901	-1.38547	NA	NA	-1.40215	-1.10314	-1.48649	-1.51198	-1.21432	-1.4772	-1.56047	-1.51097	-1.05524	-1.43169	NA	-1.38815	-1.51032	-1.52869	-1.42557	-1.16675	-1.35604	-1.10988	-1.4849	-1.43767	-1.2316	-1.18417	-1.43066	-1.41666	-1.43413
YDL176W:chr4_2	-0.587591	-0.507376	-0.478465	-0.538144	-0.24518	-0.780858	-0.542865	-0.63839	-0.59699	-0.449811	-0.795226	-0.369509	-0.583422	-0.563608	-0.764818	-0.586807	-0.717468	-0.83112	-0.685353	-0.707483	-0.705775	-0.58483	-0.809607	-0.507477	-0.245072	-0.689547	-0.82833	-0.48901	-0.39584	-0.600473	-0.340142	-0.269927	-0.260159	-0.496186	-0.19533	-0.229215	-0.530287	-0.76598	-0.753192	-0.543655	-0.448959	-0.347505	-0.561263	-0.505316	-0.520853	-0.235835	-0.782272	-0.794191	-0.741855
YGR092W:chr00_14	NA	NA	-1.29962	-1.45709	-1.51301	NA	-1.36934	-1.4534	-1.45489	-1.38898	-1.25101	-1.37748	-1.49172	-1.48407	-1.31128	-1.14464	-1.28711	-1.38886	-1.32096	-1.07455	-1.04133	-1.09448	-1.52122	-1.50487	-1.46469	-1.19636	-1.43461	-1.39797	-1.42383	-1.27577	NA	-1.63525	NA	-1.48795	-1.54478	-1.29381	-1.49506	-1.27043	-1.3845	-1.14308	-1.2983	-1.2768	-1.51803	-1.36258	-1.31943	-1.17478	-1.43415	-1.48616	-0.938469
YDR092W:chr4_4	NA	NA	NA	NA	NA	NA	NA	NA	NA	NA	NA	NA	NA	NA	NA	NA	NA	NA	NA	NA	NA	NA	NA	NA	NA	NA	NA	NA	NA	NA	NA	NA	NA	NA	NA	NA	NA	NA	NA	NA	NA	NA	NA	NA	NA	NA	NA	NA	NA
YMR014W:chr13_2	NA	NA	NA	NA	NA	NA	NA	NA	NA	NA	NA	-1.49706	-1.60391	NA	NA	NA	-1.45453	-1.63796	NA	NA	-1.45936	NA	NA	NA	-1.44638	NA	NA	NA	-1.47326	NA	NA	NA	NA	NA	NA	NA	NA	NA	NA	NA	NA	-1.33334	NA	NA	NA	NA	NA	NA	NA
YPL157W:chr16_2	NA	NA	NA	NA	NA	NA	NA	-1.60601	-1.44386	-1.49866	-1.76469	-1.31842	-1.42114	-1.7595	-1.43284	-1.38578	-1.45374	-1.62894	-1.38155	-1.28766	-1.62441	-1.38014	NA	NA	-1.49154	-1.33571	NA	NA	NA	NA	NA	NA	-1.47632	NA	NA	NA	NA	-1.71836	-1.77817	-1.27073	NA	-1.3194	NA	NA	NA	NA	-1.69733	NA	NA
YJR095W:chr00_12	-0.115736	-0.0912166	0.0670536	0.0114165	-0.0554775	-0.139387	-0.24682	0.170137	-0.239594	0.16854	-0.173337	0.145021	0.182928	-0.277533	-0.00436298	-0.0938487	0.14886	0.127849	-0.249443	0.0392702	-0.00239957	-0.231089	0.352011	-0.157619	-0.0544547	-0.327883	-0.0408601	0.231974	0.0364267	-0.189443	-0.0939964	0.0724895	0.164556	-0.16523	0.0922533	0.181983	-0.0780424	-0.264122	-0.340808	-0.313402	-0.261716	-0.0988907	0.0133009	-0.235528	-0.206873	-0.230349	-0.291739	-0.116149	0.037091
YAL013W:chr1_1	-1.47542	NA	NA	-1.48309	NA	NA	-1.48268	-1.59575	-1.5114	-1.58427	-1.79263	-1.47251	-1.48334	NA	-1.40796	-1.56419	-1.40969	-1.56691	-1.54929	-1.27095	-1.52963	-1.57231	NA	-1.58724	-1.50647	-1.39072	NA	NA	-1.45063	-1.55052	NA	NA	NA	-1.5342	-1.5491	-1.47304	NA	-1.79683	-1.78331	-1.37189	NA	NA	NA	NA	-1.36557	-1.29286	-1.6858	-1.60017	-1.63109
YDL112W:chr4_2	-0.468038	-0.707326	-0.722071	-0.666853	-0.52852	-0.709833	-0.77175	-0.748641	-0.785316	-0.636855	-0.921507	-0.549522	-0.564257	-1.04369	-0.773691	-0.57938	-0.506202	-0.601321	-0.736812	-0.66364	-0.599536	-0.673885	-0.693308	-0.888685	-0.629719	-0.707785	-0.844994	-0.726912	-0.746735	-0.722397	-0.698886	-0.788546	-0.869351	-0.654961	-0.551187	-0.626594	-0.716154	-0.951221	-0.782929	-0.675246	-0.971501	-0.416263	-0.498733	-0.826441	-0.548458	-0.550019	-0.858886	-0.613517	-0.881464
YAL034C:chr1_1	-1.22941	-0.817335	-1.11744	-1.38265	-1.26423	-0.910671	-1.04982	-1.23161	-0.957734	-1.3016	-1.5387	-1.10744	-1.2353	-1.47315	-1.18359	-1.22266	-1.21364	-1.37427	-1.15904	-1.14199	-1.20306	-1.11705	-1.43422	-1.19379	-1.08101	-0.948234	-1.25877	-1.28003	-1.16383	-1.24223	-1.31215	-1.23846	-1.13951	-1.22602	-1.33689	-1.22116	-1.18579	-1.53675	-1.51797	-0.988537	-1.35266	-1.0162	-1.29161	-1.20744	-0.942313	-1.05262	-1.45252	-1.2049	-1.41898
YGR038W:chr00_14	-0.426037	-0.290802	-0.746165	-0.392134	-0.725441	-0.343477	-0.918624	-0.857881	-0.770694	-0.724437	-1.02432	-0.637999	-0.676838	-0.871351	-0.926707	-0.595298	-0.725888	-0.735806	-0.881415	-0.601384	-0.865989	-0.928126	-0.2804	-1.14434	-1.41255	-0.939564	-0.697497	-0.824025	-0.532381	-0.853071	-0.418307	-0.926755	-0.840475	-0.586146	-0.670158	-0.701734	-0.919088	-0.826048	-0.680927	-0.909565	-0.761119	-0.488973	-0.599914	-0.972444	-0.762045	-0.649029	-0.98874	-0.808876	-0.84322
YKL214C:chr11_3	0.0640459	0.197804	0.113698	0.111659	0.12677	-0.666732	0.0334162	0.091915	0.035246	0.091085	-0.135392	0.428945	0.228173	0.201857	0.342119	0.0960103	0.40707	0.285192	-0.0424752	0.424959	0.366542	0.0748676	-0.158894	0.21727	0.0542558	-0.0688348	0.157223	0.185637	0.0991763	0.073856	0.142673	0.136587	0.255341	-0.0705617	0.047008	-0.18522	0.310237	0.14268	0.0742626	-0.150897	0.364813	0.28314	0.409446	-0.0534166	0.0625578	-0.00621833	0.0823794	0.226145	0.011357
YPL045W:chr16_3	-1.41597	-0.834526	NA	NA	-1.51178	-0.931076	-1.4564	-1.64634	-1.49852	-1.59101	-1.68969	NA	-1.55273	-1.70232	NA	NA	-1.48264	NA	NA	NA	-1.58251	NA	NA	NA	-1.44979	-1.25656	NA	NA	NA	-1.4917	NA	NA	NA	NA	NA	NA	NA	-1.72791	-1.71649	-1.20559	NA	NA	NA	NA	NA	NA	-1.65015	-1.56149	-1.57604
YGL089C:chr7_1	-0.699536	-0.681552	-0.722895	-0.588974	-0.746494	-0.788538	-0.444942	-0.322154	-0.422019	-0.322387	-0.769306	-0.242482	-0.238015	-0.91682	-0.724341	-0.658086	-0.698788	-0.441235	-0.682713	-0.609642	-0.70564	-0.65892	-0.836637	-0.799458	-0.698847	-0.700757	-0.743975	-0.647411	-0.681696	-0.819298	-0.867329	-0.691284	-0.895889	-0.874529	-0.666332	-0.702506	-0.888077	-0.903936	-0.943486	-0.51419	-1.17741	-0.408554	-0.514674	-0.870557	-0.642954	-0.58105	-0.828558	-0.787289	-1.09183
YMR165C:chr13_4	-1.48009	NA	NA	-1.49342	NA	NA	-1.50904	NA	-1.53586	-1.68484	-1.70357	-1.4888	-1.61026	-1.74083	-1.45241	-1.61066	-1.47607	-1.62927	-1.59291	-1.32986	-1.50781	-1.6291	NA	-1.59483	-1.49413	-1.44466	NA	-1.5409	-1.46197	NA	NA	NA	NA	NA	NA	NA	-1.54722	-1.65756	-1.6591	-1.41558	-1.54298	-1.33769	-1.54174	NA	-1.36526	-1.29126	-1.62181	-1.63719	-1.57508
YMR082C:chr00_6	-0.639623	-0.457811	-0.391909	-0.706413	-0.519104	-0.518932	-0.574489	-0.605264	-0.590683	-0.369928	-0.459306	-0.349573	-0.469811	-0.808708	-0.470984	-0.246233	-0.26145	-0.572232	-0.520444	-0.432983	-0.626836	-0.415665	-0.376352	-0.522839	-0.0837936	-0.678883	-0.48381	-0.498356	-0.127946	-0.733463	-0.245443	-0.202616	-0.212769	-0.434587	-0.277877	-0.263428	-0.290475	-0.847796	-0.595716	-0.669516	-0.844054	-0.386976	-0.313584	-0.356433	-0.56339	-0.58833	-0.677372	-0.502798	-0.860572
YDR470C:chr4_8	NA	-0.906764	NA	-1.49194	NA	-0.975991	-1.51406	NA	NA	-1.69125	NA	-1.48547	NA	NA	NA	NA	NA	NA	NA	-1.33684	NA	NA	NA	NA	NA	-1.47166	NA	-1.53965	NA	NA	-1.63266	NA	-1.4896	-1.54264	-1.55423	NA	NA	NA	NA	-1.44122	NA	-1.32215	-1.50032	NA	-1.3567	-1.28446	NA	NA	NA
YDL006W:chr4_1	NA	-0.906052	-1.54751	NA	NA	NA	-1.48743	-1.67847	-1.50148	-1.62779	-1.60291	-1.30137	-1.50103	-1.41917	NA	-1.52743	-1.31971	-0.888695	-1.58887	-1.22787	-0.960486	NA	NA	-1.57649	-1.14084	-1.23392	NA	NA	-1.39818	NA	NA	-1.65194	-0.631414	NA	NA	-1.42755	-1.54018	-1.6039	-1.43299	-1.27115	-1.52775	-1.29109	NA	-1.54191	-1.34574	-1.18705	-1.40742	-1.48631	-1.20528
YDR369C:chr4_7	-1.40286	-0.844839	NA	-1.39558	-1.43867	-0.910198	NA	-1.61976	-1.5251	-1.58744	-1.67091	-1.42795	-1.51067	-1.57787	-1.35479	-1.53323	-1.34223	-1.59452	-1.54853	-1.27797	-1.42604	-1.58551	NA	-1.4798	-1.44518	-1.27714	-1.49278	-1.36243	-1.30445	-1.48945	-1.51195	NA	NA	NA	NA	NA	-1.4711	-1.70897	-1.71563	-1.25157	NA	-1.16844	-1.31747	-1.45696	-1.15935	-1.14169	-1.61262	-1.45228	-1.53656
YGR096W:chr7_4	-0.626877	-0.483414	-0.773158	-0.723858	-0.892231	-0.732562	-0.910411	-0.832756	-0.836478	-0.944157	-0.966056	-0.746727	-0.833011	-0.660488	-1.00405	-0.779494	-0.998048	-0.868218	-0.882827	-1.04368	-1.04746	-0.869226	-0.455805	-0.743389	-0.879736	-0.77716	-0.763223	-0.761251	-0.788963	-0.863157	-0.750855	-0.910078	-0.703007	-0.728617	-0.73532	-0.841592	-0.642013	-0.984496	-0.732072	-0.821823	-0.666033	-0.783632	-0.735047	-0.886313	-0.877546	-0.851271	-0.857178	-0.588856	-0.883434
YDR377W:chr4_7	-1.47466	-0.882033	-1.49022	-1.46574	-1.57522	NA	-1.42923	-1.5058	-1.49473	-1.52158	-1.45437	-1.43762	-1.41465	-1.35651	-1.36537	-1.46347	-1.34165	-1.62537	-1.479	-1.1384	-1.29083	-1.60501	NA	-1.56234	-1.46551	-1.2174	-1.59416	-1.51011	-1.33487	-1.53637	-1.59089	-1.66176	-1.46272	-1.49996	-1.4301	-1.4517	-1.5207	-1.41212	-1.44136	-1.2514	-1.20741	-1.26411	-1.51422	-1.57737	-1.31738	-1.26137	-1.50191	-1.54987	-1.34215
YJR087W:chr00_12	-0.370771	-0.24354	-0.667969	-0.818106	-0.784016	-0.614932	-0.868495	-0.457353	-0.459328	-0.327131	-0.716533	-0.327582	-0.389786	-0.78763	-0.597	-0.461383	-0.486507	-0.442458	-0.54197	-0.372379	-0.415764	-0.543367	-0.620958	-0.798663	-0.267408	-0.442966	-1.14217	-1.12686	-0.582921	-0.645194	-0.666262	-0.795108	-1.36389	-0.648821	-1.20802	-0.443485	-0.693937	-0.802386	-0.883786	-0.411385	-0.718805	-0.520129	-0.434132	-0.703022	-0.708005	-0.52363	-0.814768	-0.67915	-0.545187
YLR226W:chr12_3	NA	NA	NA	NA	NA	NA	NA	-1.70804	-1.52428	-1.67441	-1.72756	-1.36019	-1.57572	-1.78345	-1.45136	-1.58209	-1.47155	-1.45377	-1.5926	-1.2905	-1.21028	NA	NA	NA	-1.44086	NA	NA	NA	-1.43518	-1.55233	NA	NA	NA	NA	NA	NA	NA	-1.77715	-1.7452	NA	NA	-1.33204	NA	NA	NA	-1.28605	-1.69742	NA	-1.60771
YOR108W:chr15_2	0.285094	-0.0741351	0.533906	0.485739	0.178456	-0.240283	0.213593	0.152574	0.0784871	0.126349	0.0409908	0.319835	0.132303	0.000548407	-0.0118563	-0.145802	0.21947	0.0847211	-0.148524	0.167912	0.147518	-0.0894729	0.1558	0.0381367	0.292084	0.0123959	0.298431	0.303628	0.194063	0.330921	0.388355	0.285255	0.362361	0.19617	0.191434	0.228026	0.28592	0.22431	-0.0470865	0.137139	-0.0642982	0.216119	0.288557	0.0359942	0.0558272	0.261811	0.173962	0.176883	-0.0232602
YHR032W:chr00_8	-0.776287	-0.487761	-0.972767	-0.575586	-0.989276	-0.538539	-0.710856	-0.67823	-0.683998	-0.445572	-0.974797	-0.391821	-0.589166	-0.991894	-0.779124	-0.621575	-0.654346	-0.686696	-0.63517	-0.661448	-0.757526	-0.673107	-0.809278	-1.10403	-0.499652	-0.723413	-1.01201	-0.74968	-0.275119	-1.01495	-0.856785	-0.902501	-0.955935	-0.770901	-0.473079	-0.616636	-0.937549	-0.996401	-0.875794	-0.615805	-1.01397	-0.470962	-0.649408	-0.957644	-0.66319	-0.623371	-0.864976	-0.779322	-0.964446
YER054C:chr5_3	-1.48175	-0.884091	-1.53639	NA	NA	-0.955484	NA	-1.72218	-1.53269	-1.68248	NA	-1.45167	-1.53024	NA	NA	-1.51532	-1.44541	-1.36747	-1.58331	-1.257	-1.23866	-1.63199	NA	-1.58733	-1.46609	NA	NA	-1.51245	-1.37538	-1.5439	NA	NA	-1.46821	NA	NA	NA	-1.52305	-1.81129	NA	-1.4167	NA	-1.29657	-1.53225	NA	-1.33673	-1.24608	-1.7059	-1.63739	NA
YGR053C:chr00_14	-0.485033	-0.344541	-0.510698	-0.238238	-0.497081	0.439717	-0.779645	-0.60317	-0.445996	-0.540926	-0.742333	-0.333192	-0.54356	-0.6453	-0.624151	-0.70311	-0.600258	-0.93486	-0.867951	-0.779659	-0.792669	-0.734859	-0.903632	-0.618519	-0.730676	-0.78122	-0.530474	-0.670318	-0.66146	-0.678907	-0.629229	-0.46258	-0.633609	-0.640929	-0.678211	-0.660345	-0.439689	-0.802668	-0.68956	-0.703178	-1.03918	-0.648004	-0.730234	-0.691122	-0.847829	-0.558707	-0.806903	-0.78463	-0.925059
YGR188C:chr00_10	NA	NA	NA	NA	NA	NA	NA	NA	-1.53974	-1.67503	NA	-1.36313	-1.55719	NA	NA	-1.5896	NA	-1.34545	NA	-1.26433	-1.04841	NA	NA	NA	-1.46244	-1.47439	NA	-1.51094	-1.37578	NA	NA	NA	NA	NA	-1.53317	-1.45373	NA	NA	NA	-1.42785	NA	NA	NA	NA	NA	-1.2839	NA	NA	NA
YMR153W:chr13_4	-0.482196	-0.0374007	-0.297276	-0.273001	-0.324579	-0.399676	-0.314063	-0.257299	-0.188521	-0.0510035	-0.42434	0.0854872	-0.0881184	-0.561297	-0.447932	-0.048772	-0.268201	-0.237653	-0.0812216	-0.213969	-0.399205	-0.134675	-0.591297	-0.453177	-0.237792	-0.352542	-0.389696	-0.0930124	-0.176069	-0.345657	-0.389869	-0.566519	-0.57267	-0.261789	-0.300274	-0.299437	-0.275158	-0.516035	-0.598803	-0.268483	-0.122787	-0.223888	-0.251197	-0.614051	-0.288274	-0.222516	-0.450183	-0.429659	-0.489963
YMR294W:chr13_5	-1.38151	-0.899643	-1.17851	-1.22671	-1.35721	-0.89579	-0.926433	-0.925236	-0.889929	-0.948817	-1.24739	-1.03681	-0.983721	-1.45068	-1.40552	-1.44562	-1.16504	-1.64354	-1.48744	-1.31899	-1.4408	-1.43188	-1.22471	-1.21103	-1.02775	-0.971367	-1.4477	-1.36374	-0.918864	-1.04255	-1.27906	-1.12606	-1.24925	-1.23073	-0.992381	-0.985958	-1.36839	-1.3791	-1.32359	-0.931136	-1.31638	-1.11585	-1.09656	-1.29124	-1.02484	-0.794115	-1.36166	-1.56946	-1.21989
YAL044C:chr1_1	-1.47121	-0.911039	-1.55228	-1.48891	NA	NA	-1.51851	NA	NA	NA	-1.23057	-1.50635	-1.59545	-1.33157	NA	-1.60875	-1.4832	NA	NA	NA	-1.59942	NA	NA	-1.54595	-1.51024	-1.45191	-1.61799	NA	NA	-1.47322	-1.59539	NA	NA	-1.53936	NA	NA	-1.49165	-1.48647	-1.46407	-1.41255	-1.34605	NA	NA	NA	-1.36334	-1.29548	-1.51522	NA	-1.30969
YNR074C:chr00_6	-1.04947	-0.782634	-1.07064	-1.02085	-1.12773	-0.600063	-1.1519	-1.14185	-1.0613	-1.12902	-1.44078	-0.91749	-1.04559	-1.40459	-0.813993	-1.2123	-0.855857	-0.83076	-1.17337	-0.840237	-1.03729	-1.13483	-0.904372	-1.0596	-0.859257	-0.878643	-1.24754	-1.31633	-0.782067	-1.14143	-1.06593	-1.18782	-0.706252	-1.17509	-0.815662	-0.860026	-1.15019	-1.39512	-1.34061	-0.889712	-1.13088	-0.695469	-0.82276	-1.12691	-0.675323	-0.706173	-1.41337	-1.1353	-1.26226
YIL034C:chr9_1	-1.47736	-0.844496	-1.42989	-1.36734	-1.51247	NA	-1.30939	-1.55953	-1.4364	-1.53031	-1.67135	-1.33805	-1.48087	-1.4887	-1.24932	-1.35338	-1.32571	-1.20598	-1.29169	-1.12854	-1.43668	-1.54707	NA	-1.49603	-1.33078	-1.35311	-1.11857	-1.50433	-1.34384	-1.50516	-1.53375	-1.60991	-1.40895	-1.414	-1.41361	-1.32066	-1.43875	-1.54109	-1.53641	-1.28607	-1.41816	-1.2301	-1.45236	-1.50194	-1.29565	-1.16028	-1.57052	-1.56182	-1.36643
YBL095W:chr2_2	-0.995913	-0.245776	-0.753895	-0.899649	-0.955499	-0.972809	-0.648308	-0.724946	-0.665777	-0.887539	-1.00894	-0.633093	-0.805874	-0.983397	-0.90417	-0.795528	-0.620325	-0.986912	-0.916888	-0.812528	-0.842894	-0.845682	-0.620971	-0.77549	-0.894908	-0.738092	-0.867179	-0.669295	-0.855148	-0.90151	-0.704486	-0.991197	-0.610354	-0.710285	-1.02384	-0.928231	-0.770432	-1.03112	-1.08698	-0.735485	-0.74926	-0.705381	-0.84805	-0.869125	-0.782668	-0.721483	-1.06339	-0.808769	-0.922053
YPR134W:chr16_5	-1.34007	-0.837736	NA	NA	-1.52345	NA	-1.45466	-1.55039	-1.43241	-1.56218	-1.46543	-1.40116	-1.48121	-1.35031	-1.22811	-1.53998	-1.34656	-1.42052	-1.38598	-1.28401	-1.49747	-1.38397	NA	NA	-1.06444	-1.35651	-1.52085	-1.48272	-1.15743	NA	NA	-1.62953	NA	NA	-1.28952	-1.37349	-1.54037	-1.40873	-1.46227	-1.31512	-1.44254	-1.16977	-1.41152	-1.54519	-1.31876	-1.2589	-1.37213	-1.54787	-1.39974
YPR047W:chr16_4	-1.46696	-0.838034	NA	NA	NA	NA	NA	-1.59421	-1.54378	-1.6187	-1.24994	-1.3866	-1.4132	-0.973196	-1.42627	-1.47901	-1.43495	-1.39724	-1.53593	-1.31437	-1.05948	-1.60538	NA	NA	-1.04522	-1.414	NA	NA	-1.22586	NA	NA	NA	-0.979989	NA	NA	NA	NA	-1.27946	-1.26796	-1.41034	-1.23513	-1.311	NA	NA	NA	-1.2785	-1.31348	-1.58029	-1.29131
YMR224C:chr13_4	NA	NA	NA	NA	NA	NA	NA	-1.69835	NA	-1.63753	-1.6988	NA	-1.56918	-1.76453	NA	-1.612	-1.43499	NA	NA	-1.29388	NA	NA	NA	NA	-1.43619	-1.40985	NA	NA	-1.45818	-1.54113	NA	NA	NA	NA	NA	-1.47983	NA	-1.63723	-1.67082	-1.41389	NA	NA	NA	NA	NA	-1.29083	-1.56738	NA	-1.40544
YDR533C:chr4_8	NA	-0.897509	NA	NA	NA	NA	-1.50408	-1.62591	-1.53847	-1.62471	-1.67992	-1.46098	-1.52999	-1.69457	NA	-1.57527	-1.43934	-1.60989	-1.57128	-1.30264	-1.48058	-1.61593	NA	NA	-0.894074	-1.43856	-1.61646	-1.49675	-0.958157	NA	NA	-1.68623	-1.43335	NA	-1.49737	-1.43809	-1.54293	-1.77808	-1.73139	-1.42064	NA	-1.3107	-1.53127	NA	-1.36936	-1.2705	-1.68017	-1.61468	-1.61918
YDR483W:chr4_8	-0.994851	-0.582206	-0.82534	-0.68576	-1.10971	-0.729548	-0.246815	-0.571894	-0.531937	-0.442131	-1.03407	-0.489702	-0.401834	-0.917787	-0.832152	-0.714005	-0.670558	-0.793431	-0.726162	-0.919241	-0.813473	-0.647335	-0.965125	-0.724755	-0.611973	-0.579429	-0.784246	-0.877185	-0.522112	-0.751171	-0.595118	-0.590685	-0.858419	-0.907101	-0.811827	-0.836236	-0.788917	-1.05107	-0.952959	-0.603479	-1.00536	-0.627726	-0.585169	-0.871187	-0.611092	-0.506103	-0.934226	-0.749306	-1.02911
YDL074C:chr4_1	NA	NA	-1.36575	-1.45451	-1.54437	-0.796517	-1.34601	-1.11179	-1.29815	-1.16943	-1.24257	-1.21018	-1.04368	-1.31296	-1.25829	-1.05975	-1.24995	-1.1478	-0.727111	-1.18013	-1.31291	-0.985373	-1.52646	-1.50189	-1.42832	-1.2157	-1.61981	-1.50912	-1.34134	-1.33215	-1.53242	-1.60331	-1.31974	-1.51543	-1.43036	NA	-1.5453	-1.42902	-1.44923	-1.20241	-1.34468	-1.28786	-1.37073	-1.49802	-1.29733	-1.26144	-1.32233	-1.21852	-1.24703
YPL188W:chr16_1	NA	NA	-1.5376	NA	NA	NA	NA	-1.69784	NA	-1.68397	-1.6719	-1.48354	-1.57048	-1.53872	-1.3661	-1.59281	-1.45376	-1.51743	NA	NA	-1.42964	NA	NA	NA	-1.35333	NA	NA	-1.52656	-1.42276	NA	NA	NA	NA	NA	NA	NA	NA	-1.63922	-1.68057	NA	-1.58372	-1.32686	NA	NA	-1.35337	-1.29214	-1.56326	NA	-1.55304
YJR106W:chr00_12	-0.236107	-0.402108	-0.355824	-0.0758285	-0.272055	-0.72653	-0.474291	-0.469528	-0.49544	-0.345241	-0.35903	-0.260453	-0.301588	-0.372949	-0.262197	-0.435658	-0.291673	-0.278651	-0.443874	-0.157573	-0.462032	-0.473657	0.216177	-0.426728	-0.127859	-0.37221	-0.282706	-0.163374	-0.0550943	-0.458357	-0.189619	-0.131213	-0.229981	-0.129453	-0.0618405	0.00183327	-0.322957	-0.473251	-0.403226	-0.367237	-0.0663467	-0.253047	-0.339565	-0.433713	-0.435753	-0.263421	-0.436812	-0.305084	-0.182143
YHR182W:chr8_3	-0.792586	-0.845888	-0.899541	-0.953582	-0.702502	-0.735179	-0.663383	-0.696087	-0.57871	-0.801367	-0.934115	-0.73552	-0.692514	-1.06087	-0.966465	-0.77334	-0.959	-1.05762	-0.69774	-0.847604	-1.24445	-0.840283	-0.664493	-0.476744	-1.12577	-0.824166	-0.924896	-0.710747	-1.0337	-0.887008	-0.851531	-0.788231	-1.08782	-1.06912	-1.24298	-1.07215	-0.710017	-0.995941	-1.00555	-0.720768	-1.14544	-0.639418	-0.892463	-0.820489	-0.839678	-0.823478	-0.914508	-0.76695	-0.935333
YDL083C:chr4_1	NA	NA	NA	NA	NA	NA	NA	-1.71399	NA	-1.68554	-1.77175	NA	-1.58712	-1.75313	NA	NA	-1.47051	-1.65393	-1.58391	NA	-1.62375	NA	NA	NA	-1.50143	NA	NA	NA	NA	NA	NA	NA	NA	NA	NA	NA	NA	-1.76742	-1.74904	NA	NA	NA	NA	NA	NA	NA	-1.68672	NA	-1.62222
YKL065C:chr11_1	-1.40077	-0.896794	-1.17531	-1.02992	-1.26755	-0.683163	-1.01163	-0.81075	-0.833538	-0.957514	-1.28203	-0.714885	-0.769898	-1.34349	-0.97952	-0.936702	-0.863263	-1.00789	-0.972325	-0.976009	-1.12469	-1.01082	-1.18863	-1.13314	-0.818092	-1.15617	-1.20244	-1.0068	-0.926588	-1.19197	-1.15357	-1.25426	-0.939134	-1.15833	-1.05304	-1.0045	-1.04737	-1.45047	-1.43507	-1.09294	-1.37464	-0.767241	-1.00416	-1.17294	-1.04409	-0.964771	-1.37447	-1.18403	-1.3108
YNL228W:chr14_2	NA	-0.506114	NA	NA	NA	NA	NA	-1.60533	-1.52601	-1.55384	-1.46788	-1.37503	-1.3768	-1.38904	-1.42907	-1.51596	-1.40088	-1.36933	-1.56559	-1.27974	-1.15742	-1.60506	NA	-1.58881	-1.26977	-1.41223	-1.59328	-1.49002	-1.39706	-1.53199	NA	NA	NA	-1.52844	-1.54269	NA	NA	-1.47056	-1.38321	-1.38443	-1.41792	-1.29562	-1.52983	-1.58644	NA	-1.26196	-1.40377	-1.53129	-1.28311
YGL244W:chr7_3	-1.45201	NA	-1.54388	NA	-1.56198	-0.876845	-1.29588	-1.0572	-1.2539	-1.3116	-1.32351	-1.34028	-1.04346	-1.48951	-1.3465	-0.909727	-1.3473	-1.27843	-0.610741	-1.26685	-1.35812	-1.10196	-1.64226	-1.50864	-1.34253	-1.06505	NA	-1.53947	-1.34976	-1.47824	NA	NA	-1.18232	NA	-1.45453	-1.33567	NA	-1.4734	-1.47332	-1.01124	-1.37767	-1.302	-1.42159	NA	-1.2347	-1.1282	-1.2083	-1.0843	-1.27584
YNR032W:chr14_4	-1.01037	-0.708379	-1.21304	-1.35248	-1.30979	-0.276755	-1.19639	-1.18473	-1.13861	-1.16533	-1.27419	-1.07487	-1.00075	-1.34496	-1.17582	-1.24863	-1.08157	-1.11702	-1.31691	-0.946877	-1.23982	-1.18852	-1.2614	-1.09835	-0.750894	-1.10713	-1.11785	-0.977184	-0.932966	-1.25136	-1.21561	-1.25354	-1.08891	-1.19268	-1.02967	-1.30372	-1.17404	-1.48472	-1.44334	-1.13854	-1.14502	-1.11026	-1.25048	-1.262	-1.12114	-1.09438	-1.31479	-1.14592	-1.34268
YPR004C:chr16_3	-0.305223	-0.493162	-0.778598	-0.507343	-0.584346	-0.848636	-0.0214193	-0.0291154	0.175968	-0.0513725	-0.638788	0.0529808	-0.122892	-0.585921	-0.218314	-0.272554	-0.450562	-0.220543	-0.256263	-0.110635	-0.247732	-0.447316	-0.316267	-0.339052	-0.324237	-0.38581	-0.512265	-0.487005	-0.275762	-0.405825	-0.751037	-0.587894	-0.486698	-0.645784	-0.392146	-0.283517	-0.491661	-0.449065	-0.594233	-0.447771	-0.658364	-0.371837	-0.288641	-0.443014	-0.341307	-0.220821	-0.427188	-0.548262	-0.371445
YPR171W:chr16_5	-0.17777	-0.703213	-0.264379	-0.381438	0.0247252	-0.242541	-0.376951	-0.28963	-0.399575	-0.202863	-0.226516	-0.0808397	-0.0885583	-0.473446	-0.240799	0.0950932	-0.0397539	0.151235	-0.379142	-0.321745	-0.131928	-0.331433	-0.326241	-0.52338	-0.431165	-0.117955	-0.479388	-0.372628	-0.219452	-0.468889	-0.566651	-0.36368	-0.767239	-0.450386	-0.325572	-0.429517	-0.236073	-0.333125	-0.419086	-0.196648	-0.403582	-0.00101382	-0.0525656	-0.512569	-0.284409	-0.232078	-0.317064	-0.652585	-0.638018
YJR107W:chr00_12	-0.245809	-0.299103	-0.425076	-0.322689	-0.680667	-0.0992791	-0.416023	-0.359744	-0.467157	-0.180559	-0.5127	-0.0506549	-0.199994	-0.642233	-0.142709	-0.348476	-0.118396	-0.600645	-0.388777	-0.0112151	-0.395788	-0.408665	-0.982567	-0.381095	0.091928	-0.403398	-0.390325	-0.382238	0.00435434	-0.452626	-0.512355	-0.360389	-0.443927	-0.444466	-0.0215215	0.0391331	-0.466255	-0.50388	-0.495884	-0.36611	-0.562267	-0.171646	-0.103216	-0.437241	-0.3584	-0.289501	-0.573364	-0.385077	-0.665045
YAR043C:chr1_1	-0.842838	-0.711582	-1.15545	-1.10908	-1.10839	-0.958061	-1.17211	-1.30722	-1.19337	-1.34468	-1.18441	-1.06264	-1.23127	-1.32935	-1.28257	-1.23359	-1.30328	-1.11777	-1.29598	-1.07487	-0.668423	-1.38315	-1.12089	-1.16721	-1.11392	-1.19242	-1.2697	-1.27375	-1.07103	-1.02476	-1.19522	-1.06604	-0.586191	-1.12132	-1.49991	-1.30727	-1.1564	-1.28702	-1.17043	-1.23525	-1.16659	-1.22038	-1.4437	-1.2409	-1.20516	-1.16597	-1.18986	-1.09557	-1.21429
YJL208C:chr10_1	-0.687436	-0.79286	-0.845209	-0.6184	-0.671589	-0.879663	-0.549084	-0.672399	-0.590015	-0.81789	-1.23906	-0.710359	-0.841888	-0.915027	-1.08195	-0.764788	-0.896022	-0.854064	-0.79156	-0.764669	-0.952873	-0.812237	-0.860008	-0.813249	-0.710212	-0.994857	-0.765369	-0.573547	-0.679906	-0.796014	-1.02016	-1.13035	-0.867596	-0.89744	-0.7987	-0.901364	-0.966965	-1.0141	-1.03049	-0.863931	-0.781944	-0.615542	-0.992017	-0.57833	-0.548468	-0.545936	-1.04045	-0.916839	-0.808992
YGL002W:chr7_1	-1.16139	-0.799416	-1.14681	-1.10037	-1.25895	-0.686925	-1.0623	-0.965707	-0.983081	-0.784197	-1.42915	-0.751573	-0.808455	-1.32834	-1.06978	-0.904763	-0.991256	-0.94013	-1.00013	-0.940402	-1.215	-0.985096	-1.10173	-1.11278	-0.762634	-1.09404	-1.25395	-1.04991	-0.760363	-1.227	-1.35415	-1.12853	-1.3083	-1.32339	-0.850749	-0.869368	-1.11103	-1.24391	-1.2991	-1.07992	-1.50517	-0.812239	-0.853311	-1.14348	-0.927714	-0.982749	-1.27549	-1.0413	-1.37121
YDR408C:chr4_7	-1.45173	NA	-1.51679	-1.4748	-1.50958	NA	-1.10857	-1.10116	-1.20307	-1.08147	-1.70108	-1.00001	-1.01482	-1.64793	-1.38166	-1.20903	-1.40809	-1.48592	-1.2442	-1.25713	-1.61795	-1.26246	NA	-1.54413	-1.38494	-1.38115	-1.53338	-1.50412	-1.3092	-1.522	-1.61601	-1.62494	NA	-1.506	-1.35463	-1.41027	-1.52017	-1.66811	-1.6746	-1.25462	-1.51189	-1.17628	-1.31065	-1.54056	-1.28466	-1.07532	-1.61218	-1.52018	-1.56063
YIL122W:chr9_2	-1.46854	-0.89466	NA	NA	NA	NA	-1.52119	NA	-1.52344	-1.63716	NA	-1.37181	-1.58055	NA	NA	-1.49992	-1.43087	-1.08581	-1.55531	-1.22682	-1.33341	-1.6226	-1.54884	NA	-1.40842	-1.45301	NA	NA	-1.45605	NA	NA	NA	NA	NA	NA	NA	NA	NA	NA	-1.41578	NA	-1.2693	NA	NA	-1.3272	-1.15479	NA	NA	-1.57987
YPR131C:chr16_5	NA	NA	NA	NA	NA	NA	NA	-1.71873	NA	-1.68427	-1.42323	NA	-1.54661	-1.52616	NA	-1.59739	NA	-1.57433	-1.60225	NA	-1.59843	NA	NA	NA	-1.36128	-1.44437	NA	-1.51319	-1.30711	-1.54929	NA	NA	-1.45385	NA	-1.33383	-1.30449	NA	-1.53896	-1.58457	-1.42565	-1.54282	-1.32947	NA	NA	NA	NA	-1.38158	-1.57926	-1.44618
YGL163C:chr7_2	NA	-0.883731	NA	NA	NA	NA	-1.47918	-1.47896	-1.54317	-1.46687	-1.54702	-1.46166	-1.43782	-1.75796	NA	-1.574	-1.37626	-1.45843	-1.58468	-1.29709	-1.28847	-1.62604	NA	NA	-1.49359	-1.26764	NA	NA	-1.41755	-1.5382	NA	-1.69628	NA	NA	-1.49742	-1.46216	NA	-1.42691	-1.73831	-1.26364	-1.48591	-1.28606	-1.45092	NA	-1.37167	-1.27122	-1.46858	-1.54338	-1.34235
YDR293C:chr4_6	NA	NA	-1.33419	NA	NA	NA	-1.45504	-1.60552	-1.53394	-1.62211	-1.32266	-1.48771	-1.56236	-1.64772	-1.42898	-1.61362	-1.46601	NA	NA	NA	-1.6306	-1.58357	-1.5392	NA	-1.50717	-1.44384	NA	NA	NA	NA	NA	NA	NA	NA	NA	-1.47198	NA	-1.48078	-1.59887	-1.40654	-1.52129	-1.3116	-1.48538	-1.41327	-1.34264	NA	-1.50529	-1.61734	-1.28829
YLL062C:chr12_1	-0.193276	-0.214332	-0.345538	-0.233078	-0.392907	0.0473911	-0.274272	-0.275582	-0.275446	-0.483112	-0.455356	-0.11803	-0.289549	-0.633714	-0.0743955	-0.319638	0.136778	-0.0931764	-0.213981	0.0403452	-0.1299	-0.244002	-0.61214	-0.146351	-0.0679813	-0.355729	-0.246409	-0.397128	-0.0210175	-0.186633	-0.3837	-0.346124	0.000973538	-0.176233	-0.575033	-0.0843316	-0.229414	-0.555359	-0.506897	-0.398352	-0.266516	-0.172118	-0.195428	-0.123559	-0.185532	-0.324661	-0.490671	-0.39626	-0.418234
YOR298C-A:chr00_17b	-0.250599	-0.58918	-0.0417288	-0.228815	0.0223763	-0.632903	-0.187309	-0.349973	-0.242907	-0.406312	-0.00688859	-0.331896	-0.242571	-0.0445465	-0.167046	-0.201447	-0.00148452	-0.0767683	-0.24084	0.0102348	-0.125253	-0.202529	-0.0642526	-0.0610875	-0.0637338	-0.737881	0.0499083	-0.126742	-0.120021	-0.262287	-0.191001	0.00369797	-0.259898	0.024326	-0.257761	-0.166552	-0.0218066	-0.780473	0.0166566	-0.301374	0.667215	0.0235933	-0.116095	-0.0262522	-0.300665	-0.284048	-0.0975064	-0.0475844	-0.222839
YDR204W:chr4_5	-1.30502	-0.775786	-1.38673	NA	-1.20463	-0.941375	-1.47717	-1.61484	-1.4731	-1.52455	-1.3005	-1.43824	-1.46429	-1.20155	-1.39566	-1.55656	-1.36454	-1.48457	-1.51216	-1.25668	-1.37652	-1.53581	-1.31497	-1.52969	-1.44869	-1.39782	-1.42344	-1.36719	-1.3998	-1.438	-1.42077	-1.39499	-1.15109	-1.4588	-1.48224	-1.37196	-1.30801	-1.35996	-1.28912	-1.37908	-1.1073	-1.27621	-1.48419	-1.28026	-1.31193	-1.24049	-1.27768	-1.26219	-1.14395
YDL179W:chr4_2	-1.16904	-0.801903	-0.752383	-1.19163	-1.10405	-0.676661	-0.969339	-0.977197	-0.861164	-0.980034	-1.17388	-0.784017	-0.923573	-1.18578	-1.1073	-1.21851	-1.07843	-1.39379	-1.15849	-1.07474	-1.10827	-1.20337	-1.30875	-1.01574	-0.649493	-1.05831	-1.15413	-1.06393	-0.584743	-0.905209	-1.20533	-0.905374	-0.835485	-1.17882	-0.572749	-0.700038	-0.953327	-1.22345	-1.17496	-0.99094	-1.36284	-0.862761	-0.946997	-0.833917	-0.979771	-0.908869	-1.21075	-1.0066	-1.25429
YKL123W:chr11_2	-0.0752761	-0.499692	-0.290509	-0.36844	0.0660545	NA	-0.248548	-0.127358	-0.20753	-0.144512	-0.372967	-0.0782346	-0.153787	-0.271418	-0.240718	-0.244633	-0.198647	-0.423741	-0.433206	-0.196633	-0.255734	-0.496542	0.0345752	-0.11999	0.067566	-0.230928	-0.142989	0.115202	-0.0699429	-0.0703385	-0.546955	-0.161768	0.125796	-0.25331	-0.0347703	0.0175128	-0.302478	-0.35089	-0.243697	-0.279911	-0.619799	-0.085594	-0.239104	-0.35092	-0.16022	-0.33449	-0.306304	-0.184324	-0.448485
YCL074W:chr00_12	-0.342001	-0.462764	-0.266118	-0.170828	-0.547604	-0.543352	-0.534188	-0.377704	-0.552601	-0.290464	-0.447913	-0.203557	-0.170886	-0.783693	-0.260257	-0.357292	-0.131035	-0.155407	-0.530277	-0.0789491	-0.363577	-0.459265	-0.338026	-0.383269	-0.105492	-0.717803	-0.512806	-0.350351	-0.0816154	-0.379692	-0.369888	-0.332977	-0.34696	-0.349724	-0.136625	-0.0895127	-0.365576	-0.579988	-0.734426	-0.621102	-0.367912	-0.327518	-0.385886	-0.453948	-0.459786	-0.478694	-0.542176	-0.381467	-0.619125
YKL117W:chr11_2	-0.528725	-0.415555	-0.391695	-0.515094	-0.641835	0.44886	-0.518205	-0.389163	-0.519776	-0.125143	-0.522588	-0.446658	-0.246469	-0.405691	-0.359472	-0.613961	-0.107834	-0.123797	-0.334356	-0.126435	-0.220326	-0.290196	-0.480841	-0.437968	0.120717	-0.539896	-0.349041	-0.35731	0.0492337	-0.560519	-0.35247	-0.121808	-0.0899435	-0.394421	-0.222886	-0.338228	-0.246361	-0.485587	-0.380381	-0.453998	-0.321092	-0.0138672	-0.165259	-0.46857	-0.607397	-0.471857	-0.447579	-0.189343	-0.456119
YLR357W:chr12_5	NA	NA	NA	NA	NA	NA	NA	-1.71364	-1.50085	-1.61068	-1.70606	NA	-1.5479	-1.61047	NA	-1.43385	-1.38871	-1.14279	-1.54081	-1.26884	-0.997727	NA	NA	NA	-1.3971	-1.46013	NA	NA	-1.42261	NA	NA	NA	NA	NA	NA	NA	NA	-1.67445	-1.66971	-1.41549	-1.60877	-1.24152	NA	NA	-1.34786	-1.16124	-1.61879	NA	-1.50759
YOL112W:chr00_6	-1.09001	-0.636713	-1.01468	-0.779145	-0.987688	-0.884852	-0.984516	-1.01254	-0.9467	-0.800463	-1.21672	-0.712763	-0.936749	-1.28589	-0.810399	-0.63353	-0.691039	-0.673696	-0.806256	-0.63381	-0.782503	-0.796434	-1.06553	-1.00493	-0.715359	-1.02254	-0.989664	-0.921429	-0.592608	-1.03915	-0.990684	-1.15877	-1.31334	-0.994536	-0.652065	-0.876093	-0.93255	-1.31517	-1.33706	-1.01716	-1.16783	-0.732635	-0.847496	-1.20325	-0.936807	-0.927112	-1.2867	-1.17995	-1.26445
YKR031C:chr11_3	-0.942344	-0.526968	-1.31482	-1.29425	-1.16747	-0.784723	-1.02507	-0.9848	-0.970396	-0.99867	-1.19872	-0.893797	-0.933745	-1.36168	-0.906941	-0.900813	-0.923865	-0.842843	-0.993815	-0.885627	-0.873166	-1.03976	-1.15424	-1.15677	-1.09691	-1.01216	-1.28879	-1.23139	-0.978719	-1.06174	-1.00684	-1.2591	-1.38007	-1.07662	-0.539099	-0.935592	-1.20094	-1.08688	-1.09471	-0.895644	-0.692268	-0.774055	-0.755933	-1.11563	-1.08849	-0.880182	-1.10445	-1.33636	-1.20466
YDR504C:chr4_8	-0.235253	-0.406575	-0.431107	-0.335702	-0.581496	-0.868387	-0.302638	-0.343821	-0.285091	0.000877061	-0.734453	0.0606692	-0.0576494	-0.748514	-0.492027	-0.363942	-0.378505	-0.361836	-0.500857	-0.455171	-0.233285	-0.460221	-0.495116	-0.4864	-0.301361	-0.47959	-0.389913	-0.325922	-0.241868	-0.422663	-0.484722	-0.362406	-0.142218	-0.390526	-0.286427	-0.29782	-0.360113	-0.753988	-0.723832	-0.472891	-0.388554	-0.335235	-0.400756	-0.394413	-0.347078	-0.430867	-0.71653	-0.569085	-0.577974
YOR099W:chr15_2	-0.422224	-0.52112	-0.243661	-0.0720724	-0.381796	-0.0225798	-0.715328	-0.7756	-0.779249	-0.783976	-0.730014	-0.625317	-0.794959	-0.459458	-0.486255	-0.769942	-0.453166	-0.521506	-0.75656	-0.386544	-0.445608	-0.901271	-0.535231	-0.373749	-0.511632	-0.608911	-0.330297	-0.338064	-0.514195	-0.316596	-0.0832508	-0.367648	-0.289992	-0.145793	-0.434073	-0.519794	-0.427761	-0.5651	-0.686889	-0.562833	-0.452095	-0.548256	-0.522443	-0.516604	-0.527092	-0.312721	-0.592048	-0.374456	-0.593223
YPR007C:chr00_15	-0.415937	-0.420987	-0.441047	-0.342049	-0.7098	-0.189667	-0.623711	-0.574969	-0.467339	-0.255166	-0.725009	-0.288059	-0.207529	-0.645654	-0.401061	-0.487988	-0.524541	-0.391028	-0.587601	-0.367676	-0.489057	-0.485596	0.181653	-0.403683	-0.478169	-0.628859	-0.391064	-0.356372	-0.331572	-0.571571	-0.563129	-0.191905	-0.717107	-0.60424	-0.57527	-0.676551	-0.334467	-0.632225	-0.61151	-0.698487	-0.530601	-0.359646	-0.490094	-0.595793	-0.563392	-0.5713	-0.566921	-0.26319	-0.419667
YPL069C:chr16_3	-1.47941	-0.846905	NA	-1.47316	NA	-0.94402	-1.50845	-1.72158	-1.55261	-1.68855	-1.65866	-1.49301	-1.57441	-1.29348	-1.43657	-1.60881	-1.43954	-1.64077	-1.59089	-1.29108	-1.52476	-1.61902	NA	NA	-1.48649	-1.44092	-1.42792	NA	-1.46864	-1.50975	-1.61304	NA	-1.45142	-1.5109	-1.54443	-1.47172	-1.52101	-1.61694	-1.52124	-1.39218	-1.38139	-1.30607	NA	NA	-1.34442	-1.18685	-1.28161	-1.59643	-1.3204
YJL140W:chr00_14	NA	-0.858162	NA	NA	NA	NA	NA	-1.72403	NA	NA	-1.68015	-1.48337	-1.60277	-1.76394	NA	NA	NA	NA	NA	NA	-1.56312	NA	NA	-1.58449	-1.48578	NA	NA	NA	NA	NA	NA	NA	NA	NA	NA	NA	NA	-1.74598	-1.74649	NA	NA	-1.31533	-1.51008	NA	NA	NA	-1.69925	NA	-1.60602
YLR295C:chr12_4	NA	NA	NA	NA	NA	NA	NA	-1.68182	NA	-1.68375	-1.22679	NA	-1.60488	-1.24866	NA	NA	-1.46269	NA	NA	-1.32852	-1.63121	NA	NA	NA	-1.49952	-1.45929	-1.57581	-1.53841	NA	NA	NA	NA	NA	NA	NA	NA	NA	-1.3634	-1.31331	-1.42655	-1.35227	NA	NA	NA	NA	NA	-1.30265	NA	-1.07037
YNL139C:chr14_3	NA	NA	-1.54668	NA	NA	NA	NA	-1.72199	NA	-1.68832	-1.62009	-1.44478	-1.57316	-1.68327	NA	-1.51701	NA	-1.5556	NA	-1.32564	-1.42727	NA	NA	NA	-1.51848	-1.43848	NA	NA	-1.40516	NA	NA	NA	NA	NA	NA	NA	NA	-1.58137	-1.66807	-1.41451	-1.57523	-1.32632	NA	NA	NA	-1.23729	-1.54317	-1.54725	-1.49667
YOL115W:chr00_6	NA	NA	-1.41447	-1.43049	-1.52676	NA	NA	-1.40201	-1.46827	-1.27316	-1.38014	-1.39072	-1.20872	-1.35613	-1.38383	-1.50213	-1.32512	-1.59501	-1.52006	-1.2002	-1.32692	-1.57025	NA	NA	-0.642148	-1.14934	-1.42683	-1.34438	-0.935212	-1.51144	-1.55467	-1.5381	-1.34698	-1.49905	-1.41032	-1.30807	-1.48778	-1.29046	-1.33209	-1.09601	-1.23385	-1.2281	-1.50797	-1.43187	-1.25408	-1.08902	-1.23665	-1.42602	-1.32135
YOR241W:chr15_3	NA	NA	NA	NA	NA	NA	-1.52664	NA	NA	NA	-1.7794	NA	-1.59378	-1.72752	NA	-1.55043	-1.4283	NA	NA	-1.29959	-1.57286	NA	NA	NA	-1.38244	NA	NA	NA	-1.42185	NA	NA	NA	NA	NA	NA	NA	NA	-1.77195	-1.7547	NA	NA	-1.28836	NA	NA	NA	-1.23197	-1.66312	NA	-1.60082
YDL080C:chr4_1	-0.781175	-0.73971	-1.13543	-0.915003	-0.995331	-0.459027	-1.06796	-0.851878	-0.890282	-0.719887	-1.24979	-0.67356	-0.705364	-1.37768	-0.880904	-0.90066	-0.79046	-0.849445	-0.948535	-0.846838	-0.814392	-0.908508	-0.882829	-1.17081	-0.756834	-0.901048	-1.02462	-1.21182	-0.690186	-1.11924	-1.08623	-1.14165	-1.15659	-0.973592	-0.899422	-0.873683	NA	-1.32399	-1.37685	-0.956645	-1.16711	-0.674599	-0.873487	-1.20317	-0.881137	-0.829744	-1.30948	-1.21547	-1.09599
YGR027C:chr7_4	-0.906241	-0.492315	-1.37621	-1.13575	-1.3433	NA	-1.30992	-1.25603	-1.34749	-1.1627	-1.25021	-1.30736	-1.15717	-1.23809	-1.23315	-1.10554	-1.11954	-1.07357	-1.13743	-1.08512	-1.24149	-1.31809	-1.13495	-1.23359	-1.0992	-1.17229	-1.14404	-1.06554	-1.1528	-1.32562	-1.31827	-1.47427	-1.4112	-1.40665	-1.21481	-1.23354	-1.28632	-1.15109	-1.16869	-1.16298	-1.2298	-1.15836	-1.28334	-1.34794	-1.2852	-1.17697	-1.0909	-0.95482	-1.12498
YOR245C:chr15_3	-0.399157	-0.595561	-0.728325	-0.339767	-0.848157	-0.550632	-0.853231	-0.791417	-0.796741	-0.724733	-0.809574	-0.716768	-0.805722	-0.651002	-1.19789	-0.886492	-0.9616	-0.875614	-0.81561	-0.846525	-0.944472	-0.939873	-1.01875	-0.747436	-1.05985	-1.0226	-0.855789	-0.940113	-0.761133	-0.884291	-0.91543	-0.286181	-1.05001	-0.766494	-0.71438	-0.909785	-0.287215	-0.896708	-0.923798	-0.995449	-0.978807	-0.937865	-0.951997	-0.685803	-0.921018	-0.72228	-0.754418	-0.528338	-0.903275
YFL042C:chr00_15	-0.568731	-0.315845	-0.571667	-0.382102	-0.757725	-0.170121	-0.819912	-0.81867	-0.787727	-0.615174	-0.919579	-0.501448	-0.565398	-0.969537	-0.820625	-0.767682	-0.655034	-0.841024	-0.936548	-0.815852	-0.708672	-0.910219	-0.477067	-0.710991	-0.835447	-0.889203	-0.599055	-0.622903	-0.778466	-0.659465	-0.57686	-0.493607	-0.403202	-0.626423	-0.808841	-0.845194	-0.469684	-0.870582	-0.910309	-0.908659	-0.742715	-0.615893	-0.671187	-0.699409	-0.766463	-0.792794	-0.879731	-0.692617	-1.07374
YGL205W:chr7_3	-0.834313	-0.822284	-0.893354	-1.09084	-0.708081	NA	-0.886913	-0.902451	-0.697584	-0.945523	-1.35883	-0.813224	-0.898918	-1.23527	-1.18637	-1.12893	-1.13812	-1.15603	-1.12214	-1.09858	-1.37571	-1.07165	-0.30375	-1.08482	-0.704405	-0.869218	-1.07826	-1.11757	-0.827064	-1.07168	-0.935431	-1.14168	-1.22663	-0.994524	-0.796851	-0.907404	-1.24222	-1.28021	-1.25718	-0.826289	-1.22993	-0.818396	-0.966245	-1.13181	-0.765901	-0.841722	-1.24279	-1.0787	-0.910071
YOR026W:chr15_1	NA	NA	NA	NA	NA	NA	NA	NA	NA	NA	-1.75964	NA	-1.57154	-1.71743	-1.41323	NA	NA	-1.50547	NA	NA	-1.59251	NA	NA	NA	-1.30921	NA	NA	NA	-1.36402	NA	NA	NA	NA	NA	-1.33484	-1.2718	NA	-1.77766	-1.72583	NA	-1.60765	NA	NA	NA	NA	-1.18665	-1.66793	NA	-1.60128
YDL011C:chr4_1	-0.00380977	-0.282492	-0.0419183	0.0380419	0.0830828	-0.436849	0.198433	0.128505	0.196866	0.281724	-0.145524	0.305696	0.207229	-0.247557	0.0244636	0.180127	-0.0951785	-0.0908588	0.142623	0.156321	-0.615834	0.0351638	-0.231583	-0.0787566	0.0382973	0.145498	-0.0419834	-0.212275	0.0156543	-0.00235	-0.25141	-0.303985	-0.247876	-0.207571	0.0522698	0.0400796	0.116992	-0.200661	-0.0870456	0.11661	0.195381	0.268423	0.153016	-0.113097	0.123887	0.304383	-0.0364632	-0.0256319	-0.0748567
YIL049W:chr9_1	NA	NA	NA	NA	NA	NA	-1.52865	-1.72526	-1.4711	-1.68269	NA	-1.49504	-1.51412	NA	-1.44147	-1.46637	-1.45179	-0.925622	-1.56228	-1.27078	-0.784712	-1.6123	NA	NA	-1.38916	-1.44106	NA	NA	-1.39541	NA	NA	NA	NA	NA	-1.53333	-1.45974	NA	NA	NA	-1.40071	NA	-1.31793	NA	NA	-1.30931	-1.26749	NA	NA	NA
YDR025W:chr4_3	-1.46782	-0.866201	-1.48644	NA	NA	-0.922588	NA	-1.67446	-1.54466	-1.66003	-1.75555	-1.4851	-1.58242	-1.71357	NA	-1.56294	-1.48311	-1.61186	-1.52095	-1.31866	-1.58142	-1.60855	-1.56231	-1.55355	-1.48428	-1.44599	NA	-1.47637	-1.47007	-1.47445	NA	NA	-1.45425	-1.4731	NA	NA	NA	-1.73744	-1.71685	-1.41768	NA	-1.34178	NA	NA	NA	NA	-1.65563	-1.62155	-1.582
YFL027C:chr6_1	0.328677	0.276649	0.290646	0.0344716	0.204637	0.301954	-0.383537	-0.401371	-0.480006	-0.157105	0.234268	-0.333909	-0.229228	-0.193319	-0.214133	0.0693695	-0.121785	-0.0469227	-0.129295	0.0479275	-0.100708	-0.0717536	0.00123587	0.139684	0.164569	-0.156353	0.0849875	0.101508	-0.00916052	0.124391	0.0288322	0.199708	0.620348	0.0439172	-0.0222282	0.0536742	0.22657	0.0465525	0.213239	-0.184286	0.132066	-0.0327239	-0.145148	0.0633596	-0.20934	-0.0700855	0.205276	0.167564	-0.205259
YAL016W:chr00_12	NA	NA	NA	NA	NA	NA	NA	NA	NA	NA	NA	NA	-1.60584	NA	NA	-1.60655	NA	-1.6527	NA	NA	-1.5401	NA	NA	NA	-1.49629	NA	NA	NA	-1.47888	NA	NA	NA	NA	NA	NA	NA	NA	NA	NA	NA	NA	NA	NA	NA	NA	NA	NA	NA	NA
YDR285W:chr4_6	-0.975696	-0.705407	-0.933886	-1.1523	-0.860803	-0.935624	-0.972813	-1.12273	-0.847294	-1.03362	-1.27589	-0.900025	-1.05467	-1.14387	-1.13708	-1.11244	-1.19802	-1.20225	-1.12693	-1.10402	-1.21848	-1.1279	-0.870002	-0.787971	-1.12265	-1.15966	-0.862768	-0.833758	-1.02825	-0.90332	-0.917067	-1.03116	-0.816392	-1.00235	-1.04394	-1.16593	-0.779416	-1.037	-1.07983	-1.12273	-1.09168	-1.04406	-1.22141	-0.750156	-1.09317	-0.891213	-1.20004	-0.970754	-1.21216
YGL144C:chr7_2	-1.00559	-0.526821	-0.954964	-0.908809	-1.1	-0.333237	-0.63776	-0.595144	-0.614843	-0.346818	-1.13352	-0.411888	-0.457903	-1.30713	-0.861502	-0.756815	-0.853815	-0.91225	-0.7875	-0.840568	-0.971072	-0.861878	-0.499991	-1.09907	-0.718581	-0.892472	-1.02663	-0.951877	-0.727529	-1.02496	-1.0677	-0.977823	-1.08746	-0.974043	-0.92006	-0.751666	-1.03176	-1.22988	-1.15576	-0.854404	-1.11477	-0.750896	-0.773089	-1.00069	-0.800428	-0.71432	-1.15421	-1.10503	-1.11799
YIL128W:chr9_2	NA	NA	NA	NA	NA	NA	NA	NA	NA	NA	NA	NA	-1.59116	-1.78196	NA	-1.5853	NA	NA	NA	-1.30971	-1.60257	NA	NA	NA	-1.48684	NA	NA	NA	-1.46467	NA	NA	NA	NA	NA	-1.54267	NA	NA	-1.795	NA	NA	NA	NA	NA	NA	NA	-1.28523	-1.70747	NA	NA
YMR166C:chr13_4	-0.594088	-0.328999	-0.937241	-0.77494	-0.693613	-0.744901	-1.19834	-0.761412	-0.815625	-0.622867	-0.66332	-0.726659	-0.769484	-0.898182	-1.16237	-0.828504	-0.935573	-1.0107	-0.788672	-1.03659	-1.0338	-0.831559	-0.639614	-0.608927	-1.01424	-0.906622	-0.703263	-0.766585	-0.846819	-0.877419	-0.864198	-0.718283	-0.442336	-0.83647	-1.25488	-1.20168	-0.705661	-0.689664	-0.658599	-0.82974	-0.905132	-0.926618	-1.02546	-0.884982	-1.0796	-1.10395	-0.595926	-0.813233	-0.700123
YJR090C:chr00_12	NA	-0.881122	NA	NA	NA	NA	NA	-1.72648	-1.54526	-1.65914	-1.48063	-1.43156	-1.56635	-1.64401	NA	-1.5654	NA	-1.50058	-1.57953	-1.29416	-1.37878	-1.63142	NA	NA	-1.47205	-1.42426	NA	NA	-1.4388	NA	NA	NA	NA	NA	NA	NA	NA	-1.56778	-1.46488	-1.40673	-1.49845	-1.34453	-1.53699	NA	NA	-1.27137	-1.59691	NA	-1.41071
YPL050C:chr16_3	-1.42859	-0.8621	-1.47459	-1.43097	-1.5497	-0.940401	-1.48477	-1.65656	-1.51859	-1.64051	-1.74929	-1.42972	-1.50437	-1.47058	-1.41263	-1.53103	-1.44805	-1.38489	-1.55954	-1.238	-1.29483	-1.5886	-1.64737	-1.54468	-1.30634	-1.3974	-1.52088	-1.43182	-1.30458	-1.49578	-1.57063	-1.63127	-1.41095	-1.46613	-1.39904	-1.32303	-1.50982	-1.77353	-1.74401	-1.35382	NA	-1.2775	-1.47389	-1.5286	-1.28117	-1.19021	-1.67333	-1.58872	-1.57864
YLR120C:chr12_2	-0.651426	-0.661726	-0.424615	-0.657375	-0.781052	-0.539807	-0.63966	-0.496875	-0.60519	-0.341617	-0.802415	-0.387348	-0.323264	-0.533543	-0.510909	-0.431657	-0.445281	-0.48239	-0.561315	-0.405704	-0.485151	-0.558485	0.124701	-0.461909	-0.559375	-0.569417	-0.369273	-0.488384	-0.482501	-0.585814	-0.423458	-0.277154	-0.672356	-0.482996	-0.562057	-0.583027	-0.471987	-0.531761	-0.689735	-0.571176	-0.457434	-0.42984	-0.399852	-0.579825	-0.523498	-0.647533	-0.662027	-0.443466	-0.608211
YDL116W:chr4_2	NA	NA	NA	NA	NA	NA	NA	-1.70843	NA	NA	-1.53498	-1.45891	-1.59219	-1.6827	NA	-1.5975	NA	NA	NA	-1.31675	-1.51458	NA	NA	NA	-1.41725	-1.45062	NA	NA	-1.43888	NA	NA	NA	NA	NA	NA	NA	NA	-1.62147	-1.67626	-1.4187	-1.56683	-1.30982	NA	NA	NA	-1.27198	-1.59568	NA	-1.4725
YOL098C:chr00_6	-0.22897	-0.403671	-0.626217	-0.728635	-0.889411	-0.230249	-0.565932	-0.460643	-0.462591	-0.446502	-0.676819	-0.158341	-0.407747	-0.727346	-0.825222	-1.46718	-0.563197	-1.44529	-1.54355	-1.10028	-0.558789	-0.93219	-0.42603	-0.547779	-0.542609	-0.793155	-0.316198	-0.532431	-0.335743	-0.509716	-0.620342	-0.393356	-0.270472	-0.48618	-0.482525	-0.483959	-0.618904	-0.740888	-0.689538	-0.767545	-0.670481	-0.535045	-0.58749	-0.512196	-0.637319	-0.77393	-0.674459	-0.695621	-0.775179
YNR072W:chr00_6	-0.88046	-0.533305	-0.798768	-0.465257	-0.776578	-0.860959	-0.701943	-0.79998	-0.697866	-0.891404	-0.981238	-0.603124	-0.783921	-0.920137	-0.733187	-0.8319	-0.67066	-0.717073	-0.833177	-0.676515	-0.800778	-0.786846	-0.680429	-0.602563	-0.606709	-0.926743	-0.914365	-0.634569	-0.304884	-0.863431	-0.581984	-0.553074	-0.540107	-0.592931	-0.40296	-0.599977	-0.647096	-1.01517	-1.01591	-0.973056	-0.770596	-0.747704	-0.720014	-0.720626	-0.731033	-0.755824	-0.953371	-0.498277	-0.83314
YDR198C:chr4_5	-0.555704	-0.512577	-0.496171	-0.179092	-0.344457	-0.933563	-0.570529	-0.564981	-0.639852	-0.48542	-0.715373	-0.401947	-0.519001	-0.583613	-0.769401	-0.606329	-0.571323	-0.476512	-0.537728	-0.613435	-0.675447	-0.703378	-0.413569	-0.519251	-0.670463	-0.901618	-0.753662	-0.707913	-0.596009	-0.458984	-0.224689	-0.379661	-0.325471	-0.331603	-0.5345	-0.582019	-0.554032	-0.651722	-0.495345	-0.801939	-0.835296	-0.569031	-0.692348	-0.398286	-0.812125	-0.609958	-0.563325	-0.399367	-0.662515
YDL123W:chr4_2	-1.08187	-0.729331	-1.12043	-1.12751	-1.18714	-0.87856	-0.919146	-0.888227	-0.889736	-0.732381	-1.40372	-0.665581	-0.851378	-1.45305	-1.02388	-1.12948	-0.944043	-1.15417	-1.13646	-0.955281	-1.09569	-1.1414	-1.24062	-1.19967	-0.570031	-1.08386	-1.23016	-1.1316	-0.635209	-1.15376	-1.14847	-1.13273	-1.07439	-1.19931	-0.749622	-0.732921	-1.18985	-1.42513	-1.39909	-1.03066	-1.36209	-0.846876	-0.967775	-1.22968	-0.928171	-0.923991	-1.37121	-1.2485	-1.29636
YFL034C-A:chr00_2	-0.618978	-0.342166	-0.729205	-0.738793	-0.912362	-0.293392	-0.915038	-0.862019	-0.975538	-0.631272	-0.948114	-0.662955	-0.612137	-0.933568	-0.564646	-0.73829	-0.400055	-0.36665	-0.808455	-0.350557	-0.584748	-0.774408	-0.130099	-0.738436	-0.512578	-0.742843	-0.808071	-0.746676	-0.522807	-0.870301	-0.752141	-0.589618	-0.582319	-0.697196	-0.660029	-0.750041	-0.658889	-0.962901	-0.903502	-0.764886	-0.712399	-0.40188	-0.498774	-0.875715	-0.540513	-0.663643	-0.891589	-0.575033	-0.67681
YJR024C:chr00_13	-0.669013	-0.591545	-0.332905	-0.347396	0.091603	-0.611133	-0.241798	-0.463514	-0.195228	-0.5347	-0.702943	-0.371868	-0.519793	-0.6266	-0.703084	-0.418367	-0.624847	-0.439353	-0.29787	-0.387257	-0.438341	-0.533832	-1.24935	-0.508823	-0.582263	-0.763764	-0.414046	-0.563952	-0.449361	-0.503092	-0.574084	-0.491015	-0.270693	-0.509785	-0.309826	-0.454272	-0.614108	-0.677706	-0.775664	-0.593192	-0.603398	-0.415041	-0.667367	-0.422744	-0.5427	-0.266455	-0.744425	-0.743255	-0.810497
YER155C:chr00_5	NA	NA	NA	NA	NA	NA	-1.48757	-1.63244	NA	-1.59639	-1.73832	-1.48151	-1.55942	-1.66744	NA	-1.57091	-1.43119	-1.58564	-1.51659	-1.30216	-1.14745	-1.4956	NA	NA	-1.5065	-1.44621	NA	NA	-1.3616	NA	NA	NA	NA	NA	NA	NA	NA	-1.68305	-1.72595	-1.4288	-1.4865	-1.33269	-1.46192	NA	-1.3493	-1.27903	-1.50397	NA	-1.2833
YBR280C:chr00_16a	-0.903169	-0.754528	-1.10472	-0.722713	-1.16056	NA	-0.508465	-0.706906	-0.46646	-0.738536	-1.14835	-0.557067	-0.72772	-1.06936	-0.979448	-0.79213	-0.860584	-1.02921	-0.737713	-0.754426	-0.963873	-0.730457	-0.816181	-0.850874	-0.83542	-0.990867	-0.905893	-0.74702	-0.819916	-0.643395	-0.868355	-0.893973	-0.828172	-0.986839	-1.01995	-1.01985	-0.797856	-0.978695	-0.855981	-0.983877	-0.930491	-0.678786	-1.05731	-1.1037	-0.600799	-0.990474	-1.11818	-0.940029	-1.02216
YKL150W:chr11_2	-0.844478	-0.677184	-1.03523	-0.794046	-1.15294	-0.72022	-0.96469	-0.943668	-0.821054	-0.903264	-1.20704	-0.756739	-0.840953	-1.14038	-0.95516	-0.89765	-0.945534	-0.931545	-1.0575	-0.813569	-0.863185	-1.09303	-1.24347	-1.10506	-0.958784	-0.921539	-1.08388	-1.14687	-0.783157	-1.16243	-1.14831	-1.1003	-0.887693	-1.13243	-0.696248	-0.888492	-1.12803	-1.12795	-1.1576	-0.898926	-0.785146	-1.00264	-0.760542	-1.05139	-0.48272	-0.526258	-1.0927	-0.766568	-1.23029
YPL053C:chr16_3	-0.585373	-0.835367	-0.570102	-0.245673	-0.509877	0.104151	0.0335172	-0.428059	-0.192373	-0.40045	-0.515298	-0.224219	-0.440243	-0.398	-0.374978	-0.290506	-0.349129	-0.620626	-0.353244	-0.373212	-0.341354	-0.342394	-0.633669	-0.346359	-0.48696	-0.550372	-0.455119	-0.640823	-0.346408	-0.379249	-0.476198	-0.783443	-0.446968	-0.618446	-0.233478	-0.521506	-0.643452	-0.347632	-0.409398	-0.430693	-0.74471	-0.480639	-0.452217	-0.48157	-0.491067	-0.113509	-0.555654	-0.531822	-0.736343
YOR090C:chr15_1	0.215558	0.544804	0.103268	0.581789	-0.0170469	0.398667	-0.0370101	-0.144832	-0.186409	-0.123919	0.173535	-0.0379559	-0.175777	0.201693	-0.335582	-0.0906775	-0.242809	0.0729705	-0.316665	-0.0730673	-0.137906	-0.11103	0.398435	0.177136	0.163984	-0.271227	0.318039	0.322832	0.120649	0.16584	0.4044	0.328786	-0.0241089	0.240885	-0.0232653	-0.0204568	0.253719	0.1017	0.0200012	-0.128743	0.0982825	-0.115151	-0.30324	0.0234017	0.0588629	-0.0131223	0.163812	0.296939	0.120603
YJR010C-A:chr00_13	-1.45033	NA	-1.54726	NA	NA	-0.923747	-1.26301	-1.28204	-1.06393	-1.18022	-1.6412	-1.06315	-1.18103	-1.70019	-1.34494	-1.33837	-1.38987	-1.56618	-1.31332	-1.25667	-1.56746	-1.29861	NA	-1.4641	-1.10397	-1.18508	-1.53194	-1.46519	-1.23366	NA	NA	-1.6507	-1.4392	NA	-1.25416	-1.25984	-1.43946	-1.63952	-1.6997	-1.12857	NA	-1.09314	-1.1839	-1.49984	-1.16911	-1.08011	-1.64664	-1.56093	NA
YBR242W:chr2_4	-0.197173	-0.0113623	-0.107865	-0.202418	-0.23952	-0.612101	-0.486905	-0.410873	-0.269349	-0.385996	-0.313529	-0.188598	-0.325836	-0.411488	-0.456236	-0.422209	-0.565058	-0.680291	-0.409125	-0.331772	-0.600795	-0.552699	-0.457403	-0.205123	-0.593943	-0.545017	-0.317396	-0.33342	-0.527393	-0.229716	-0.284925	-0.180583	-0.534675	-0.284911	-0.321192	-0.62965	-0.116796	-0.349721	-0.360438	-0.585915	-0.437298	-0.246905	-0.48692	-0.157403	-0.38915	-0.499194	-0.501242	-0.452178	-0.486994
YCL028W:chr3_1	-0.251874	-0.557192	-0.214318	-0.416945	0.135105	-0.505818	-0.525117	-0.268056	-0.0651147	-0.345222	-0.0322746	-0.034245	-0.307372	-0.178691	-0.323717	-0.0246643	-0.277844	-0.329416	-0.207835	-0.380643	-0.2796	-0.197757	-0.179181	-0.099778	-0.572056	-0.368549	-0.345824	-0.170477	-0.310591	-0.194977	-0.25346	-0.128579	-0.594716	-0.525562	-0.525581	-0.661676	-0.167265	-0.214758	-0.143767	-0.377202	-0.538112	-0.215258	-0.238657	-0.0465847	-0.184048	-0.251016	-0.123052	-0.309422	-0.286287
YJL184W:chr00_14	NA	NA	NA	NA	NA	NA	NA	NA	NA	NA	-1.74981	NA	-1.63486	-1.78529	NA	-1.59339	NA	-1.59743	NA	-1.32352	-1.5202	NA	NA	NA	-1.45521	NA	NA	NA	-1.38706	NA	NA	NA	NA	NA	NA	NA	NA	-1.7918	-1.77974	NA	NA	-1.29619	NA	NA	NA	-1.22933	-1.6797	NA	-1.61497
YLR320W:chr12_4	NA	NA	NA	NA	NA	NA	NA	NA	-1.54696	NA	-1.61619	-1.41827	-1.57774	-1.64589	NA	-1.59469	-1.46918	-1.2812	NA	-1.29225	-0.986389	NA	NA	NA	-1.40974	NA	NA	NA	-1.47303	NA	NA	NA	NA	NA	NA	NA	NA	-1.67223	-1.65468	NA	-1.59243	-1.31279	NA	NA	NA	-1.29013	-1.57978	NA	-1.50951
YGR262C:chr00_3	NA	NA	NA	NA	NA	NA	NA	NA	-1.54408	NA	-1.75237	-1.49338	-1.60603	-1.71937	NA	-1.58873	NA	-1.46371	NA	-1.29638	-1.04346	NA	NA	-1.59353	-1.43419	NA	NA	-1.51097	-1.35798	-1.55208	NA	NA	NA	NA	-1.42667	-1.3429	NA	-1.72675	-1.76442	NA	NA	NA	NA	-1.58608	NA	NA	-1.68558	NA	-1.56468
YOR293W:chr15_4	NA	-0.791255	NA	NA	NA	NA	NA	-1.55644	-1.51837	-1.56218	-1.58767	-1.45318	-1.46009	-1.57253	-1.42724	-1.40019	-1.38604	-1.51374	-1.39481	-1.25655	-1.5489	-1.52302	NA	NA	-1.41965	-1.30896	NA	NA	-1.40086	NA	NA	NA	-1.47739	NA	NA	NA	NA	-1.63873	-1.55799	-1.24151	NA	-1.31627	-1.51943	NA	NA	NA	-1.55077	-1.57883	-1.61085
YGL027C:chr7_1	-0.99204	-0.184098	-1.21898	-1.12888	-1.21332	NA	-1.05705	-1.02079	-1.1657	-0.970092	-1.21235	-1.04131	-1.08668	-1.18933	-0.977103	-0.778784	-0.781864	-1.07607	-1.01916	-0.839544	-0.941034	-0.919021	-0.718732	-0.966595	-0.617499	-0.951704	-1.28178	-1.06142	-0.782418	-1.11567	-1.32181	-0.900144	-0.776573	-1.21696	-0.764539	-0.980599	-1.29623	-1.17703	-1.1829	-1.01166	-1.06487	-0.856705	-0.86168	-1.06206	-0.979902	-1.05362	-1.10166	-0.998676	-1.10816
YKR049C:chr11_3	0.36352	-0.49561	0.181906	-0.149156	0.322343	-0.280876	0.591594	0.543504	0.64564	0.374537	0.40388	0.602013	0.46103	0.48238	0.268516	0.418672	0.315857	0.261662	0.428185	0.398249	0.162221	0.276355	0.20987	0.33822	0.160692	0.288457	0.387524	0.449839	0.207653	0.0893313	0.0605771	0.330852	0.220247	0.201274	0.326961	0.262078	0.273756	0.228387	0.403127	0.340332	0.469279	0.653732	0.60059	0.39361	0.406872	0.577141	0.33212	0.410471	0.144427
YMR250W:chr13_5	NA	NA	NA	NA	NA	NA	-1.33529	-1.50332	-1.17938	-1.29097	-1.7543	-1.21051	-1.32533	-1.73025	-1.3317	-1.31826	-1.44843	-1.59404	-1.30731	-1.29554	-1.62824	-1.35497	NA	-1.47239	-1.18943	-1.12967	-1.54883	-1.4816	-1.16644	NA	NA	-1.68443	NA	NA	-1.25472	-1.34036	-1.42249	-1.69062	-1.75665	-1.19536	NA	-1.20729	-1.37112	-1.46811	-1.24825	-1.2172	-1.69308	-1.61659	NA
YGL036W:chr7_1	NA	NA	NA	NA	NA	NA	NA	NA	NA	NA	NA	NA	-1.6078	NA	NA	-1.60151	NA	-1.54569	NA	-1.29506	-1.40188	NA	NA	NA	-1.51584	NA	NA	NA	-1.44388	NA	NA	NA	NA	NA	NA	NA	NA	NA	NA	NA	NA	NA	NA	NA	NA	NA	NA	NA	NA
YIL028W:chr9_1	-1.04283	-0.882668	-0.842205	-1.13868	-1.37905	-0.50081	-0.951769	-0.883735	-0.830752	-0.940076	-1.4009	-0.725745	-0.945053	-1.22339	-0.975417	-0.845169	-1.13088	-0.692255	-0.994322	-0.915486	-1.27778	-1.00033	-0.815064	-1.18186	-0.904731	-0.96763	-0.786127	-0.734637	-0.989516	-1.00048	-1.16131	-0.880763	-0.917822	-1.1831	-1.06341	-0.727148	-1.06893	-1.25513	-1.27392	-1.01028	-1.16534	-0.974738	-1.17916	-1.08021	-0.879938	-0.883449	-1.25817	-0.980217	-1.1604
YFR001W:chr6_1	NA	NA	NA	NA	NA	NA	NA	NA	NA	NA	-1.22406	-1.48259	-1.597	-1.52326	NA	-1.61961	NA	-1.5866	NA	NA	-1.38168	NA	NA	NA	-1.42897	NA	NA	NA	-1.44136	NA	NA	NA	NA	NA	NA	NA	NA	-1.4703	-1.40523	NA	-1.54166	NA	NA	NA	NA	NA	-1.34315	-1.61081	-1.49355
YPR036W:chr16_4	NA	-0.814113	NA	NA	NA	NA	NA	NA	NA	NA	-1.55001	NA	-1.57633	-1.32552	NA	NA	-1.48193	NA	NA	NA	NA	NA	NA	-1.55883	NA	NA	NA	NA	NA	NA	NA	NA	NA	NA	NA	NA	NA	-1.32035	-1.22459	NA	NA	NA	NA	NA	NA	NA	-1.39123	-1.56881	-1.37315
YKR067W:chr00_3	-0.46905	-0.783381	-0.660756	-0.548206	-0.712135	-0.107052	-0.734256	-0.927025	-0.734844	-0.931357	-0.85777	-0.757526	-0.91569	-1.07352	-0.998278	-0.926164	-0.974264	-1.16647	-0.881556	-0.824024	-0.837483	-0.954082	-1.25263	-0.485174	-0.839501	-0.93581	-0.813488	-0.861941	-0.741193	-0.40185	-0.707941	-0.313251	-0.953792	-0.810706	-0.643623	-0.7406	-0.714286	-0.839683	-0.995715	-0.916413	-0.899392	-0.869648	-0.937369	-0.396664	-0.841142	-0.880328	-0.982941	-0.974617	-1.08303
YPR126C:chr16_5	0.106021	-0.0253171	0.149956	-0.044228	-0.165973	0.245397	0.0379075	0.147001	-0.0637969	0.413257	0.00271566	0.453644	0.60106	-0.184738	0.378834	0.0864419	0.47541	0.136233	0.00581095	0.579859	0.281684	0.103515	0.606864	0.275432	0.189632	0.335428	0.192022	0.260787	0.273018	-0.0132447	0.0390335	0.211343	0.125341	0.167778	0.0694208	0.213162	0.35634	-0.127251	0.00678932	0.320077	0.137418	0.510111	0.352017	0.154479	0.189243	0.172208	-0.0298378	0.0990911	0.223139
YOL113W:chr00_6	-1.1202	-0.6523	-0.867812	-0.563119	-0.869684	-0.806077	-0.765315	-0.85526	-0.706482	-0.708115	-1.12191	-0.626546	-0.875277	-1.17611	-0.763147	-0.410771	-0.799265	-0.69032	-0.654167	-0.662095	-0.998341	-0.72079	-0.698745	-0.846464	-0.624364	-0.842529	-0.946863	-1.02314	-0.551349	-1.05714	-0.836956	-0.934655	-1.21953	-0.956128	-0.427422	-0.598734	-0.969547	-1.02629	-1.15162	-0.869216	-1.14647	-0.554302	-0.697129	-0.802484	-0.707039	-0.692355	-1.09015	-0.989386	-1.11626
YPL067C:chr16_3	0.237058	-0.186058	0.595149	-0.045836	0.136739	1.20609	0.443685	0.297199	0.38501	0.373436	0.377552	0.396618	0.414725	0.505827	0.0697493	0.475965	0.330623	0.308982	0.352157	0.586519	0.511633	0.310217	0.149604	0.473248	0.253555	0.252145	0.399209	0.20347	0.313154	0.428176	0.485588	0.408679	0.248069	0.377267	0.303936	0.620243	0.40539	0.284602	0.333338	0.345419	0.447202	0.490615	0.552717	0.465065	0.438417	0.396633	0.0752737	0.568459	0.209703
YPL088W:chr16_3	0.289558	-0.289453	0.0136908	0.32161	-0.194825	0.020303	-0.0502134	0.0834773	0.064599	0.21193	0.245227	0.235721	0.191643	0.266059	-0.233522	0.0911945	-0.135504	0.226671	-0.0348182	-0.0858154	0.0622364	-0.0133997	0.778881	-0.00995612	0.0966241	-0.238787	-0.047365	0.0784809	0.163416	0.215531	0.0623867	0.330286	-0.245656	0.177191	0.0340449	0.0189792	0.274496	0.231398	0.256567	-0.254952	0.0694761	-0.0353992	-0.0178016	0.139115	-0.0651168	-0.0642824	0.378308	0.393764	0.271399
YJL176C:chr10_1	-1.34024	-0.678346	-1.3876	-1.30215	-1.49945	-0.80962	-1.51591	-1.67861	-1.537	-1.68214	-1.65687	-1.47838	-1.58011	-1.52633	-1.43695	-1.56976	-1.44833	-1.62288	-1.56591	-1.323	-1.40924	-1.58694	-1.65055	-1.3838	-1.47837	-1.43505	-1.51305	-1.34501	-1.47925	-1.48127	-1.51993	-1.57304	-1.34601	-1.36367	NA	NA	-1.215	-1.55954	-1.70917	-1.40899	-1.48216	-1.32168	NA	-1.50423	NA	-1.29136	-1.58869	-1.49473	-1.54036
YDL227C:ctrl_4	NA	NA	-1.51713	-1.4286	-1.49444	NA	-1.33967	-1.32443	-1.4448	-1.45261	NA	-1.18047	NA	NA	NA	NA	NA	NA	NA	NA	NA	NA	-1.48616	-1.48501	NA	NA	-1.51243	-1.43562	NA	-1.42555	-1.58856	-1.62843	-1.40502	-1.50203	NA	NA	-1.47566	NA	NA	NA	NA	NA	NA	-1.55524	NA	NA	NA	NA	NA
YLR338W:chr12_5	NA	NA	NA	NA	NA	NA	-1.5264	NA	-1.55029	-1.69176	-1.7258	-1.48687	-1.5819	-1.64586	NA	-1.46995	-1.42939	-1.39957	-1.59497	-1.29708	-1.3779	-1.62812	NA	-1.58449	-1.39396	-1.43274	NA	NA	-1.44879	-1.54754	NA	NA	NA	NA	NA	NA	NA	-1.72998	-1.70069	-1.39276	-1.4324	-1.18161	NA	NA	-1.31923	-1.04374	-1.59023	NA	-1.52831
YHR185C:chr00_10	-0.375945	-0.42623	-0.0958896	0.0716126	-0.0920434	-0.751214	-0.332228	-0.409608	-0.124241	-0.437854	-0.3264	-0.328528	-0.550252	-0.288931	-0.177329	-0.397437	-0.371501	-0.610839	-0.512832	-0.551525	-0.651822	-0.490395	-0.051337	0.0898628	-0.527146	-0.479811	-0.355001	-0.456539	-0.477499	0.102113	-0.105299	-0.210182	-0.42816	-0.232784	-0.501291	-0.522842	-0.020998	-0.55158	-0.543948	-0.45662	-0.383664	-0.465515	-0.453231	-0.444914	-0.254647	-0.276039	-0.618242	-0.466824	-0.491168
YHR050W:chr8_2	NA	NA	NA	NA	NA	NA	-1.39316	-1.53919	-1.36886	-1.50962	-1.75612	-1.39595	-1.46313	-1.73844	-1.41595	-1.51508	-1.45064	-1.5865	-1.49789	-1.3155	NA	-1.507	-1.64261	-1.55576	-1.43554	-1.3599	NA	NA	-1.35624	-1.54918	NA	NA	NA	NA	-1.04034	-1.41002	-1.52417	-1.758	-1.74741	-1.34404	NA	-1.25509	-1.44177	-1.52644	-1.24353	-1.18241	-1.68623	-1.53277	-1.64576
YGL023C:chr7_1	NA	NA	NA	NA	NA	NA	-1.496	-1.68807	-1.51119	-1.67311	NA	-1.47289	-1.59413	NA	NA	-1.59968	NA	NA	-1.5858	NA	NA	-1.62473	NA	NA	-1.30359	-1.38476	NA	NA	-1.4479	NA	NA	NA	NA	NA	-1.54029	NA	NA	-1.72885	NA	-1.38076	NA	-1.34662	-1.509	NA	-1.31784	-1.24078	-1.70683	-1.62457	NA
YGL226W:chr7_3	-1.23845	-0.874589	-1.08163	-1.11654	-1.20577	NA	-0.850757	-0.765395	-0.731576	-0.575848	-1.0647	-0.654757	-0.661375	-1.04661	-0.934049	-0.616641	-0.594456	-0.618649	-0.710846	-0.421689	-0.571308	-0.724078	-1.3943	-0.528684	-0.650856	-0.801773	-1.05527	-1.09109	-0.560893	-0.843504	-1.06262	-0.902044	-0.941271	-1.10441	-1.01613	-1.0021	-1.03709	-1.01075	-0.981668	-0.849382	-1.21628	-0.781279	-0.969575	-0.746682	-0.759195	-0.810385	-0.920073	-0.673635	-1.17058
YKR060W:chr11_3	-0.977578	-0.589028	-0.989827	-0.964134	-0.969626	-0.821812	-0.760901	-0.755317	-0.841663	-0.80954	-0.828315	-0.930258	-0.795124	-0.675558	-0.0602841	-0.280856	-0.468966	-0.469545	-0.455562	-0.00840666	-0.728014	-0.134216	-0.717896	-0.836654	-0.634222	-0.950077	-0.756894	-0.591377	-0.723375	-0.933064	-0.996217	-0.807951	-0.514196	-1.03979	-0.894992	-0.766744	-0.906896	-0.910748	-0.87344	-0.726081	-0.422675	-0.663732	-0.707805	-0.968835	-0.695602	-0.694348	-0.873821	-0.670329	-0.580188
YDR532C:chr4_8	NA	NA	NA	NA	NA	NA	NA	NA	NA	NA	-1.69334	-1.47984	-1.60144	-1.69511	NA	-1.5591	-1.47895	-1.45166	NA	-1.25742	-1.25045	NA	NA	NA	-1.30565	NA	NA	NA	-1.44712	NA	NA	NA	NA	NA	NA	NA	NA	-1.73062	-1.73846	NA	-1.59211	-1.30428	NA	NA	NA	NA	-1.66225	NA	-1.57856
YLR395C:chr12_5	-0.501954	-0.387912	-0.690716	-0.611725	-0.995658	-0.809727	-0.632272	-0.547005	-0.622951	-0.477039	-0.668605	-0.537138	-0.490401	-0.51347	-0.286778	-0.435762	-0.329394	-0.58561	-0.587091	-0.299163	-0.592074	-0.599176	-0.537648	-0.669863	-0.209654	-0.579292	-0.536008	-0.65339	-0.480143	-0.569749	-0.60369	-0.677677	-0.11723	-0.768578	-0.363854	-0.416132	-0.653171	-0.593102	-0.597216	-0.699754	-0.879785	-0.41972	-0.508211	-0.589705	-0.430696	-0.518122	-0.51978	-0.42889	-0.706501
YNL220W:chr00_18	NA	NA	NA	NA	NA	NA	NA	NA	NA	-1.68416	NA	-1.39268	-1.59606	NA	NA	-1.57689	-1.45697	-1.27435	NA	-1.23683	-0.924436	NA	NA	NA	-1.47378	NA	NA	NA	-1.4292	-1.53259	NA	NA	NA	NA	NA	NA	NA	NA	NA	NA	NA	-1.32889	NA	NA	NA	-1.26732	NA	NA	NA
YDR069C:chr4_4	NA	NA	NA	NA	NA	NA	-1.49486	-1.58832	-1.55061	-1.59555	-1.69301	-1.49492	-1.58171	-1.66742	NA	-1.55959	-1.39429	-1.52028	-1.60285	-1.31382	-1.57485	NA	NA	NA	-1.4754	-1.33266	-1.25565	-1.34244	-1.38251	-1.50915	NA	NA	NA	NA	-1.02945	-1.36599	NA	-1.67337	-1.6864	-1.32118	-1.54266	NA	NA	NA	NA	-1.23683	-1.63005	-1.61588	-1.53921
YDR380W:chr4_7	-0.977935	-0.781079	-0.693646	-0.470163	-0.913558	-0.966124	-0.638874	-0.657317	-0.760165	-0.559496	-1.07391	-0.463976	-0.515029	-1.15018	-0.519303	-0.679508	-0.453078	-0.370117	-0.681171	-0.583655	-0.593723	-0.644703	-1.0994	-0.876716	-0.843753	-0.717391	-0.944156	-0.879676	-0.704838	-0.750892	-0.823124	-0.645504	-0.949167	-0.889235	-0.491361	-0.732969	-0.827715	-1.05684	-1.01536	-0.71576	-1.1465	-0.46438	-0.552007	-1.06157	-0.549119	-0.62107	-0.953915	-0.769252	-0.962832
YJL006C:chr00_13	NA	NA	NA	NA	NA	NA	NA	NA	NA	NA	NA	NA	-1.59933	NA	NA	-1.60837	NA	NA	NA	NA	NA	-1.61811	NA	NA	-1.47669	NA	NA	NA	-1.45317	-1.47818	NA	NA	NA	NA	NA	NA	NA	NA	NA	NA	NA	-1.32022	NA	NA	NA	-1.22165	NA	NA	NA
YJL070C:chr00_15	0.910967	1.07914	1.06585	0.606336	0.539867	-0.311737	0.971729	1.13751	0.876455	1.19452	1.11268	1.15892	1.16724	0.792364	1.03213	0.976533	1.29783	1.0046	0.957549	0.79985	0.9139	0.924714	0.6484	0.634128	0.815764	0.757962	1.10374	1.19048	1.05198	1.07214	1.11644	1.20749	0.902154	0.88497	1.09436	1.1573	1.0495	0.966634	1.07343	0.865555	1.10075	1.11989	1.26772	1.0125	0.794134	0.750694	1.13666	0.877842	1.12543
YBL033C:chr2_1	-1.37733	NA	NA	NA	-1.4883	-0.96689	-1.52078	-1.71638	-1.55331	-1.68435	-1.74151	-1.49438	-1.5855	-1.65158	NA	-1.55199	-1.43091	-1.22886	-1.59	-1.22322	-0.873966	-1.62717	NA	NA	-1.42053	-1.33302	NA	NA	-1.47008	NA	NA	-1.70112	NA	NA	NA	NA	NA	-1.70646	-1.68127	-1.31878	NA	-1.12838	-1.22037	NA	-1.21919	-1.1799	-1.62064	-1.52515	NA
YFR054C:chr00_2	0.482316	-0.379376	0.516365	0.731881	0.264318	-0.0624928	0.550449	0.490791	0.521061	0.522963	0.50027	0.734909	0.628564	0.49829	0.482582	0.486793	0.490952	0.896231	-0.0116533	0.762353	0.723477	0.515649	0.0433134	0.513674	0.711503	0.267495	0.462571	0.601499	0.374104	0.459431	0.353683	0.675515	0.462333	0.374506	0.215078	-0.080596	0.542344	0.420382	0.502321	0.341035	0.920266	0.663147	0.646904	0.223195	0.397662	0.482227	0.543159	0.492402	0.21536
YMR086C-A:chr00_6	-0.0218914	-0.349738	8.76007e-05	-0.12338	-0.0644062	NA	-0.079999	-0.167332	-0.0908108	0.0178883	-0.302927	-0.0141336	-0.106163	-0.0997138	-0.0978824	0.090901	-0.0346274	-0.134512	0.0160249	-0.148086	-0.330466	0.0670375	-0.435079	-0.214345	0.131745	-0.317671	-0.27747	-0.251231	0.236627	-0.46927	-0.45417	-0.0806588	-0.392471	-0.146532	0.0381769	0.11263	-0.394978	-0.414688	-0.30502	-0.161258	-0.309141	0.0188244	0.125502	-0.391572	0.148661	0.262528	-0.251903	-0.303821	-0.48376
YNL043C:chr14_4	-0.811716	-0.47273	-0.782161	-0.701939	-0.737003	0.383871	-0.594108	-0.486836	-0.564412	-0.521209	-1.07725	-0.334157	-0.445144	-0.923257	-0.750378	-0.474694	-0.586766	-0.802144	-0.663856	-0.682819	-0.70619	-0.707146	-0.669599	-0.929212	-0.864803	-0.853256	-0.82302	-0.768379	-1.10399	-0.85836	-0.54095	-0.537673	-0.530862	-1.05817	-1.2946	-0.892502	-0.916912	-1.04019	-0.901694	-0.842927	-1.07869	-0.727471	-0.694942	-0.716284	-0.780142	-0.800566	-0.952528	-0.757524	-1.06949
YGR070W:chr7_4	-1.22215	-0.78676	-1.0624	-1.3256	-1.19554	-0.811531	-0.986996	-0.921324	-0.762645	-0.795524	-1.27215	-0.600831	-0.805751	-1.14153	-1.052	-0.972616	-1.18311	-1.196	-0.86822	-1.05968	-1.37215	-0.960242	-0.873287	-0.592701	-0.799666	-0.911434	-0.935874	-0.895134	-0.821961	-1.09831	-1.3867	-1.08726	-1.39431	-1.32022	-1.0159	-1.12424	-0.77316	-0.886291	-0.877223	-0.907706	-1.45345	-0.792886	-0.879932	-0.680785	-0.826435	-0.960975	-1.0868	-0.747723	-1.08214
YPL018W:chr16_3	-1.41867	-0.834569	-1.46713	-1.46003	-1.5285	NA	-1.37119	-1.29439	-1.32655	-1.32933	-1.25661	-1.3727	-1.23616	-1.26921	-1.29715	-1.02601	-1.24245	-1.37258	-1.23576	-1.22663	-1.19132	-1.24486	-1.55334	-1.35938	-1.26828	-1.00037	-1.5416	-1.50545	-1.3561	-1.54306	-1.53583	-1.63382	-1.42243	-1.49194	-1.52129	-1.42121	-1.49442	-1.26117	-1.21406	-1.03438	-1.40548	-1.13679	-1.41364	-1.52458	-1.31349	-1.05686	-1.07889	-1.29015	-1.28886
YPL264C:chr16_1	-0.432551	-0.147005	-0.236345	-0.338652	-0.490162	-0.112305	-0.079962	-0.112577	-0.116336	0.136967	-0.626362	0.11201	-0.0833219	-0.64686	-0.304656	-0.356514	-0.0810191	-0.0624416	-0.244656	-0.156498	-0.112637	-0.297153	-0.257482	-0.379397	-0.00977147	-0.492862	-0.403809	-0.434242	-0.186741	-0.452713	-0.468524	-0.298153	-0.378484	-0.325555	-0.189491	-0.0961855	-0.534848	-0.704266	-0.502728	-0.462192	-0.340603	-0.190287	-0.258566	-0.546923	-0.3675	-0.356509	-0.578451	-0.4342	-0.572303
YLL054C:chr12_1	0.537995	0.19807	0.396466	0.430827	0.491707	-0.68927	0.59088	0.603294	0.481903	0.495388	0.34314	0.65335	0.563772	0.393177	0.570293	0.357776	0.58037	0.346167	0.408457	0.509328	0.262597	0.4661	0.576953	0.405336	0.280349	0.425608	0.516053	0.439849	0.458506	0.366165	0.525064	0.49516	0.458408	0.380002	0.336815	0.422378	0.60452	0.29561	0.330197	0.353761	0.739719	0.684	0.551028	0.384438	0.589765	0.607798	0.425731	0.583552	0.427058
YDR523C:chr4_8	-0.0719151	-0.280833	-0.215499	0.0636042	-0.315618	-0.312893	-0.0566862	0.184702	-0.0526271	0.244222	-0.309528	0.285186	0.302468	-0.322113	-0.0514364	0.0480213	0.19955	-0.145148	0.00544679	0.0726747	0.0901338	-0.0117199	-0.011638	-0.0746007	-0.0390734	-0.139963	-0.125706	-0.0835524	0.0137132	-0.163484	-0.221318	-0.186101	0.133574	-0.11915	-0.0681219	-0.00330825	-0.0784054	-0.401142	-0.381155	-0.158197	-0.00633799	0.208443	0.0602813	-0.163348	-0.000963311	-0.19693	-0.391184	-0.113376	-0.194768
YPR191W:chr16_5	NA	NA	-1.35359	NA	NA	NA	-1.50985	-1.67829	-1.52148	-1.64486	-1.45132	-1.44033	-1.46542	-1.34275	-1.43204	-1.46561	-1.44832	-1.31101	-1.50823	-1.19915	-1.09642	NA	NA	NA	-1.42984	-1.45542	NA	NA	-1.42915	NA	NA	NA	NA	NA	NA	NA	NA	-1.35379	-1.39845	-1.44371	-1.24509	-1.28709	NA	NA	NA	-1.29151	-1.4372	-1.54177	-1.352
YMR177W:chr13_4	-0.400995	-0.164581	-0.803793	-1.04941	-0.655346	-0.782155	-0.779553	-0.626494	-0.726436	-0.549817	-0.862106	-0.681397	-0.553599	-0.903564	-0.808534	-0.937813	-0.666453	-0.687162	-0.971549	-0.791067	-0.818101	-0.923162	-0.390279	-0.790106	-1.12421	-0.83059	-0.725423	-0.570906	-0.921603	-0.800042	-0.713868	-0.54908	-0.682921	-0.731052	-0.912547	-0.996579	-0.667698	-0.903805	-0.825167	-0.875791	-0.848851	-0.696644	-0.872598	-0.984564	-0.777946	-0.789995	-0.889285	-0.467234	-0.686523
YOR331C:chr15_4	NA	NA	NA	NA	NA	NA	NA	-1.69566	NA	NA	-1.74632	-1.49366	-1.58301	-1.74776	NA	-1.62334	NA	-1.62428	-1.59946	NA	-1.63236	NA	NA	NA	-1.43097	NA	NA	NA	-1.45785	NA	NA	NA	NA	NA	NA	NA	NA	-1.7004	-1.65745	NA	NA	NA	NA	NA	NA	-1.28029	-1.57498	NA	-1.59748
YHR064C:chr00_8	-1.46563	-0.899605	NA	NA	NA	NA	NA	-1.67959	-1.55374	-1.66037	-1.36879	-1.44449	-1.54476	-1.45584	-1.43254	-1.57123	-1.44316	-1.37514	-1.53455	-1.30928	-1.22556	NA	NA	NA	-1.3781	-1.40395	-1.59823	NA	-1.37554	-1.54442	NA	NA	NA	NA	NA	NA	NA	-1.36206	-1.52572	-1.39357	-1.4477	-1.3093	NA	NA	-1.35668	-1.22224	-1.28393	-1.57388	-1.42244
YDR027C:chr4_3	NA	NA	NA	NA	NA	NA	NA	NA	NA	NA	NA	NA	NA	NA	NA	NA	NA	-1.61261	NA	NA	NA	NA	NA	NA	-1.4505	NA	NA	NA	-1.40617	NA	NA	NA	NA	NA	-1.48317	-1.41684	NA	NA	NA	NA	NA	NA	NA	NA	NA	NA	NA	NA	NA
YGL257C:chr7_3	-0.104393	-0.515536	-0.353991	-0.450566	-0.193722	-0.489622	-0.504212	-0.138746	-0.106302	-0.263285	-0.362492	0.094729	-0.0844506	-0.42784	-0.223436	-0.2866	0.0487086	-0.107639	-0.206475	0.055765	-0.110531	-0.0941097	-0.408346	-0.409826	0.0641785	-0.0920098	-0.370814	-0.181016	-0.120698	-0.389089	-0.340598	-0.441807	-0.344915	-0.351736	-0.20457	-0.0256336	-0.295063	-0.32229	-0.328319	-0.0856759	-0.0939927	0.244418	0.114253	-0.437948	0.0270311	-0.0559034	-0.356903	-0.35068	-0.36103
YPR160W:chr16_5	0.777052	0.822816	0.810441	0.691258	0.958051	1.96121	0.93711	0.778514	0.926628	1.09067	0.997477	1.14782	1.14633	1.03251	1.05642	1.05814	1.15488	0.923385	0.928273	1.00589	1.11618	0.802241	0.77476	1.0443	0.620265	1.15163	0.968242	0.812055	0.556839	1.05692	0.543188	1.0025	1.02879	0.66107	0.481295	0.613334	0.699814	0.937314	0.906615	0.927176	1.03305	1.14257	1.18135	1.03236	1.10921	0.995499	1.01936	1.0565	0.908275
YDR095C:chr4_4	-0.368313	-0.0839101	-0.421538	-0.493448	-0.697141	-0.276209	-1.10779	-0.655811	-0.693747	-0.614773	-0.568978	-0.36567	-0.299946	-0.844376	-0.613052	-0.844998	-0.516167	-0.41515	-0.640379	-0.679737	-0.707824	-0.651482	-0.690113	-0.658525	-0.352511	-0.725952	-0.690637	-0.608194	-0.401928	-0.732821	-0.637037	-0.524896	-0.44636	-0.655623	-0.595891	-0.40117	-0.496411	-0.80563	-0.769338	-0.525475	-0.459586	-0.449356	-0.515766	-0.661928	-0.69311	-0.636311	-0.651669	-0.537077	-0.465523
YBR097W:chr2_3	-1.44573	-0.867614	-1.46177	-1.44617	-1.50164	-0.908162	-1.50335	-1.69014	-1.52346	-1.65121	-1.48178	-1.46458	-1.57605	-1.50418	-1.45337	-1.62212	-1.43908	NA	-1.54532	-1.3359	-1.58988	-1.58911	NA	-1.52065	-1.44589	-1.34944	-1.50267	-1.48595	NA	-1.46508	-1.55146	-1.59609	-1.44922	-1.49896	NA	NA	-1.48354	-1.56497	-1.60729	-1.30835	-1.53044	-1.24162	-1.44943	-1.49409	-1.25759	-1.18781	-1.53957	-1.55647	-1.34505
YGL181W:chr7_2	-0.738088	-0.284272	-0.747631	-0.612279	-0.822164	-0.514847	-0.445571	-0.429105	-0.416027	-0.00989414	-0.872286	-0.150705	-0.116753	-0.981039	-0.793768	-0.520396	-0.655159	-0.486862	-0.591157	-0.628147	-0.743818	-0.652688	-0.615721	-0.651482	-0.443853	-0.6352	-0.613621	-0.578997	-0.391435	-0.858014	-0.821061	-0.689927	-0.632843	-0.874561	-0.386093	-0.633355	-0.70797	-0.850294	-0.837931	-0.670741	-0.631179	-0.51067	-0.52006	-0.644903	-0.686077	-0.625779	-0.927408	-0.633131	-1.01041
YBR182C:chr2_4	-1.24535	-0.877112	-1.38077	-1.25008	-1.3742	NA	-1.13267	-1.17067	-1.00581	-1.03652	-1.61585	-0.936835	-1.00288	-1.62969	-1.16307	-1.18355	-1.08416	-1.34962	-1.20222	-1.04825	-1.17495	-1.23474	-1.32878	-1.47051	-1.01418	-1.2634	-1.51198	-1.37303	-1.0849	-1.41438	-1.40183	-1.50494	-1.02263	-1.32101	-1.1135	-1.03869	-1.2741	-1.6824	-1.65014	-1.24902	-1.60715	-1.08793	-1.25885	-1.36339	-1.12092	-1.07873	-1.60712	-1.46511	-1.48202
YHR143W:chr8_3	-0.893602	-0.573245	-0.986159	-0.79	-0.494508	-0.954763	-1.05971	-1.04696	-0.737264	-0.941301	-1.1556	-0.873633	-1.01052	-1.28092	-0.797269	-1.10211	-1.19309	-0.968506	-1.13074	-0.972839	-1.37418	-1.32696	-0.580959	-0.960838	-1.04243	-0.735175	-1.17556	-1.15409	-1.14401	-0.656384	-0.852616	-0.684007	-0.654608	-0.948669	-1.02451	-1.16541	-0.988678	-1.18558	-1.16496	-0.864185	-1.02621	-0.916625	-0.971319	-1.10744	-0.966241	-1.00018	-1.09534	-0.99964	-0.771731
YKL199C:chr11_3	-0.678623	-0.686935	-0.680493	-0.318736	-0.677636	-0.725291	-0.561493	-0.519801	-0.641683	-0.586828	-0.760212	-0.527479	-0.420304	-0.284474	-0.483135	-0.965927	-0.431522	-0.532817	-0.598286	-0.404557	-0.342196	-0.475302	-0.473808	-0.531941	-0.533048	-0.750188	-0.479905	-0.512037	-0.570058	-0.468186	-0.251935	-0.386493	-0.594052	-0.351719	-0.386464	-0.674656	-0.656813	-0.755148	-0.72439	-0.750149	0.338086	-0.538851	-0.57462	-0.472511	-0.585884	-0.62391	-0.784133	-0.588371	-0.739699
YJR098C:chr00_12	-0.21635	-0.0295527	-0.210495	-0.074345	-0.179775	0.180428	-0.322626	-0.183995	-0.337065	-0.0134013	-0.312545	-0.0610863	-0.0696849	-0.42123	-0.0609637	-0.194104	0.164297	0.0556935	-0.212978	0.0891514	0.00639731	-0.270561	0.271374	-0.346501	0.224035	-0.24366	-0.319301	-0.134743	0.337029	-0.257087	-0.233102	0.0232801	-0.0516487	-0.186707	0.16762	0.385909	-0.263678	-0.43302	-0.577883	-0.266411	-0.282972	-0.0725923	-0.175224	-0.395734	-0.23891	-0.313643	-0.330132	-0.155553	-0.312951
YFL054C:chr6_1	-0.651213	-0.588933	-0.58729	-0.402321	-0.468744	-0.723826	-0.960997	-1.09005	-0.977782	-0.93838	-0.855525	-0.855519	-0.977189	-0.991045	-1.10571	-0.952776	-0.926621	-1.09551	-1.0992	-1.05059	-1.10277	-0.922742	-0.856817	-0.662533	-0.87581	-1.04023	-0.794919	-0.593894	-0.917983	-0.62444	-0.535361	-0.458609	-0.215283	-0.626168	-0.832766	-0.993854	-0.705646	-0.775931	-0.756725	-0.97525	-0.691846	-0.872936	-0.983771	-0.651078	-1.0482	-0.804832	-0.78782	-0.654224	-1.08287
YKL009W:chr11_1	NA	NA	NA	NA	NA	NA	NA	NA	NA	-1.68591	-1.18179	NA	-1.57404	-1.23535	NA	NA	NA	-1.61418	NA	-1.31955	-1.63571	NA	NA	NA	-1.41655	NA	-1.5831	-1.51182	-1.36199	NA	NA	NA	NA	NA	-1.41409	-1.36341	NA	-1.31267	-1.32208	NA	-1.45895	NA	NA	NA	NA	-1.28666	-1.24063	NA	-1.35731
YGL085W:chr7_1	-0.834596	-0.635559	-0.686627	-1.25734	-0.941202	-0.362933	-0.468366	-0.356935	-0.319513	-0.227503	-0.757738	-0.246751	-0.236857	-0.63481	-0.707037	-0.324009	-0.646863	-0.694056	-0.377523	-0.589175	-0.717025	-0.501418	-0.927846	-0.576881	-0.462156	-0.686301	-0.93655	-0.790332	-0.649454	-0.943515	-0.953586	-0.675835	-0.336147	-0.917434	-0.565288	-0.606165	-0.905898	-0.85197	-0.795678	-0.643254	-1.05842	-0.499947	-0.593124	-0.698169	-0.584969	-0.59667	-0.794108	-0.560656	-0.921088
YCL026C:chr3_1	-0.784136	-0.71482	-0.460675	-0.958328	-0.873995	-0.643464	-0.410497	-0.774532	-0.575058	-0.676321	-0.932146	-0.565993	-0.765133	-0.505139	-0.792419	-0.671959	-0.796563	-0.535538	-0.651554	-0.708272	-0.54159	-0.800067	-0.827522	-0.859426	-1.22328	-0.903267	-0.920241	-0.853266	-0.752586	-0.831763	-0.839289	-0.803549	-0.624362	-1.03332	-0.747615	-0.694964	-0.821738	-0.777268	-0.711952	-0.948343	-0.408959	-0.722306	-0.877812	-0.682486	-0.732401	-0.84018	-1.0516	-0.963784	-0.941255
YAL047C:chr00_12	NA	NA	NA	NA	NA	NA	NA	NA	NA	NA	-1.5305	NA	-1.55374	-1.49279	NA	-1.58827	-1.46462	-1.64977	NA	NA	-1.58008	NA	NA	NA	-1.43887	NA	NA	NA	-1.43808	NA	NA	NA	NA	NA	NA	NA	NA	-1.58631	-1.6064	NA	-1.34322	NA	NA	NA	NA	NA	-1.40737	-1.61744	-1.42631
YER047C:chr5_3	-1.13604	-0.776439	-1.18204	-1.06057	-0.748839	-0.904944	-1.14775	-1.22103	-1.00816	-1.26481	-0.782923	-1.02331	-1.20287	-1.13508	-1.26386	-1.30374	-1.18021	-1.45255	-1.19119	-1.14079	-1.1837	-1.25245	-1.51824	-1.03904	-1.08713	-1.09022	-0.921112	-0.907579	-1.10828	-1.08908	-1.32813	-1.05594	-1.21591	-1.30561	-1.15873	-1.1524	-0.94621	-1.00789	-1.1214	-1.06481	-1.02901	-1.07502	-1.2206	-0.906081	-1.00464	-1.04849	-1.05576	-1.03628	-1.34275
YLL042C:chr12_1	0.688987	0.206649	0.627611	0.394339	0.64139	-0.227329	0.70002	0.59839	0.523693	0.763258	0.46329	0.858483	0.72537	0.229684	0.280432	0.42929	0.533928	0.41696	0.340893	0.323172	0.541818	0.478424	0.230855	0.320586	0.734631	0.172543	0.620115	0.479209	0.886553	0.34674	0.473159	0.71281	0.725011	0.437525	0.497279	0.694402	0.471679	0.450887	0.47164	0.331708	0.623631	0.394414	0.507656	0.322942	0.178733	0.181688	0.265046	0.226918	0.144895
YKL011C:chr11_1	-0.911926	-0.549882	-0.94071	-1.07884	-1.09592	-0.955291	-0.778603	-0.652095	-0.883096	-0.650626	-0.848328	-0.735169	-0.62649	-0.805561	-0.853934	-0.801374	-0.571043	-0.730476	-0.68703	-0.744796	-0.640712	-0.945872	-1.35626	-1.32683	-1.07787	-0.776766	-1.03278	-1.02013	-0.986185	-0.945995	-1.16804	-0.955694	-1.16029	-1.12157	-1.0179	-0.875949	-1.01418	-0.663388	-0.800556	-0.779338	-1.05855	-0.916397	-0.899347	-1.10494	-0.899868	-0.828873	-0.812592	-0.988685	-1.02766
YGL054C:chr7_1	-1.27591	-0.845062	-1.39333	-1.42125	NA	-0.909488	-1.42118	-1.20569	-1.37635	-1.1547	-1.15883	-1.30791	-1.19595	-1.28222	-1.29801	-1.17587	-1.18308	-1.4509	-1.2337	-1.05624	-1.1919	-1.28904	-1.55688	-1.55357	-0.904599	-1.051	NA	NA	-1.33385	-1.49561	-1.60729	-1.65805	NA	-1.54555	-1.5124	-1.45676	-1.49855	-1.39184	-1.30176	-1.08778	-1.29309	-1.32128	-1.47099	-1.55973	-1.28281	-1.18777	-1.32845	-1.50446	-1.33144
YOL052C:chr15_5	-0.728587	-0.473378	-0.403982	-0.635076	-0.765868	-0.853727	-0.645495	-0.673579	-0.756838	-0.545728	-0.742112	-0.657025	-0.612762	-0.977933	-0.678514	-0.732643	-0.706802	-0.455462	-0.654508	-0.524017	-1.00043	-0.703396	-0.502266	-0.88434	-0.572093	-0.696409	-0.280241	-0.903828	-0.524817	-0.476138	-0.663386	-0.270208	-0.441585	-0.306062	-0.527633	-0.664636	-0.578621	-0.91525	-0.913626	-0.683859	-0.506251	-0.570898	-0.666162	-0.815713	-0.734654	-0.73614	-0.375246	-0.57001	-0.433481
YNL142W:chr00_17b	-0.381649	-0.670658	-0.105137	0.138414	-0.333505	-0.771913	-0.280045	-0.357457	-0.10719	-0.420887	-0.191617	-0.139481	-0.392833	-0.221312	-0.579249	-0.308759	-0.594101	-0.366326	-0.249824	-0.594048	-0.413263	-0.339518	-0.779836	-0.147135	-0.448859	-0.423456	-0.461573	-0.316591	-0.487777	-0.0599042	-0.185877	-0.149908	-0.290625	-0.516038	-0.238537	-0.332165	-0.438662	-0.234434	-0.235222	-0.5492	-0.811539	-0.330139	-0.39009	-0.270595	-0.0691253	-0.349651	-0.321455	-0.42896	-0.488546
YOR263C:chr15_3	0.91465	0.209543	0.824601	0.610199	0.868754	0.679472	0.28328	0.691023	0.450986	0.795096	0.920561	0.903636	0.852896	0.75232	0.599827	0.553107	0.797199	0.483203	0.648137	0.793023	0.561502	0.605009	0.721227	0.462375	0.620704	0.347797	0.682983	0.753601	0.57214	0.510084	0.828205	0.856549	0.697144	0.861038	0.599206	0.738892	0.629287	0.890615	0.908745	0.397351	0.750474	0.731913	0.96545	0.590537	0.472531	0.574957	0.848285	0.827813	0.758251
YGR249W:chr00_2	0.716322	0.379403	0.630475	0.630506	0.3758	0.348837	0.403549	0.20787	0.311729	0.829464	0.643898	0.84653	0.837548	0.553117	0.749754	0.60288	0.847429	0.870817	0.468644	1.14002	0.787771	0.543046	1.45392	0.535254	0.698782	0.922659	0.649979	0.893081	0.654776	0.442575	0.747123	0.524313	0.512938	0.69199	0.480838	0.608217	0.71276	0.543696	0.649985	0.929975	0.900553	1.44517	1.12775	0.579772	0.855178	1.04969	0.598728	0.618948	0.658465
YCR101C:chr00_2	-0.525436	-0.57526	-0.767558	-0.750259	-0.613821	-0.730978	-0.472697	-0.529693	-0.360195	-0.461393	-0.854031	-0.243122	-0.332968	-0.396223	-0.512645	-0.594029	-0.56342	-0.60677	-0.642179	-0.427273	-0.590371	-0.50333	-0.0568336	-0.686139	-0.622968	-0.611962	-0.6055	-0.655489	-0.629296	-0.728677	-0.68009	-0.620191	-0.525262	-0.698844	-0.622139	-0.813066	-0.591094	-0.606983	-0.680282	-0.645855	-0.350765	-0.257892	-0.473372	-0.636659	-0.525851	-0.555062	-0.603908	-0.334572	-0.622254
YEL041W:chr5_2	-0.542205	0.0667956	-0.586459	-0.506751	-0.604445	0.174111	-0.773532	-0.839677	-0.975225	-0.59854	-0.767318	-0.621388	-0.947298	-0.737091	-0.759347	-0.674266	-0.583083	-0.68337	-0.630122	-0.829495	-0.945778	-0.729107	0.0861141	-0.674696	-0.579411	-0.875489	-0.67888	-0.5371	-0.475419	-0.648576	-0.625042	-0.521622	-0.455047	-0.620748	-0.497962	-0.515427	-0.616578	-0.806567	-0.838341	-0.755268	-0.369363	-0.630037	-0.804922	-0.797111	-0.806203	-0.786481	-0.808263	-0.701901	-0.157619
YCR047C:chr00_16a	NA	-0.873786	NA	NA	NA	NA	NA	NA	NA	NA	-1.67377	NA	-1.61373	-1.68272	NA	-1.62301	NA	-1.59181	NA	NA	-1.49562	NA	NA	NA	-1.45523	NA	NA	NA	-1.46602	NA	NA	NA	-1.4772	NA	NA	NA	NA	-1.70007	-1.66621	NA	-1.51619	NA	NA	NA	NA	NA	-1.59764	NA	-1.5704
YDL018C:chr4_1	-0.412184	-0.700506	-0.576513	-0.602384	-0.618971	-0.61482	-0.60186	-0.513642	-0.630053	-0.165156	-0.6567	-0.347362	-0.405098	-0.859684	-0.437087	-0.341143	-0.358356	-0.299314	-0.461047	-0.441952	-0.818482	-0.444371	-0.0737576	-0.49117	-0.333736	-0.561456	-0.812954	-0.842866	-0.539673	-0.496541	-0.723826	-0.645098	-0.841025	-0.493957	0.00613793	-0.873991	-0.610664	-0.670753	-0.746507	-0.574435	-0.758756	-0.14757	-0.4612	-0.56505	-0.694936	-0.685642	-0.573478	-0.402563	-0.699973
YGL180W:chr7_2	-0.726217	-0.224426	-0.895178	-0.751747	-0.946843	-0.931198	-0.706026	-0.838039	-0.796293	-0.769024	-1.01366	-0.607359	-0.724213	-0.980428	-0.623397	-0.709913	-0.658848	-0.39346	-0.835819	-0.485587	-0.92986	-0.812454	-0.0694948	-0.927185	-0.31323	-0.771974	-0.89505	-0.836669	-0.452215	-0.880588	-0.846988	-0.843738	-0.65852	-0.851035	-0.502776	-0.445665	-0.867993	-1.02725	-0.945288	-0.585425	-0.282797	-0.254059	-0.772744	-0.936057	-0.54655	-0.561503	-1.02944	-0.924458	-0.29219
YOR080W:chr15_1	NA	NA	NA	NA	NA	NA	NA	-1.71157	-1.54438	-1.68502	-1.64022	-1.41516	-1.56612	-1.70924	NA	-1.52408	-1.43795	-1.28576	NA	-1.24499	-0.77628	NA	-1.66217	NA	-1.4634	-1.45909	NA	NA	-1.27484	NA	NA	NA	-1.4764	NA	NA	NA	NA	-1.62062	-1.64326	-1.42331	NA	-1.28212	NA	NA	-1.36149	-1.19632	-1.60615	-1.62523	-1.57572
YGR275W:chr00_3	-0.290466	-0.543763	-0.19328	-0.0449572	-0.206124	-0.10916	-0.53249	-0.428279	-0.42367	-0.456448	-0.541992	-0.348223	-0.377761	-0.637415	-0.561916	-0.628056	-0.258364	-0.304128	-0.680721	-0.48351	-0.474718	-0.655512	0.023364	-0.380165	-0.175726	-0.766279	-0.377604	-0.0246338	-0.09804	-0.219209	-0.384484	-0.0878102	-0.24192	-0.268621	-0.0794689	-0.320715	-0.317795	-0.591596	-0.690125	-0.70262	-0.378326	-0.444604	-0.3085	-0.568237	-0.42707	-0.568376	-0.632183	-0.41034	-0.57067
YDR076W:chr4_4	NA	-0.872611	NA	NA	NA	NA	-1.45976	-1.25985	-1.43168	-1.24247	-1.5006	-1.31658	-1.24583	-1.6945	-1.33138	-0.988364	-1.2151	-1.17996	-1.04378	-1.20909	-1.22923	-1.17528	NA	NA	-1.47849	-0.902695	-1.56707	-1.50303	-1.47167	-1.54444	NA	-1.66484	-1.41197	NA	-1.47781	-1.42707	NA	-1.56157	-1.68199	-0.925102	-1.41693	-1.12136	-1.3005	-1.57217	-1.3574	-1.20984	-1.49891	-1.47375	-1.29162
YGL195W:chr7_3	NA	NA	NA	NA	NA	NA	NA	-1.72695	-1.55031	NA	NA	-1.50417	-1.61307	NA	NA	NA	NA	NA	NA	NA	NA	NA	NA	NA	NA	NA	NA	NA	NA	NA	NA	NA	NA	NA	NA	NA	NA	NA	NA	NA	NA	NA	NA	NA	NA	NA	NA	NA	NA
YPR109W:chr16_5	-0.481675	-0.463449	-0.438945	-0.533232	-0.156793	0.383275	-0.276932	-0.356439	-0.199422	-0.290839	-0.532068	-0.119492	-0.253405	-0.664022	-0.489045	-0.0698694	-0.293261	-0.243916	-0.407711	-0.235273	-0.259244	-0.454177	-0.759145	-0.417351	-0.456933	-0.235758	-0.387002	-0.390277	-0.308309	-0.289463	-0.27715	-0.288015	-0.855647	-0.623016	0.00896448	-0.254782	-0.342074	-0.417356	-0.344436	-0.298712	-0.692601	-0.90991	-0.379333	-0.087822	-0.285954	-0.322372	-0.453264	-0.425402	-0.637018
YDL178W:chr4_2	-0.431339	-0.443044	-0.274322	-0.160201	-0.195644	-0.141377	-0.481604	-0.483524	-0.426315	-0.403908	-0.399213	-0.359244	-0.441906	-0.509874	-0.496338	-0.520897	-0.474795	-0.719908	-0.69487	-0.624316	-0.571363	-0.674115	-0.66411	-0.503725	-0.0507629	-0.599887	-0.428007	-0.203706	0.0813304	-0.325208	-0.339479	-0.23325	-0.296717	-0.589563	0.350497	0.248404	-0.403538	-0.47271	-0.535255	-0.600429	-0.59458	-0.351055	-0.391853	-0.469012	-0.540676	-0.489861	-0.400767	-0.384239	-0.555024
YPL274W:chr16_1	-0.890605	-0.765658	-1.00978	-0.820339	-0.960438	-0.608751	-0.395631	-0.858818	-0.677246	-0.939835	-1.10489	-0.670081	-0.636088	-1.18642	-0.723894	-0.668048	-0.695407	-0.706993	-0.676464	-0.513592	-0.763278	-0.674768	-0.805573	-1.04482	-0.519872	-0.763622	-0.930935	-1.02848	-0.640734	-0.948074	-0.968663	-0.888667	-0.944893	-0.997089	-0.66246	-0.548103	-0.909162	-1.1509	-1.09104	-0.980608	-0.891046	-0.574678	-0.787069	-1.16416	-0.730964	-0.726369	-1.02119	-1.0301	-1.08153
YJR108W:chr10_4	-0.923557	-0.53315	-0.879795	-0.781224	-0.817535	-0.344797	-0.829544	-0.82551	-0.771907	-0.926662	-1.09507	-0.726649	-0.891496	-0.961436	-0.660336	-0.88777	-0.721188	-0.747052	-0.888053	-0.485837	-0.705471	-0.991599	-0.427567	-0.841955	-0.493374	-1.01411	-0.855251	-0.589888	-0.369507	-0.709673	-0.852218	-0.796655	-0.894118	-0.746011	-0.41341	-0.423724	-0.774827	-0.976602	-1.021	-0.995681	-0.695143	-0.750983	-0.769851	-0.776253	-0.862798	-0.892504	-1.03457	-0.675059	-0.77383
YIL100W:chr9_2	-0.929451	-0.679672	-1.09333	-0.851116	-0.620243	-0.837429	-0.575354	-0.806186	-0.930953	-1.29961	-1.03037	-0.983835	-1.1976	-0.870483	-0.899087	-0.972987	-0.860848	-1.05389	-0.771041	-0.999198	-1.08281	-0.998188	-0.840635	-0.750205	-1.24182	-1.02073	-0.83385	-0.819279	-1.19044	-0.689353	-0.673055	-0.92134	-1.00883	-0.866109	-1.30655	-1.26593	-0.825685	-1.04249	-0.967638	-0.958242	-0.857813	-0.832723	-0.779489	-1.04801	-1.07479	-0.866063	-1.10411	-0.934368	-0.9319
YML096W:chr00_9	-0.861751	-0.594866	-0.845232	-0.733013	-0.879374	-0.694702	-0.784203	-0.770521	-0.739832	-0.534956	-0.955493	-0.497848	-0.620937	-1.0598	-0.537542	-0.542663	-0.447126	-0.606332	-0.613514	-0.434731	-0.609039	-0.650596	-0.935874	-0.958385	-0.57543	-0.670954	-0.830676	-0.800999	-0.46464	-0.866188	-0.874473	-0.848652	-0.889649	-0.799424	-0.524048	-0.348446	-0.826606	-1.01877	-1.03366	-0.616317	-0.861973	-0.389018	-0.483416	-0.921001	-0.624448	-0.629042	-0.972527	-0.822398	-0.918356
YMR291W:chr13_5	-0.959348	-0.441159	-0.732856	-0.468856	-0.663435	-0.215376	-0.500152	-0.735147	-0.489115	-0.748787	-0.997805	-0.589556	-0.750122	-1.04935	-0.832869	-0.735895	-0.740383	-0.81034	-0.579214	-0.840904	-0.915371	-0.854484	-0.521149	-0.609666	-0.585842	-0.914555	-0.597637	-0.598555	-0.664014	-0.801815	-0.811132	-0.630968	-0.555488	-0.796143	-0.593091	-0.704278	-0.587256	-0.835839	-0.831685	-0.841386	-0.830289	-0.914291	-0.93831	-0.623876	-0.653517	-0.808342	-0.897333	-0.77664	-0.833075
YBR159W:chr2_3	-0.895424	-0.579512	-0.784635	-0.702372	-0.89447	-0.531347	-0.943772	-1.1192	-0.941975	-1.00254	-1.07405	-0.849321	-1.06468	-1.09554	-1.18321	-1.19261	-1.04245	-1.26028	-1.08293	-1.18713	-1.3038	-1.26301	-0.542127	-0.739575	-1.08332	-1.04392	-0.952178	-0.88444	-1.08396	-0.83173	-0.817108	-0.884535	-0.930377	-0.804405	-1.06285	-1.09491	-0.754646	-0.829547	-0.950481	-0.991141	-0.818983	-0.930437	-1.08027	-0.735589	-0.865509	-0.899082	-0.908305	-0.595843	-0.989571
YJR020W:chr00_13	-0.605524	0.164817	-0.307188	-0.405649	-0.809492	-0.836556	-0.179381	-0.118139	-0.0409674	0.0831149	-0.520841	0.146299	-0.00559721	-0.571121	-0.00890318	-0.0628648	-0.189053	-0.275109	-0.0928379	0.115034	-0.295564	-0.0152207	0.104868	-0.394493	-0.141643	-0.487979	-0.428084	-0.499625	-0.221853	-0.216208	-0.37073	-0.290343	-0.3878	-0.471667	-0.142979	-0.274447	-0.263508	-0.603349	-0.658914	-0.475437	-0.487868	-0.216267	-0.241382	-0.335591	-0.374974	-0.307294	-0.578292	-0.316549	-0.473739
YOR031W:chr15_1	-0.204535	-0.510553	-0.289237	-0.201293	-0.687215	-0.601063	-0.427811	-0.4875	-0.428194	-0.618997	-0.522759	-0.346084	-0.594045	-0.745071	-0.894982	-0.494283	-0.746395	-0.497946	-0.352246	-0.332637	-0.424129	-0.542011	-1.1401	-0.218122	-0.0461097	-0.518339	-0.214369	-0.215079	-0.293625	-0.235614	-0.104701	-0.352489	-0.127763	-0.407059	-0.315036	-0.344501	-0.157794	-0.489874	-0.506048	-0.401248	-0.15498	-0.330655	-0.574754	-0.434996	-0.642867	-0.356885	-0.565177	-0.508496	-0.921094
YLR341W:chr12_5	-0.234899	-0.459255	-0.298709	-0.0560367	-0.256831	-0.601449	-0.0699887	-0.118073	-0.00968833	-0.23891	-0.522679	-0.0329154	-0.217731	-0.552707	-0.513503	-0.122621	-0.0743992	-0.174812	-0.151509	-0.0399987	-0.0549968	-0.242275	-0.57992	-0.14301	-0.301004	-0.505715	-0.0579229	-0.236654	-0.179636	-0.319007	-0.269578	-0.571996	-0.484924	-0.455385	-0.160859	-0.190445	-0.47395	-0.373318	-0.523591	-0.543539	-0.194428	0.00811354	-0.276856	-0.481726	-0.386565	-0.487949	-0.447123	-0.24423	-0.780393
YAL066W:chr1_1	-0.668032	-0.542734	-0.981549	-0.815472	-0.805062	-0.397294	-1.01283	-1.21031	-1.05096	-0.910257	-0.887031	-1.04466	-1.1097	-1.0295	-1.25144	-1.18493	-1.20124	-1.40805	-1.20753	-1.16306	-1.43917	-1.24575	-0.6914	-0.769856	-0.821597	-0.931481	-0.803609	-0.923503	-1.06859	-0.791975	-0.902859	-0.746301	-0.755985	-0.952646	-1.11103	-1.07973	-0.781303	-0.891922	-0.818653	-0.89292	-0.746676	-1.08473	-1.17559	-0.850332	-0.90939	-1.01523	-0.726815	-0.629621	-0.806207
YLR396C:chr12_5	NA	NA	-1.5457	NA	NA	-0.908191	NA	-1.6911	NA	-1.67711	-1.41743	-1.50328	-1.5844	-1.45998	-1.44001	-1.46929	-1.38385	-0.905564	-1.56609	-1.17904	-0.419376	NA	NA	NA	-1.2504	-1.32018	NA	NA	-1.44042	NA	NA	NA	NA	NA	-1.53205	NA	-1.54109	-1.47784	-1.55849	-1.31686	NA	-1.32961	NA	NA	-1.36481	-1.24744	-1.49675	-1.60527	-1.42611
YDR304C:chr4_6	-0.784286	-0.656302	-0.496694	-0.33788	-0.725657	NA	-0.593148	-0.719494	-0.523328	-0.496277	-1.06123	-0.318846	-0.507718	-1.03015	-0.900502	-0.640537	-0.809446	-1.04451	-0.931661	-0.832282	-0.927191	-0.69795	-0.87385	-0.50625	-0.616109	-0.855502	-0.587768	-0.796179	-0.378946	-0.71081	-0.930545	-0.469538	-0.418416	-0.508286	-0.654591	-0.814053	-0.439632	-0.864353	-0.674739	-0.825602	-1.24657	-0.599572	-0.682476	-0.467192	-0.579552	-0.465677	-0.706803	-0.583104	-0.821229
YKR098C:chr00_4	0.0893505	-0.144385	-0.0529431	-0.158574	0.408445	0.19869	-0.176627	-0.195942	-0.0583134	-0.175599	0.121085	0.0515039	-0.159463	0.00670226	-0.454084	-0.0198628	-0.501672	-0.389168	-0.377004	-0.389603	-0.434837	-0.424323	0.570608	-0.230311	0.0571636	-0.474618	-0.0884546	0.213799	0.050642	-0.263815	-0.0438693	-0.148261	0.260575	-0.00856404	-0.21942	-0.103776	0.0276216	0.0142273	0.0183921	-0.386261	0.269998	-0.0534598	-0.389628	-0.189524	-0.261026	-0.0314225	-0.210893	-0.1242	-0.257291
YKL105C:chr11_2	0.410092	0.349583	0.412317	-0.107375	-0.00200213	0.14119	0.295967	0.46896	0.295591	0.636007	0.171498	0.548957	0.696454	0.266397	0.7242	0.65339	0.696983	0.726615	0.608613	0.777266	0.468425	0.635557	0.0597868	0.439674	0.790425	0.342021	0.471513	0.41179	0.611646	0.347397	0.464488	0.424387	0.445584	0.330986	0.438369	0.647167	0.240546	0.153939	0.211459	0.279142	0.376198	0.840379	0.61136	0.314732	0.513017	0.268744	0.348323	0.458963	0.470026
YMR225C:chr13_4	-0.402323	-0.305699	-0.63916	-0.232351	-0.692396	-0.412441	-0.364461	-0.557453	-0.219182	-0.517898	-0.637597	-0.41296	-0.593095	-0.693744	-0.684904	-0.621875	-0.782988	-0.392902	-0.620255	-0.447308	-0.780525	-0.688235	-0.682207	-0.335228	-0.771172	-0.707779	-0.438955	-0.573442	-0.699342	-0.403188	-0.292841	-0.391305	0.0431004	-0.178047	-0.778128	-0.694822	-0.614806	-0.497718	-0.497058	-0.598485	-0.838696	-0.455755	-0.763913	-0.522427	-0.494905	-0.309978	-0.518836	-0.568667	-0.66428
YOR012W:chr15_1	-0.243181	-0.0259627	-0.387577	-0.393857	-0.452591	-0.260102	-0.966711	-0.651769	-0.72983	-0.746092	-0.47747	-0.609718	-0.625676	-0.588905	-0.525859	-0.694687	-0.422585	-0.272827	-0.592225	-0.234644	-0.559608	-0.698234	-0.586263	-0.350408	-0.309911	-0.505446	-0.342932	-0.494428	-0.307413	-0.409839	-0.405331	-0.238505	-0.489236	-0.374881	-0.687824	-0.440889	-0.279561	-0.591972	-0.345564	-0.538779	0.279558	-0.302524	-0.316199	-0.410087	-0.676728	-0.575844	-0.545278	-0.374721	-0.357122
YOR228C:chr15_3	-0.131871	-0.413478	-0.7305	-0.384269	-0.613135	0.192266	-0.462406	-0.289357	-0.397423	-0.34387	-0.315098	-0.253982	-0.431003	-0.208123	-0.616592	-0.31826	-0.596529	-0.190999	-0.304268	-0.456359	-0.504827	-0.433537	0.0534435	-0.365015	-0.427656	-0.795054	-0.379898	-0.0239726	-0.241152	-0.264943	-0.130727	-0.231849	-0.270389	-0.548253	-0.291528	-0.487565	-0.210895	-0.219303	-0.448176	-0.651482	-0.541187	-0.330616	-0.434347	-0.489857	-0.613222	-0.56547	-0.374857	-0.0578677	-0.503305
YKL084W:chr11_1	-0.575018	-0.618144	-0.625022	-0.780005	-0.615265	-0.495049	-0.729191	-0.725229	-0.675378	-0.478095	-0.810953	-0.489061	-0.429613	-0.681803	-0.318415	-0.285045	-0.735157	-0.321971	-0.529583	-0.326491	-1.00302	-0.435056	-0.649239	-0.591615	-0.361675	-0.624815	-0.634321	-0.643217	-0.265885	-0.736112	-0.758096	-1.04531	-0.986496	-0.685731	-0.279224	-0.47745	-0.639286	-0.769949	-0.706052	-0.64276	-0.448498	-0.385293	-0.510234	-0.575144	-0.552539	-0.556601	-0.718682	-0.622682	-0.575017
YDR503C:chr4_8	-0.985732	-0.750945	-0.391786	-0.269323	-0.676231	-0.827153	-0.718372	-0.657119	-0.641823	-0.478726	-0.654164	-0.454188	-0.546806	-0.541112	-0.425754	-0.477781	-0.168249	-0.291983	-0.718519	-0.327836	-0.328432	-0.614627	-0.657819	-0.387736	-0.440867	-0.508718	-0.54971	-0.307303	-0.440706	-0.193649	-0.481014	-0.272439	-0.435753	-0.233451	-0.535838	-0.468039	-0.468276	-0.806368	-0.750098	-0.531895	-0.753701	-0.178902	-0.313309	-0.647805	-0.507118	-0.5455	-0.768366	-0.467856	-0.607751
YGR282C:chr00_3	-1.17304	-0.487753	-1.27642	-1.10909	-1.14065	NA	-0.807584	-0.844428	-0.950788	-0.883343	-1.32164	-0.946968	-0.794423	-1.33802	-0.970489	-1.1097	-0.930608	-0.928465	-0.963611	-0.702826	-0.897112	-1.01859	-1.16831	-1.38891	-0.742227	-0.855907	-1.1866	-1.20413	-0.86454	-1.32769	-1.24946	-1.14255	-1.14768	-1.20036	-1.3653	-1.21373	-1.31468	-1.32119	-1.24983	-0.86935	-0.723764	-0.945988	-1.02916	-1.19263	-0.884468	-0.882508	-1.2218	-1.18439	-1.27229
YBR283C:chr00_1	NA	NA	NA	NA	-1.5888	NA	-1.47576	-1.58273	-1.54286	-1.61149	-1.4973	-1.483	-1.47296	-1.42539	-1.42424	-1.55642	-1.43198	-1.43301	-1.41817	-1.17271	-1.34126	-1.47926	NA	NA	-1.38107	-1.28391	-1.59071	NA	-1.38263	NA	NA	NA	NA	NA	NA	NA	NA	-1.42376	-1.41395	-1.21554	-1.44875	-1.32725	NA	NA	-1.36853	-1.15142	-1.41996	-1.50394	-1.355
YDR363W:chr4_7	NA	NA	NA	NA	NA	NA	-1.44043	-1.34816	-1.49269	-1.36441	-1.6936	-1.42743	-1.29906	NA	-1.39895	-1.50578	-1.2364	-1.54191	-1.45193	-1.30039	-1.40956	-1.51979	NA	NA	-1.40223	-1.15395	NA	NA	-1.44283	NA	NA	NA	NA	NA	-1.41644	NA	NA	-1.7114	-1.72048	-1.2073	NA	-1.2977	NA	NA	-1.33164	-1.21057	-1.63792	-1.49162	NA
YLR062C:chr12_2	NA	-0.866275	NA	NA	NA	NA	NA	-1.72096	NA	-1.62576	-1.54286	-1.46423	-1.49815	-1.46146	NA	-1.60422	NA	NA	-1.58863	NA	-1.63143	-1.61767	NA	NA	NA	NA	NA	NA	NA	NA	NA	NA	NA	NA	NA	NA	NA	-1.512	-1.55277	NA	-1.53797	NA	NA	NA	NA	NA	-1.48287	-1.56963	-1.49205
YML038C:chr00_11	-0.0864456	0.0991166	-0.0946638	-0.0216801	-0.667522	-0.232952	0.0444479	-0.0202773	-0.000810714	0.312265	-0.36126	0.19201	0.0746028	-0.360039	-0.0468203	0.105277	0.247224	0.00124783	-0.00992932	-0.147291	-0.093185	-0.0735573	-0.25559	-0.349024	-0.0053445	-0.297056	-0.214642	-0.199708	0.155222	-0.281716	-0.1924	-0.215832	-0.148915	-0.1638	0.0724328	-0.115341	-0.183952	-0.313309	-0.311199	-0.225345	-0.438356	-0.0530902	0.108317	-0.322602	-0.332564	-0.210664	-0.421913	-0.10319	-0.666486
YAR050W:chr00_12	-0.136795	-0.168654	-0.128392	-0.000702354	-0.33122	-0.801198	-0.00814474	0.172099	0.0521659	0.21853	-0.294036	0.313724	0.288901	-0.569647	-0.34175	0.129723	-0.138386	0.25066	-0.050233	-0.188126	-0.241801	0.135627	-0.0515605	-0.046848	0.11652	-0.214542	-0.0873387	-0.0898484	-0.0328781	-0.169649	-0.244855	-0.0480344	0.0313286	-0.205475	-0.144881	-0.234941	-0.125069	-0.34225	-0.307409	-0.286362	-0.267956	-0.0389997	-0.0736564	-0.028228	-0.0679194	-0.156356	-0.274924	-0.177752	-0.562359
YCR105W:chr00_2	0.271589	-0.186611	0.117998	0.164245	-0.144757	0.263662	0.181236	0.237705	0.105186	0.326434	-0.00211639	0.547096	0.438368	-0.210193	0.248752	0.30533	0.483713	0.500232	0.0790945	0.466486	0.214082	0.206374	0.47167	0.0209271	0.195999	-0.00490975	-0.00578654	0.159262	0.444289	0.0993991	0.151879	0.309246	0.115489	0.203576	0.155005	0.223741	0.192563	-0.125354	0.154753	-0.0871407	0.376823	0.322167	0.317679	-0.0203319	-0.0915732	0.114	0.0953051	0.221784	0.0503504
YGL229C:chr7_3	-1.37313	-0.874071	-1.43284	-1.37296	-1.40257	-0.97747	-1.06844	-1.20601	-0.958744	-1.22221	-1.48294	-0.996951	-1.17771	-1.52085	-1.31536	-1.21066	-1.26803	-1.39164	-1.21484	-1.16177	-1.46493	-1.1767	-1.40523	-1.30613	-1.11876	-1.05276	-1.40446	-1.32707	-1.17692	-1.39084	-1.51074	-1.47728	-1.25825	-1.4584	-1.17387	-1.219	-1.29663	-1.48933	-1.53507	-0.954381	-1.39007	-0.831465	-0.955355	-1.26332	-0.536691	-0.593406	-1.42451	-1.22152	-1.49454
YIL139C:chr9_2	-1.4481	-0.882936	-1.51101	NA	-1.51797	-0.935979	-1.20744	-1.29257	-1.13183	-1.46025	-1.7463	-1.13187	-1.33587	-1.66536	-1.24444	-1.37576	-1.41859	-1.30432	-1.38956	-1.22642	-1.60251	-1.36008	-1.601	-1.46803	-1.36826	-1.19508	-1.48855	-1.42636	-1.30281	-1.51744	-1.60879	-1.58869	-1.45305	-1.48698	-1.45203	-1.30265	-1.38345	-1.548	-1.68214	-1.11886	-1.60354	-0.964326	-1.27062	-1.43015	-0.79086	-0.664745	-1.58693	-1.49252	-1.54443
YLR304C:chr12_4	NA	NA	NA	NA	-1.57863	NA	-1.45808	-1.61929	NA	-1.6067	-1.42275	-1.48298	-1.5406	-1.42957	NA	-1.60852	-1.41732	NA	-1.5751	-1.3148	-1.60123	NA	NA	NA	-1.22244	-1.3889	-1.45249	-1.48206	-1.31886	NA	NA	NA	NA	NA	NA	NA	-1.50976	-1.57123	-1.58223	-1.39969	-1.47077	-1.18249	-1.44195	NA	-1.35099	NA	-1.61366	NA	-1.26985
YOR231W:chr15_3	-1.23448	-0.794838	-1.20945	-0.986868	-1.22435	-0.851168	-0.780316	-0.740018	-0.633933	-0.704042	-1.11116	-0.538214	-0.751659	-0.900477	-1.07688	-0.844032	-1.12885	-1.04398	-0.926389	-0.989885	-1.06205	-1.02745	-1.19902	-0.862295	-0.829436	-0.890777	-1.08212	-1.09326	-0.873638	-1.20602	-1.24067	-1.16393	-1.32196	-1.20996	-0.713531	-0.963665	-0.986178	-0.917568	-0.922905	-0.841593	-1.05597	-0.671512	-0.755256	-0.90111	-0.672547	-0.712258	-0.967662	-0.888999	-1.2858
YCL034W:chr3_1	-1.00278	-0.68979	-0.940138	-1.11437	-1.00857	-0.578435	-0.687864	-0.678419	-0.72086	-0.378634	-1.13812	-0.42531	-0.548262	-1.15024	-0.760283	-0.783795	-0.676679	-0.853523	-0.845229	-0.554714	-0.592631	-0.908671	-0.690535	-0.889579	-0.74915	-0.838408	-0.991054	-0.770336	-0.765484	-0.85553	-0.898645	-0.653948	-0.695542	-0.989682	-0.819405	-1.02171	-0.939148	-1.17541	-1.15466	-0.850316	-0.96327	-0.655794	-0.732455	-1.02688	-0.772848	-0.746299	-1.14159	-0.867527	-1.05873
YLR421C:chr12_5	-0.612143	-0.117691	-0.651139	-0.697336	-0.568031	NA	-0.800191	-0.628221	-0.513396	-0.398506	-0.66219	-0.455769	-0.431893	-0.919825	-0.992213	-0.611395	-0.742124	-0.854885	-0.796503	-0.954074	-0.875155	-0.897406	-0.808222	-0.708519	-0.623607	-0.394023	-0.744	-0.655489	-0.412121	-0.691486	-0.715385	-0.623712	-0.761561	-1.22473	-0.26569	-0.54024	-0.84974	-0.772907	-0.771803	-0.548895	-0.502415	-0.755015	-0.783556	-0.835086	-0.63964	-0.555223	-0.748112	-0.886901	-0.666684
YKL055C:chr11_1	NA	NA	NA	NA	NA	NA	NA	-1.60808	NA	-1.61852	-1.26734	NA	-1.54932	-1.16916	NA	-1.58869	-1.40181	-1.62698	-1.54279	NA	-1.55698	NA	NA	NA	-1.4605	-1.31917	NA	NA	-1.42949	NA	NA	NA	NA	NA	-1.48901	-1.42835	NA	-1.36638	-1.3391	-1.38483	-1.3892	NA	NA	NA	NA	NA	-1.31444	-1.55842	-1.31515
YDR165W:chr4_5	-0.933831	-0.705694	-1.14386	-0.812908	-1.21859	-0.619197	-1.24402	-0.963614	-0.97478	-1.10014	-1.044	-1.0071	-1.1135	-1.2909	-1.28412	-1.55884	-1.06276	NA	-1.59658	-1.23263	-1.2139	-1.53042	-1.22752	-1.12131	-1.18891	-0.955146	-1.13422	-1.16027	-1.19369	-1.09544	-1.11158	-1.09086	-0.419209	-1.10792	-1.32615	-1.38486	-0.951049	-1.0666	-1.06205	-0.964057	-1.32935	-1.00324	-1.11407	-1.13726	-1.16311	-1.11326	-1.11659	-1.17441	-1.26532
YHR021W-A:chr00_3	-0.710213	-0.623651	-0.799366	-1.05545	-0.811728	-0.673136	-0.700479	-0.665192	-0.708596	-0.477557	-1.0531	-0.469244	-0.426227	-0.885673	-0.404621	-0.630618	-0.307312	-0.366402	-0.907261	-0.272039	-0.434534	-0.556581	-0.841957	-0.753405	-0.350073	-0.694452	-0.457253	-0.627006	-0.365251	-0.804708	-0.615771	-0.593793	-0.987592	-0.652464	-0.181089	-0.518708	-0.798663	-0.89551	-0.827405	-0.63219	-0.765254	-0.387461	-0.350315	-0.587053	-0.655755	-0.623628	-0.976846	-0.492401	-0.925516
YDR019C:chr4_3	0.310895	0.208582	0.363233	0.258949	0.549694	-0.321771	0.0164847	0.164063	-0.0341998	0.483251	0.380205	0.49005	0.357105	0.225655	0.358196	0.641001	0.22441	0.342509	0.519047	0.348648	0.321379	0.252378	0.818514	0.158667	0.190142	0.237071	0.354906	0.318617	0.618765	0.202428	0.155821	0.269692	0.331834	-0.0250686	0.39516	0.374584	0.366583	0.30921	0.271396	-0.11201	-0.0162763	0.33839	0.384681	0.318402	0.021243	0.312807	0.206736	0.29779	0.488595
YER068W:chr5_3	NA	NA	NA	NA	NA	NA	-1.5114	-1.71151	-1.53341	-1.65567	-1.62699	-1.46801	-1.5596	-1.5704	NA	-1.57306	-1.4429	-1.47538	-1.55002	-1.25512	-1.23944	-1.60651	NA	NA	-1.44709	-1.45085	-1.54736	NA	-1.40631	-1.54918	NA	NA	NA	NA	NA	NA	NA	-1.63634	-1.66136	-1.36924	-1.34287	-1.3144	NA	NA	-1.35869	-1.24425	-1.54549	NA	-1.48028
YOR105W:chr15_2	0.241274	-0.205981	0.360498	0.370925	0.357224	-0.137667	0.13112	0.185147	0.0144909	0.0161944	0.0595898	0.148454	0.0318147	0.430914	0.255004	0.146241	0.323513	0.106271	0.145511	0.597302	0.130279	0.157635	1.00265	0.377425	0.146157	-0.0304816	0.352066	0.609952	0.119237	0.279261	0.302698	0.164714	0.368922	0.141098	0.201941	0.185061	0.403502	0.42431	0.298831	0.108617	0.223847	0.408079	0.340139	0.335063	0.278905	0.383835	0.338297	0.396057	0.496674
YJL075C:chr10_2	NA	NA	NA	NA	NA	NA	NA	-1.70943	NA	NA	-1.70601	NA	-1.56955	-1.70027	NA	-1.6202	-1.4388	NA	NA	NA	NA	NA	NA	NA	-1.50365	-1.42496	NA	NA	-1.46995	NA	NA	NA	NA	NA	NA	NA	NA	-1.71594	-1.74011	-1.41458	-1.50387	NA	NA	NA	NA	NA	-1.64859	-1.62265	-1.58612
YGR159C:chr7_5	-1.48281	-0.641635	NA	NA	NA	-0.930235	NA	-1.67772	NA	-1.68143	-1.5239	NA	-1.52317	-1.43657	NA	-1.60792	-1.44788	-1.62642	-1.50994	NA	-1.61696	NA	-1.56012	NA	-1.3891	-1.42566	-1.59797	-1.51198	-1.46303	-1.54509	NA	NA	-1.39621	NA	NA	NA	NA	-1.52455	-1.57157	-1.39294	-1.33891	-1.30884	NA	-1.5783	NA	-1.25461	-1.48183	-1.53537	-1.45185
YDL066W:chr4_1	-1.48445	NA	-1.03854	-1.4134	-1.36288	NA	-1.28689	-0.984892	-1.12951	-0.995814	-1.0352	-1.03824	-0.987997	-1.33065	-1.27637	-1.07023	-1.12117	-1.41719	-1.11922	-1.09908	-1.37174	-1.16756	-1.09725	-1.10151	-1.25364	-1.02704	-1.3217	-1.18588	-0.882994	-1.02625	-1.22067	-0.992181	-1.03042	-1.12534	-1.12323	-1.24125	-1.31566	-1.0681	-1.19196	-0.990069	-1.26062	-0.804009	-1.04246	-1.13004	-1.11365	-1.03154	-1.32402	-1.41217	-1.06884
YLR385C:chr12_5	-0.414632	-0.362422	-0.514277	-0.400625	-0.473302	-0.860857	-0.747376	-0.678366	-0.765062	-0.52874	-0.563705	-0.585726	-0.477996	-0.636489	-0.126086	-0.534856	-0.31133	-0.0479875	-0.41026	0.0500868	-0.58067	-0.427833	-0.293026	-0.540426	-0.0820911	-0.207834	-0.483126	-0.535996	-0.0920349	-0.580377	-0.623285	-0.469167	-0.349403	-0.547544	-0.0959609	-0.180996	-0.444458	-0.605041	-0.454552	-0.351351	-0.176451	-0.217591	-0.302332	-0.490658	-0.231513	-0.300895	-0.614493	-0.580451	-0.199215
YLR449W:chr00_4	-0.412746	-0.419078	-0.637732	-0.188493	-0.481307	-0.87188	-0.415213	-0.421807	-0.301688	-0.523833	-0.494883	-0.181904	-0.359274	-0.509535	-0.371258	-0.499881	-0.229236	-0.325269	-0.517711	-0.34121	-0.59855	-0.56647	-0.42206	-0.496876	0.183126	-0.566835	-0.621195	-0.409695	0.250226	-0.511253	-0.573832	-0.637331	-0.124042	-0.457233	0.302014	0.186269	-0.45768	-0.513153	-0.572258	-0.628085	-0.290073	-0.252276	-0.262628	-0.596213	-0.515929	-0.4543	-0.500799	-0.359566	-0.579162
YIL140W:chr9_2	-0.632974	-0.319627	-0.490764	-0.709895	-0.296248	NA	-0.422356	-0.572331	-0.633841	-0.573122	-0.627955	-0.521176	-0.593646	-0.564233	-0.469985	-0.598061	-0.525243	-0.499195	-0.46411	-0.677426	-0.444912	-0.712828	-0.85129	-0.51718	-0.737102	-0.617863	-0.612046	-0.826831	-0.701602	-0.41772	-0.382198	-0.344021	-0.325033	-0.472752	-0.968277	-0.786147	-0.487913	-0.491415	-0.50498	-0.561973	-0.672198	-0.57297	-0.615295	-0.710446	-0.532196	-0.518639	-0.574602	-0.68842	-0.60544
YBR176W:chr2_4	-0.0613196	0.108581	0.00650323	-0.00670117	-0.213389	0.379439	-0.531497	-0.20714	-0.261297	-0.0298899	-0.157737	-0.0425656	-0.0950016	-0.466209	-0.412428	-0.401089	-0.234502	-0.308953	-0.334738	-0.882671	-0.448994	-0.389425	0.0330271	-0.246497	-0.254343	-0.451123	-0.216211	-0.0850112	-0.169143	-0.169147	-0.126751	-0.172097	-0.145541	-0.095456	-0.22875	-0.361664	-0.10113	-0.231264	-0.307369	-0.354689	-0.180588	-0.298346	-0.317087	-0.327104	-0.403538	-0.349798	-0.188988	-0.238751	-0.142672
YGL034C:chr7_1	-1.29977	NA	-0.608575	-1.18173	-1.18623	0.0779401	-0.857611	-0.809127	-0.810106	-0.670865	-0.97352	-0.558885	-0.683269	-1.03704	-0.771084	-0.743348	-0.662684	-0.377357	-0.761404	-0.549224	-0.601313	-0.798106	-1.29534	-1.16524	-0.671411	-0.92787	-0.911122	-0.626152	-0.961102	-0.858238	-0.893633	-1.19243	-1.36325	-0.891337	-1.10907	-0.791403	-1.01064	-1.06339	-1.04361	-0.926017	-1.25527	-0.917919	-0.821387	-1.06196	-0.710964	-0.649782	-1.00741	-0.850564	-1.19447
YER173W:chr00_5	-1.26806	-0.718783	-1.21529	-1.39448	-1.15262	-0.518832	-0.731955	-0.865548	-0.779121	-0.878479	-1.27758	-0.794118	-0.833751	-1.42244	-0.998248	-0.943253	-0.904036	-1.1735	-0.881504	-0.941869	-0.743348	-0.880991	-1.16809	-1.20956	-1.30616	-0.877538	-1.23813	-1.10378	-1.10706	-1.10353	-1.11041	-1.33524	-1.01393	-1.15972	-1.07274	-1.0606	-1.42194	-1.28287	-1.5002	-0.793762	-0.986858	-0.789347	-0.932267	-1.25877	-0.763382	-0.836968	-1.26753	-1.20228	-1.24342
YOL150C:chr00_10	-0.589874	-0.760248	-0.574929	-0.687688	-0.726057	-0.779727	-0.699066	-0.593883	-0.580634	-0.852857	-0.847492	-0.583007	-0.668978	-0.900319	-0.835888	-1.00891	-0.578894	-0.736041	-1.1282	-0.61251	-0.643249	-0.855333	-0.763154	-0.892576	-0.513846	-0.991021	-0.495661	-0.740504	-0.583835	-0.524947	-0.739149	-0.435907	-0.493379	-0.787994	-0.441595	-0.532518	-0.674247	-0.93666	-0.784662	-0.935438	-0.92907	-0.681667	-0.776463	-0.850598	-0.794029	-0.908615	-0.72093	-0.580408	-1.14355
YPR001W:chr16_3	-0.171151	-0.665802	-0.0569385	-0.598239	-0.0100812	-0.410887	0.306302	0.355754	0.366838	0.320246	0.0144456	0.230603	0.236475	-0.238601	-0.0678786	0.33158	-0.155407	0.297087	0.335466	-0.0811188	-0.0653808	0.10643	0.0753572	-0.202435	0.303292	-0.0797251	-0.214263	-0.343518	0.141725	-0.178995	0.0276967	-0.266134	0.069646	-0.148965	0.431373	0.0503037	0.140387	-0.156793	-0.193616	0.00343488	-0.511928	0.106912	0.345543	-0.286827	-0.103963	-0.046541	-0.208826	-0.309065	-0.276808
YDR485C:chr4_8	-1.39646	-0.842023	-1.50841	NA	-1.52139	-0.969202	-1.45167	-1.31343	-1.29939	-1.34366	-1.44013	-1.34716	-1.24573	-1.68047	-1.34044	-1.27364	-1.22637	-1.57204	-1.21518	-1.26351	-1.34657	-1.34315	-1.52406	-1.58023	-1.44454	-1.11438	-1.46499	-1.47335	-1.42217	-1.39874	-1.58871	-1.66288	-1.48586	-1.49099	-1.43789	-1.44065	-1.5206	-1.46311	-1.53575	-1.09457	-1.496	-1.17065	-1.36177	-1.54449	-1.33863	-1.23476	-1.62739	-1.56658	-1.40563
YER034W:chr5_3	-0.518945	-0.504216	-0.420423	-0.776799	-0.792831	-0.870676	-0.610246	-0.732008	-0.559081	-0.696307	-0.91319	-0.664247	-0.809573	-0.772129	-0.810268	-0.945468	-1.00835	-0.937303	-0.925614	-0.909326	-0.988035	-0.888068	-0.841709	-0.327846	-0.68429	-0.998657	-0.596975	-0.57681	-0.656942	-0.542977	-0.587982	-0.264855	-0.0108772	-0.809968	-0.94177	-1.03972	-0.430306	-0.768091	-0.671911	-0.887838	-1.13046	-0.674165	-0.824759	-0.695242	-0.926638	-0.91629	-0.763512	-0.725349	-0.824636
YLR121C:chr12_2	-0.76092	-0.660336	-0.658928	-1.02933	-0.870818	-0.538486	-0.355322	-0.41532	-0.216177	-0.398425	-0.837939	-0.088888	-0.342434	-0.604498	-0.578016	-0.323267	-0.623747	-0.280639	-0.463414	-0.584034	-0.668607	-0.576325	-0.541515	-0.528835	-0.41116	-0.432181	-0.59595	-0.62648	-0.530972	-0.727002	-0.718842	-0.517242	-0.779759	-0.692403	-0.416251	-0.567218	-0.437346	-0.528574	-0.787386	-0.412408	-0.990788	-0.356625	-0.387764	-0.364993	-0.0351349	0.00865515	-0.705493	-0.410299	-0.632072
YLR438W:chr00_4	0.21524	0.0302271	0.0552673	0.26408	0.229017	-0.0642251	-0.117275	0.0571569	-0.162819	0.157287	-0.0752643	0.00546869	0.162303	-0.0968318	-0.0939831	0.505247	-0.0297779	0.614651	0.132399	0.0618263	-0.376854	0.318558	0.496274	0.147556	0.251917	-0.108834	0.0387272	0.208752	0.320559	-0.00547162	0.12314	0.165365	-0.135229	0.243876	0.282585	0.375119	0.221921	-0.14029	-0.123279	-0.16627	-0.0637812	0.374477	0.319125	0.00158874	-0.0587232	-0.145715	-0.16378	-0.213565	0.11087
YGL210W:chr7_3	-0.469515	0.388997	-0.913252	-0.57589	-0.784683	-0.380445	-0.557862	-0.563985	-0.702962	-0.445935	-1.00835	-0.257973	-0.429539	-0.949654	-0.556718	-0.632933	-0.44947	-0.677674	-0.729994	-0.497362	-0.589327	-0.682572	-0.275271	-0.580006	-0.393401	-0.631505	-0.576786	-0.525479	-0.479332	-0.675911	-0.675102	-0.7593	-0.682942	-0.656149	-0.737755	-0.506825	-0.608279	-0.922466	-0.94971	-0.613985	-0.828304	-0.37557	-0.344381	-0.622882	-0.605631	-0.480676	-0.868972	-0.598609	-0.686872
YDR481C:chr4_8	0.106724	-0.028652	0.0660504	0.133818	-0.0505505	0.158913	0.35845	0.212873	0.181512	0.292192	0.0244665	0.289712	0.258011	0.0647219	0.237066	0.27881	0.382898	0.189203	0.185606	0.377015	0.2604	0.116662	0.216776	0.0807182	0.171276	0.344203	0.129046	0.17486	0.265471	0.180225	0.258274	0.110553	0.243872	0.366054	0.222531	0.34428	0.166343	0.224289	0.184962	0.354582	0.80925	0.754544	0.902645	0.158551	0.706515	0.855467	0.209552	0.279271	0.196054
YHL039W:chr00_10	-0.28832	0.0456453	-0.170071	-0.322799	-0.21432	0.253474	-0.529503	-0.587543	-0.535446	-0.649493	-0.4164	-0.544921	-0.584902	-0.51704	-0.375246	-0.506427	-0.353783	-0.292672	-0.694517	-0.301125	-0.588637	-0.356856	-0.295282	-0.245768	-0.152312	-0.300283	-0.2875	-0.0810266	0.0874355	-0.223399	-0.37149	-0.224532	0.0901196	-0.154805	-0.0423164	0.0112649	-0.233714	-0.474867	-0.385605	-0.286482	0.190058	-0.183875	-0.177731	-0.333992	-0.156826	-0.242039	-0.365648	-0.129605	-0.290989
YHL026C:chr8_1	-0.540879	-0.665145	-0.543412	-0.672642	-0.78784	-0.3358	-0.507986	-0.372667	-0.46359	-0.407027	-0.710954	-0.369959	-0.414979	-0.708348	-0.676146	-0.396491	-0.475345	-0.415553	-0.585706	-0.537047	-0.0627313	-0.514181	-0.639648	-0.415922	-0.159754	-0.724654	-0.540054	-0.440632	-0.256778	-0.607368	-0.596066	-0.554017	0.0437449	-0.356087	-0.527654	-0.438755	-0.615011	-0.745244	-0.683886	-0.695107	-0.300372	-0.585394	-0.664689	-0.66628	-0.453615	-0.735957	-0.776525	-0.373749	-0.647614
YDL026W:chr4_1	0.0271681	-0.31975	0.391313	0.552055	0.2251	-0.515121	-0.19816	-0.0885668	-0.247086	0.294673	0.0814758	0.247557	0.0903163	-0.022789	0.0368328	0.350268	0.32699	0.116669	0.25599	0.464104	0.185683	0.182971	0.56459	0.464293	0.332438	-0.0803206	0.0410056	0.317771	0.355253	0.13726	0.564869	0.41498	0.232818	0.354655	0.0842777	0.0770075	0.400941	0.127811	-0.0442827	-0.085536	0.244018	0.235103	0.222372	0.175447	-0.153722	-0.135575	-0.00376099	0.231983	0.179902
YHR178W:chr8_3	-1.39536	-0.845404	-1.31341	-1.43064	-1.20046	-0.927681	-1.48811	-1.08613	-0.928277	-1.2822	-1.25927	-1.11597	-1.07375	-1.02579	NA	-1.61068	-1.22087	NA	-1.54717	NA	-1.40594	-1.51425	-1.38751	-1.35188	-1.42706	-1.13882	-1.33239	-1.40322	-1.25354	-1.08272	-1.57732	-1.61051	-1.26579	-1.51564	-1.39999	-1.34968	-1.3263	-1.29107	-1.18622	-0.988104	-0.794962	-1.05588	-1.42133	-1.51971	-1.07806	-0.933689	-1.48879	-1.4682	-1.34085
YGR226C:chr00_2	0.499053	0.291444	-0.0762184	-0.103393	0.104013	0.000930979	-0.277387	-0.00985266	-0.0398823	-0.142189	0.107243	0.147324	0.166001	0.1804	0.372892	-0.167755	0.330855	0.4294	-0.578139	0.353323	0.189538	0.204758	-0.113762	0.231982	0.593929	0.242409	0.372443	0.262336	0.195269	0.0926388	0.11144	0.0849579	0.0206382	-0.108441	-0.233691	-0.0342087	0.153705	0.130451	0.210286	0.205941	0.230654	0.558767	0.235819	0.0259949	0.110702	0.173955	0.0516044	0.140113	-0.0447062
YDR476C:chr4_8	-0.248037	0.306865	-0.545561	-0.509848	-0.642674	0.249173	-0.201797	-0.786823	-0.559618	-0.731261	-0.717118	-0.647487	-0.720403	-0.654221	-0.782588	-0.819896	-0.612659	-0.733512	-0.862674	-0.806618	-0.757702	-0.815995	-0.552292	-0.361371	-0.509065	-0.735451	-0.286006	-0.364318	-0.428646	-0.490866	-0.359397	-0.280804	-0.504924	-0.356179	-0.594581	-0.723602	-0.436417	-0.604908	-0.704698	-0.693435	-0.475015	-0.746648	-0.553172	-0.506854	-0.51289	-0.668626	-0.614965	-0.266423	-0.59669
YDR418W:chr4_7	-1.48265	NA	NA	-1.47455	NA	NA	-1.51967	-1.68283	NA	-1.63762	-1.7634	-1.49678	-1.57664	-1.68129	-1.43747	NA	NA	-1.64075	-1.60056	NA	NA	NA	NA	NA	NA	-1.44968	-1.59374	-1.51992	-1.42746	-1.54466	-1.61917	NA	NA	-1.50817	NA	NA	-1.51998	-1.71754	-1.70603	-1.41255	NA	NA	NA	NA	NA	NA	-1.65084	-1.61834	-1.60528
YCR100C:chr00_2	0.222672	-0.512747	0.118565	0.21952	0.452971	0.0359371	0.49165	0.367326	0.338724	0.275879	0.317508	0.546746	0.373024	0.251211	0.278037	0.456938	0.275595	0.677834	0.21304	0.145708	0.0924023	0.350675	0.537979	-0.142835	0.341373	0.180747	0.314897	0.146124	0.295733	0.227153	0.267796	0.404225	-0.0134071	0.571571	0.274477	0.336059	0.165047	0.401854	0.469705	0.123222	0.644362	0.461701	0.363581	0.393225	0.32816	0.540269	0.361004	0.642956	-0.0761776
YKR082W:chr00_3	NA	NA	NA	NA	NA	NA	NA	NA	NA	NA	-1.61344	-1.48737	-1.60658	-1.70277	NA	-1.60795	NA	-1.63827	NA	NA	-1.2646	NA	NA	NA	-1.40014	NA	NA	NA	-1.42033	NA	NA	NA	NA	NA	NA	NA	NA	-1.611	-1.64847	NA	-1.61891	NA	NA	NA	NA	NA	-1.63165	NA	-1.42276
YOR134W:chr15_2	-0.693294	-0.558107	-0.594118	-0.583482	-0.738368	-0.142261	-0.842139	-0.818872	-0.774781	-0.740349	-0.881354	-0.714476	-0.790163	-0.867486	-0.795716	-0.91114	-0.825526	-0.565371	-0.969445	-0.525795	-0.823612	-0.894915	-0.541729	-0.690462	-0.789147	-0.989304	-0.605642	-0.563144	-0.780659	-0.800021	-0.656873	-0.495466	-0.30888	-0.632184	-0.837846	-0.843022	-0.738627	-0.940239	-1.01205	-0.983148	-0.983368	-0.65508	-0.750763	-0.751742	-0.775655	-0.804783	-0.877152	-0.670973	-0.655935
YHR031C:chr8_1	-1.21401	-0.621171	-1.28422	-1.40929	-1.1224	NA	-1.37109	-1.40089	-1.23357	-1.36273	-1.29729	-1.26141	-1.23711	-1.36379	-1.38954	-1.16719	-1.38725	-1.33912	-1.10063	-1.10638	-1.3174	-1.22926	-1.46818	-1.24629	-1.38031	-1.09145	-1.36994	-1.40568	-1.45588	-1.33243	-1.32331	-1.53151	-1.37536	-1.2979	-1.40477	-1.45934	-1.48614	-1.3454	-1.40286	-1.05949	-1.41544	-1.29181	-1.51688	-1.404	-1.3443	-1.24379	-1.08474	-0.877785	-1.17999
YDR018C:chr4_3	-0.210423	-0.483295	-0.550226	-0.0607945	-0.410075	-0.0711244	-0.754098	-0.652753	-0.627579	-0.353058	-0.593641	-0.41886	-0.493909	-0.558041	-0.810133	-0.298017	-0.636025	-0.3914	-0.476367	-0.511266	-0.535374	-0.586554	-0.110515	-0.350208	-0.537956	-0.730298	-0.558214	-0.427904	-0.445922	-0.525305	-0.401229	-0.308303	-0.176614	-0.622339	-0.514731	-0.635542	-0.614502	-0.625293	-0.687155	-0.806272	-0.649434	-0.41983	-0.512667	-0.429535	-0.629609	-0.690568	-0.488528	-0.406211	-0.529517
YBR151W:chr2_3	-0.209409	0.00882199	-0.472131	-0.55701	-0.578228	-0.512937	-0.358123	-0.258234	-0.213421	-0.37306	-0.678486	-0.200622	-0.183516	-0.592432	-0.392866	-0.21598	-0.147551	-0.47382	-0.378722	-0.345804	-0.250634	-0.283856	-0.403524	-0.589602	-0.226133	-0.508757	-0.359359	-0.400297	-0.317014	-0.370265	-0.391441	-0.176063	0.000812391	-0.169428	-0.226493	-0.568872	-0.389146	-0.703059	-0.543675	-0.492788	-0.668127	-0.236257	-0.431756	-0.343614	-0.326512	-0.3352	-0.624868	-0.289093	-0.381603
YLL007C:chr00_10	-1.31411	-0.315595	-1.50972	-1.17534	-1.40716	NA	-1.23748	-1.31335	-1.3418	-1.28228	-1.50866	-1.2015	-1.20534	-1.3735	-1.38281	-1.40899	-1.23853	-1.46669	-1.4168	-1.32374	-1.41637	-1.43563	-1.5774	-1.35295	-0.545485	-1.14796	-1.31106	-1.36579	-0.949035	-1.40412	-1.46321	-1.60631	-1.17305	-1.38053	-0.954596	-1.28511	-1.43795	-1.39801	-1.35694	-1.08223	-1.32276	-1.093	-1.2612	-1.48688	-1.22066	-1.19243	-1.44638	-1.31558	-1.30282
YOL119C:chr00_6	-0.262023	-0.268035	-0.0880448	0.16257	0.0178405	0.38184	-0.0559995	-0.0957267	-0.163168	-0.0135741	-0.258038	0.128944	0.0176842	-0.490227	-0.212037	-0.0135714	0.0878396	0.0258011	-0.179309	0.13442	0.127004	0.0529798	-0.0328812	-0.329214	-0.0773053	-0.310819	0.113767	-0.210268	0.304824	-0.31096	0.0832345	-0.1213	-0.189566	0.25653	0.105302	0.1668	-0.0274632	-0.333511	-0.351879	-0.326011	0.017227	0.022471	0.104925	-0.100953	-0.310272	-0.113773	-0.31897	-0.00225826	-0.537266
YGL101W:chr7_2	-1.06369	-0.652336	-1.17182	-0.949909	-1.21481	-0.880302	-0.655254	-0.641197	-0.688733	-0.489854	-1.36145	-0.421059	-0.465839	-1.38292	-0.892273	-1.00549	-0.901118	-0.867473	-1.07621	-0.741313	-1.02611	-1.04249	-0.530881	-1.21286	-0.881285	-0.926746	-1.18469	-1.14494	-0.839364	-1.15319	-1.11635	-1.17936	-1.07927	-0.963722	-1.01239	-0.969389	-1.15297	-1.33993	-1.34795	-0.930936	-1.22843	-0.776197	-0.954743	-1.19639	-0.841614	-0.787716	-1.32216	-1.19125	-1.22811
YKR080W:chr00_3	-0.442619	-0.803882	-0.807082	-0.595159	-0.610265	NA	-0.451391	-0.422422	-0.45588	-0.312693	-0.720498	-0.28281	-0.26327	-0.900945	-0.421149	-0.00678283	-0.528903	-0.499464	-0.278401	-0.433813	-0.538772	-0.260941	-0.441826	-0.322137	-0.0277485	-0.283527	-0.357216	-0.617562	-0.0855144	-0.76034	-0.238524	-0.874118	-0.341778	-0.422988	0.119925	-0.370569	-0.67067	-0.565234	-0.580875	-0.603273	-0.473479	-0.449774	-0.649791	-0.520679	-0.654995	-0.535797	-0.598189	-0.289425	-0.739605
YER030W:chr5_3	-0.412252	-0.00877233	-0.414986	-0.258515	-0.397295	-0.805461	-0.607165	-0.509972	-0.583298	-0.348135	-0.340721	-0.178213	-0.448831	-0.361726	-0.360407	-0.106795	-0.136858	-0.269766	-0.274637	-0.0832347	-0.259698	-0.0352952	-0.272218	-0.559481	-0.177184	-0.550869	-0.160185	-0.231012	-0.154417	-0.269518	-0.212442	-0.132922	0.00158267	-0.172976	-0.655675	-0.646084	-0.0616116	-0.288137	-0.267607	-0.529932	0.0198806	-0.558587	-0.633027	-0.421927	-0.656155	-0.843272	-0.191514	-0.465397	-0.184619
YPR199C:chr16_5	-0.119498	0.083041	0.218379	-0.225432	-0.0204971	-0.741191	0.301707	0.515227	0.439766	0.330091	0.0120007	0.534144	0.513716	-0.0632606	0.295473	0.459147	0.338539	0.301311	0.11437	0.373731	0.307174	0.310557	-0.116509	0.0536702	0.158707	-0.0155105	0.0681411	-0.0797911	0.169036	0.205083	0.0950958	-0.0529732	-0.286624	0.171024	-0.0553753	-0.0109831	-0.00995664	-0.0961417	-0.065099	-0.0373839	0.325369	0.317833	-0.0464529	0.264439	0.108443	0.0195934	-0.0610632	-0.149131	-0.267941
YMR133W:chr00_9	1.3636	1.05851	1.11166	1.41428	1.09621	0.971846	1.15599	0.871835	1.06579	1.13109	1.35061	1.0242	0.890369	1.12215	1.21365	0.862822	1.26306	0.885486	0.885686	1.31816	1.05346	0.943086	0.857587	1.04318	0.802241	1.32574	1.09779	1.21764	0.97143	1.11329	1.02492	0.993225	1.11871	1.22002	0.830333	0.98943	1.45908	1.14095	1.05536	1.58777	1.12185	1.39514	1.03495	1.13418	1.31171	1.64694	1.406	1.05515	1.00732
YOR170W:chr15_2	-0.661545	-0.0586419	-0.866494	-0.729799	-1.034	-0.777831	-1.2336	-0.734093	-0.696589	-0.809917	-0.851267	-0.616987	-0.748925	-0.697571	-0.886782	-0.992055	-0.850915	-1.11591	-0.990632	-1.03906	-0.904271	-1.00215	-1.05998	-0.812522	-0.914411	-1.04117	-0.742079	-0.593608	-0.885654	-0.785674	-0.82889	-0.68916	-0.805742	-0.755851	-0.757027	-1.11707	-0.819026	-0.879902	-0.80262	-0.995737	-0.178078	-0.880949	-0.888965	-0.812907	-0.888634	-0.824961	-0.961089	-0.896169	-0.413601
YNR025C:chr14_4	-0.73477	-0.852886	-0.71436	-1.28089	-0.753434	NA	-0.90247	-0.909619	-0.981448	-0.859901	-0.551997	-0.857358	-0.909979	-0.728193	-1.29876	-1.43447	-0.882532	-1.17994	-1.44992	-1.05003	-0.897927	-1.45001	-0.982677	-0.470856	-0.969034	-1.01329	-0.565182	-0.447441	-0.893207	-0.696675	-0.981027	-0.42408	-1.02634	-0.862743	-0.940861	-1.16176	-0.676568	-0.745428	-0.680373	-0.893925	-0.625014	-0.741261	-0.826646	-0.770399	-0.778124	-0.795154	-0.795813	-0.322358	-0.979969
YGR180C:chr7_5	NA	NA	NA	NA	NA	NA	NA	NA	NA	NA	-1.66404	-1.43609	-1.6112	-1.58505	NA	-1.58822	NA	-1.47412	NA	-1.32811	-1.32654	NA	NA	NA	-1.44888	NA	NA	NA	-1.46563	NA	NA	NA	NA	NA	NA	NA	NA	-1.63103	-1.65819	NA	NA	NA	NA	NA	NA	NA	-1.58536	NA	-1.58841
YOR367W:chr15_4	-0.161256	-0.657709	-0.32403	-0.854212	-0.372225	-0.102771	0.105563	-0.0712549	0.165722	-0.0724051	-0.521925	0.0572996	-0.0597238	-0.534541	-0.593524	-0.256429	-0.553164	-0.378044	-0.255566	-0.690544	-0.698909	-0.324681	-0.225425	-0.197831	-0.238322	-0.659513	-0.280941	-0.27825	-0.0932023	-0.177184	-0.35205	-0.32727	-0.127434	-0.186083	-0.111225	-0.170525	-0.240544	-0.586074	-0.381988	-0.459077	-0.579651	-0.209675	-0.341491	-0.287125	-0.351456	-0.165858	-0.421844	-0.467862	-0.497967
YLR392C:chr12_5	-0.00242702	-0.0418931	0.0299542	0.334087	0.216959	0.253063	0.315786	0.37901	0.292323	0.341267	0.182373	0.377256	0.328603	0.403707	0.235578	0.25202	0.403531	0.311314	0.19556	0.0796347	0.418018	0.248503	0.0974507	0.446863	0.365759	0.259817	0.250814	0.392267	0.32402	0.265583	0.337806	0.269033	0.204374	0.126837	0.526337	0.496971	0.004178	0.378372	0.395339	0.186891	0.183344	0.369384	0.498854	0.0308689	0.311428	0.371061	0.238542	0.186458	-0.0451117
YIL097W:chr9_1	-1.48898	-0.895088	-1.27701	-1.40314	-1.33573	-0.754361	-1.35801	-1.35443	-1.3617	-1.35027	-1.50591	-1.39014	-1.29946	-1.40525	-1.27898	-1.26792	-1.21979	-0.750891	-0.90291	-0.844398	-1.02013	-1.3451	-1.50538	-1.33595	-1.28679	-0.989451	-1.41585	-1.36899	-1.44031	-1.29346	-1.47095	-1.55068	NA	-1.38203	-1.49893	-1.38655	-1.51385	-1.47873	-1.49142	-0.972631	-1.46094	-1.25278	-1.43367	-1.46732	-1.25042	-1.08165	-1.32288	-1.57651	-1.31759
YDR379W:chr4_7	-0.860183	-0.680579	-0.630588	-0.694146	-0.515126	-0.912337	-0.391963	-0.454082	-0.414937	-0.387306	-0.815891	-0.280204	-0.369089	-0.879368	-0.327981	-0.295657	-0.145831	-0.307494	-0.35565	-0.263739	-0.14265	-0.451444	-0.759867	-0.845738	-0.419947	-0.4477	-0.800713	-0.685715	-0.34818	-0.699168	-0.858479	-0.78139	-0.571753	-0.910982	-0.333872	-0.418523	-0.656094	-0.855124	-0.766592	-0.46211	-0.32107	-0.274045	-0.454968	-0.75564	-0.234204	-0.46376	-0.699784	-0.777187	-0.724005
YDR030C:chr4_3	-0.611606	-0.463978	-0.500356	-0.0633805	-0.222782	-0.64729	-0.542911	-0.347175	-0.368448	-0.149467	-0.536173	-0.160263	-0.202912	-0.563971	-0.154404	-0.179329	-0.095021	-0.0710954	-0.365418	-0.139129	-0.127077	-0.45305	-0.12488	-0.850986	-0.197321	-0.70992	-0.616965	-0.507499	0.0420954	-0.384816	-0.403621	-0.293223	-0.18585	-0.574485	0.102997	-0.0103496	-0.60344	-0.70117	-0.782231	-0.708957	-0.568369	-0.370719	-0.286109	-0.570819	-0.673285	-0.685617	-0.651297	-0.390839	-0.566872
YLR351C:chr12_5	0.120098	-0.0704269	-0.061579	0.303305	-0.0555619	-0.170575	-0.145279	-0.143812	-0.221364	0.22614	-0.217431	0.0957024	0.167918	-0.266928	0.422664	0.46647	0.494265	0.53269	0.219023	0.346177	0.377136	0.20263	0.280732	0.0772633	0.535374	0.0649708	-0.113715	-0.155015	0.228876	-0.0598688	0.0430528	-0.16764	-0.143544	-0.155762	0.0254836	0.121016	-0.0456459	-0.241262	-0.160284	-0.0417312	-0.245074	0.351781	0.202726	-0.0397814	0.00443732	-0.28139	-0.114131	-0.0986807	-0.206078
YGR050C:chr00_14	-0.0913977	-0.299232	-0.65603	-0.100577	-0.499962	-0.160564	-0.821696	-0.547565	-0.532073	-0.46627	-0.532525	-0.376646	-0.436614	-0.657904	-0.607392	-0.601401	-0.549529	-0.297719	-0.676239	-0.591934	-0.58314	-0.670051	0.103687	-0.404398	-0.588574	-0.621717	-0.336573	-0.258453	-0.655765	-0.503593	-0.32809	-0.377149	-0.325755	-0.378577	-0.975087	-0.896547	-0.575306	-0.531472	-0.383123	-0.456433	-0.882037	-0.219071	-0.41543	-0.846539	-0.332644	-0.28015	-0.580038	-0.246266	-0.684846
YBL098W:chr2_2	-0.0915085	-0.389608	-0.26481	-0.0680543	-0.356064	NA	-0.291336	-0.373274	-0.299787	-0.456684	-0.445099	-0.24703	-0.380777	-0.289544	-0.440523	-0.246765	-0.219468	-0.33118	-0.364303	-0.191769	-0.119024	-0.443548	-0.206198	-0.100448	-0.535219	-0.623397	-0.240727	-0.0860901	-0.734188	-0.453219	-0.196937	-0.193678	0.017866	0.0746125	-0.665563	-0.801163	-0.150624	-0.635379	-0.398696	-0.662432	-0.204222	-0.426216	-0.500667	-0.250579	-0.795066	-0.608398	-0.430968	-0.408403	-0.543454
YLR122C:chr12_2	-0.382632	-0.745972	-0.559582	-0.772405	-0.702931	-0.418814	-0.809601	-0.759444	-0.587296	-0.666084	-0.604908	-0.426431	-0.607902	-1.14044	-0.746422	-0.613505	-0.574138	-0.651949	-0.571886	-0.514484	-0.539481	-0.657644	-0.381956	-0.575032	-0.848605	-0.700723	-0.892389	-0.778677	-0.712602	-0.514761	-0.672428	-0.749125	-0.55476	-0.708299	-0.674218	-0.774683	-0.517034	-0.80408	-0.879586	-0.741796	-1.09703	-0.596424	-0.877952	-0.494023	-0.551199	-0.516862	-0.866927	-0.83108	-1.03681
YLR394W:chr00_11	1.13458	1.42324	0.971946	1.07233	0.842657	1.25927	1.33057	0.947208	0.952125	1.35859	0.904228	1.39622	1.09202	0.875533	1.03842	1.07111	1.13367	0.999783	1.10729	1.26382	1.02113	1.2459	1.1173	0.866464	0.96223	1.16127	1.0248	0.903431	0.94451	0.741032	1.11778	0.771791	0.641634	1.16355	0.857462	0.809873	1.13929	1.06579	0.985738	1.17225	0.974848	1.24397	1.09731	0.622461	1.17337	1.35716	0.980039	0.742646	0.868326
YIL166C:chr9_2	-0.451048	-0.600929	-0.650816	-0.272333	-0.195317	-0.657539	-0.889929	-0.586333	-0.377329	-0.637437	-0.556545	-0.28994	-0.47228	-0.30795	-0.781311	-0.674107	-0.533709	-0.61768	-0.777182	-0.53304	-0.596177	-0.725824	-0.73878	-0.471059	-1.03427	-0.744077	-0.422557	-0.312245	-1.04765	-0.472113	-0.535355	-0.471568	-0.482729	-0.345165	-1.17817	-1.04827	-0.363529	-0.610598	-0.605124	-0.6819	-0.176825	-0.614784	-0.703734	-0.437634	-0.450611	-0.673927	-0.55553	-0.394144	-0.505654
YBL028C:chr2_1	-0.240478	-0.589707	-0.316311	-0.107057	-0.431113	-0.0777823	-0.284754	-0.342264	-0.309622	0.0216557	-0.535592	0.0273497	-0.153215	-0.57253	-0.328149	-0.26978	-0.0296638	-0.436081	-0.410787	-0.132434	-0.0961963	-0.449588	-0.0512098	-0.263791	-0.238705	-0.535337	-0.40365	-0.39572	-0.185122	-0.0417181	-0.325541	-0.0311371	-0.0628001	-0.246185	-0.566835	-0.516896	-0.252066	-0.410267	-0.615517	-0.604535	-0.393707	-0.103879	-0.102883	-0.470831	-0.37747	-0.512927	-0.481582	-0.0874429	-0.411673
YIR020W-B:chr00_3	-0.572647	-0.499198	-0.758184	-0.500913	-0.704041	-0.503016	-0.794389	-0.605161	-0.680829	-0.689743	-0.814371	-0.61333	-0.471972	-0.991103	-0.742758	-1.06859	-0.627581	-0.638583	-1.14027	-0.52865	-0.647882	-0.841088	0.0546791	-0.730306	-0.699432	-0.992341	-0.805856	-0.686006	-0.652188	-0.539064	-0.844286	-0.513496	-0.245856	-0.827792	-0.699129	-0.820398	-0.443847	-0.868702	-0.972306	-1.03707	-0.482768	-0.72692	-0.693166	-0.480009	-0.910331	-0.940698	-0.814807	-0.664069	-1.00636
YHR046C:chr8_2	-0.658637	-0.558099	-0.920445	-0.811308	-0.919133	-0.293217	NA	NA	NA	NA	-1.03415	NA	NA	-1.07709	NA	NA	NA	NA	NA	NA	NA	NA	-0.399	-1.02534	NA	NA	-0.713967	-0.761509	NA	-0.723303	-0.710927	-0.781491	-0.561783	-0.853802	NA	NA	-0.697258	-1.21788	-1.28032	NA	-0.875724	NA	NA	-0.933161	NA	NA	-1.12375	-1.0719	-0.959812
YML102W:chr00_9	-1.34615	-0.889106	-1.32222	-1.25143	-1.37409	NA	-1.22198	-1.2488	-1.28848	-1.09569	-1.22678	-1.25721	-1.14339	-1.4543	-1.11339	-1.18792	-1.10352	-1.22931	-1.08213	-1.00436	-1.20308	-1.16237	-1.10599	-1.22915	-1.2132	-0.966476	-1.35394	-1.46227	-0.942166	-1.31208	-1.42557	-1.26172	-0.970419	-1.40346	-1.0112	-1.13547	-1.47854	-1.227	-1.20417	-1.04458	-1.33953	-1.25997	-1.35774	-1.34641	-1.2091	-1.13241	-1.13797	-0.940505	-1.2874
YGR160W:chr7_5	NA	-0.886514	NA	NA	NA	NA	NA	-1.72297	NA	NA	-1.55854	-1.44336	-1.58983	-1.55173	NA	-1.59782	-1.44194	-1.58898	NA	-1.31991	-1.42214	NA	NA	NA	-1.46088	-1.46092	NA	NA	-1.41325	NA	NA	NA	NA	NA	NA	NA	NA	-1.59142	-1.57545	NA	-1.56469	-1.34656	NA	NA	NA	NA	-1.51197	-1.59021	-1.42485
YEL068C:chr5_2	-0.297422	-0.567713	-0.113038	0.0549218	0.325283	-0.780746	-0.0140479	-0.181077	-0.242166	-0.439402	-0.466297	-0.191884	-0.386727	-0.312618	-0.631948	-0.411008	-0.532243	-0.32508	-0.502604	-0.39865	-0.307131	-0.602004	-0.475857	-0.176142	-0.0955846	-0.483561	-0.245481	-0.375629	0.0256968	-0.0257595	-0.0981076	-0.103882	0.0897538	-0.245142	-0.210482	-0.407659	-0.198629	-0.178243	-0.262563	-0.384793	-0.117627	-0.471457	-0.576332	-0.239772	-0.276743	-0.286418	-0.140258	0.113889	-0.249109
YOR096W:chr00_8	NA	NA	NA	NA	NA	NA	NA	-1.71461	NA	-1.68729	-1.60204	NA	-1.60136	-1.59878	NA	NA	-1.4481	NA	NA	NA	-1.59881	NA	NA	NA	-1.49388	NA	NA	NA	NA	NA	NA	NA	-1.48705	NA	NA	NA	NA	-1.60994	-1.62678	-1.44182	-1.59048	NA	NA	NA	NA	NA	-1.52572	-1.57443	-1.52002
YPR022C:chr00_15	-0.165568	-0.7073	-0.696965	-0.0590794	-0.669702	-0.158312	-0.846037	-0.86282	-0.779868	-0.714216	-0.723648	-0.728936	-0.777887	-0.700875	-0.797037	-0.79041	-0.699583	-0.734625	-0.68945	-0.654478	-0.696877	-0.807029	-0.780416	-0.609848	-0.47053	-0.82816	-0.441612	-0.551975	-1.04774	-0.530978	-0.631768	-0.567293	-0.958953	-0.62122	-0.754702	-0.784384	-0.436019	-0.72345	-0.782249	-0.868792	-0.955514	-0.727381	-0.704095	-0.71548	-0.866099	-0.800188	-0.671057	-0.366058	-0.871997
YOR227W:chr15_3	-0.222417	-0.192251	-0.259358	-0.0640309	-0.295548	0.0540622	-0.55564	-0.425629	-0.60153	-0.438359	-0.425397	-0.302665	-0.339781	-0.345993	-0.498152	-0.55848	-0.371219	-0.392092	-0.492911	-0.277884	-0.385018	-0.489544	0.0367266	-0.274878	-0.276505	-0.762837	-0.0705054	-0.101024	-0.280074	-0.260306	-0.107029	-0.0509582	-0.0642874	-0.176349	-0.212234	-0.246461	-0.18292	-0.427667	-0.322587	-0.714237	-0.636009	-0.300971	-0.289765	-0.470749	-0.519806	-0.579135	-0.437843	-0.109702	-0.320636
YDL093W:chr4_1	-0.61526	-0.472701	-0.904158	-1.15241	-0.75678	-0.913773	-1.03551	-0.873438	-0.790486	-0.690419	-0.998066	-0.750589	-0.802314	-1.16005	-0.704529	-0.862376	-0.495063	-0.766375	-0.769916	-0.667249	-0.698595	-0.82039	-1.16726	-0.81032	-0.536745	-0.873352	-0.805205	-0.921098	-0.228662	-0.839276	-0.587512	-0.577001	-0.846492	-0.775614	-0.17535	-0.230359	-0.853418	-1.10804	-0.944326	-0.84228	-1.16818	-0.562676	-0.715661	-0.812349	-0.853186	-0.719949	-1.02552	-0.615826	-0.997659
YLR234W:chr12_4	-1.42448	-0.844839	NA	-1.43002	-1.50033	NA	NA	NA	NA	NA	-1.71392	NA	NA	-1.68039	NA	NA	NA	-1.19606	NA	NA	-1.58459	NA	NA	-1.53299	-1.26119	-1.22365	-1.51716	-1.4049	-1.30635	-1.46696	-1.54627	NA	-1.43236	-1.46802	-1.10071	-1.05266	-1.48984	-1.73064	-1.67668	-1.1874	NA	-1.17567	-1.34621	-1.52294	-1.14559	-1.07749	-1.62054	-1.55612	-1.48507
YFL046W:chr6_1	-0.181817	-0.440725	-0.350964	-0.487375	-0.203513	-0.850949	-0.54459	-0.656301	-0.610678	-0.450487	-0.443615	-0.607477	-0.495459	-0.615557	-0.677322	-0.587873	-0.631272	-0.472517	-0.701523	-0.618225	-0.505568	-0.57006	0.331424	-0.121976	-0.255082	-0.713519	-0.168219	-0.163883	-0.359832	-0.433994	-0.4754	-0.393168	-0.4526	-0.624983	-0.337011	-0.499135	-0.0675085	-0.428316	-0.324947	-0.737939	-0.497879	-0.605007	-0.620865	-0.116361	-0.546328	-0.669918	-0.268782	-0.262983	-0.901637
YER031C:chr00_10	-1.2834	-0.79173	-1.19827	-1.28455	-1.0862	-0.794117	-1.14342	-1.28577	-1.12373	-1.27302	-1.31344	-1.15363	-1.25465	-1.13592	-1.17127	-0.890195	-1.15234	-1.54088	-1.17284	-1.17174	-1.35113	-0.983434	-0.955207	-1.24816	-0.865429	-0.533711	-1.22133	-1.06994	-1.04908	-1.09838	-1.26111	-1.29705	-1.08129	-1.25086	NA	-1.27846	-1.28913	-1.27669	-1.12192	-0.649733	-1.25167	-1.27719	-1.36795	-0.868684	-1.24336	-1.10833	-1.06675	-1.10019	-0.711377
YIL099W:chr9_2	-0.547124	-0.772001	-0.498355	-0.263368	-0.856042	-0.921066	-0.376753	-0.442995	-0.310055	-0.441177	-0.816131	-0.346718	-0.448086	-0.513906	-0.57838	-0.574962	-0.469525	-0.593886	-0.624379	-0.761197	-0.62326	-0.486482	-0.714324	-0.671598	-1.25754	-0.367847	-0.397849	-0.340224	-1.16063	-0.235581	-0.262297	-0.476268	-0.88243	-0.453295	-0.795137	-0.969513	-0.524084	-0.576678	-0.76001	-0.440527	-0.788653	-0.515384	-0.582047	-0.741863	-0.657994	-0.301481	-0.73687	-0.405284	-0.781238
YKL205W:chr11_3	-0.82143	-0.578667	-1.03738	-1.09357	-1.06567	-0.469638	-1.0121	-0.876873	-0.997031	-0.751611	-1.04042	-0.842496	-0.608548	-1.10984	-0.886097	-1.02177	-0.756516	-0.919788	-1.15361	-0.770471	-0.888946	-1.07759	-0.701166	-1.1511	-0.684914	-0.947486	-0.889299	-0.81006	-0.767472	-1.07464	-1.14821	-1.17527	NA	-0.99598	-0.928365	-1.11949	-1.0037	-1.04754	-0.994022	-0.943513	-0.517408	-0.704126	-0.888198	-1.13112	-0.968736	-0.946322	-1.10072	-0.985275	-1.02306
YGL003C:chr7_1	-1.06815	-0.117624	-1.44811	-1.44503	-1.40864	-0.587422	-1.33485	-1.42488	-1.49639	-1.28715	-1.11411	-1.48596	-1.21733	-1.04309	-1.13536	-1.40368	-1.09906	-1.20465	-1.22984	-1.22115	-1.43135	-1.34342	-1.41763	-1.37084	-1.29621	-1.23792	-1.347	-1.41412	-1.25555	-1.51363	-1.58543	-1.68096	NA	-1.51314	-1.03533	-1.23729	NA	-1.02244	-1.14443	-1.23214	-1.31525	-1.16046	-1.35359	-1.41651	-1.23728	-1.20085	-1.15468	-1.28074	-1.18019
YDL213C:chr4_3	-1.23017	NA	-1.14149	-1.2391	-0.989256	NA	-1.24299	-1.15397	-1.05862	-1.11441	-1.17981	-1.02264	-1.00137	-1.08821	-1.09509	-0.761118	-1.32455	-0.679223	-0.891679	-0.993319	-1.08773	-0.840859	-1.38532	-0.914327	-1.05056	-1.17249	-1.13046	-0.918703	-1.11685	-1.26087	-0.986522	-0.971791	-0.842784	-1.33582	-1.40189	-1.34275	-1.39586	-1.10119	-1.03127	-1.06576	-1.25392	-0.92456	-1.30058	-1.16626	-1.12258	-1.04665	-0.987952	-0.999404	-1.16381
YKL148C:chr11_2	-0.929921	-0.757767	-1.38462	-0.838349	-0.812953	NA	-1.27005	-1.20954	-1.07684	-1.1845	-1.06536	-1.06696	-1.03918	-1.02107	-1.19346	-1.26557	-0.944025	-0.876414	-1.2343	-1.08126	-0.804185	-0.997786	-1.03185	-1.25224	-1.19176	-1.25675	-1.43268	-1.13902	-0.839217	-1.40648	-1.17434	-1.45585	NA	-1.37719	-1.11971	-1.04868	-1.4181	-1.14299	-1.21757	-1.15847	-1.29194	-1.08799	-1.2545	-1.23354	-1.05796	-1.14164	-1.13026	-0.744961	-1.36789
YIL040W:chr9_1	NA	NA	NA	NA	NA	NA	NA	-1.69806	-1.50607	-1.6686	NA	-1.48225	-1.48512	NA	-1.41491	-1.40654	-1.43333	-1.11437	-1.46333	-1.11669	-1.11576	-1.57225	NA	NA	-1.45546	-1.31988	NA	NA	-1.45932	NA	NA	NA	NA	NA	NA	-1.48221	NA	-1.78572	-1.78735	-1.33583	NA	-1.31859	-1.50951	NA	-1.35971	-1.27693	-1.70232	NA	NA
YKR011C:chr11_3	0.197898	0.197612	0.139049	0.251475	0.00356427	-0.216463	-0.0255488	0.0180969	-0.181374	0.258027	-0.0286439	0.202982	0.0829314	0.105201	0.120968	0.295401	0.245184	0.384689	0.183558	0.158239	0.408481	0.0725279	0.529517	0.185055	0.452389	0.228574	0.370411	0.13676	0.134995	0.0497419	0.451791	0.301754	0.0790988	0.101762	-0.125521	-0.0217356	0.118778	0.254994	0.326671	0.192103	-0.127498	0.301041	0.348682	0.215037	0.0639281	0.297002	0.171519	0.407192	0.0132841
YMR255W:chr13_5	-0.558846	-0.575207	-0.376312	0.178667	-0.569966	-0.524737	0.166291	-0.0749562	0.129951	-0.178788	-0.301457	-0.0522269	-0.181507	-0.364337	-0.185757	-0.368356	-0.434485	0.0617	0.0202224	-0.236874	-0.350656	-0.354611	-0.00491668	-0.0237577	-0.075084	-0.285489	-0.14267	-0.166471	-0.326492	-0.164426	-0.00176815	-0.108141	0.00634937	-0.378107	-0.203005	-0.0285186	-0.276106	-0.335941	-0.455435	-0.158394	-0.290057	-0.181949	-0.230517	-0.21138	-0.192651	-0.130622	-0.401019	-0.382674	-0.456388
YOR139C:chr15_2	-0.986511	0.164691	-1.11182	-0.997576	-1.02203	-0.551022	-1.29092	-1.38191	-1.30328	-1.40943	-1.32184	-1.03878	-1.35071	-0.990093	-1.27657	-1.33749	-1.34657	-1.22058	-1.30888	-1.05118	-1.29026	-1.38298	-1.37971	-1.34576	-0.958228	-1.20317	-1.13136	-1.15132	-1.1522	-1.09243	-1.11275	-0.969799	-1.2315	-0.970462	-1.18633	-1.06076	-1.36609	-1.40644	-1.40232	-1.22197	-1.01604	-1.27194	-1.35021	-1.36504	-1.29881	-1.12271	-1.37945	-1.3298	-1.1549
YDR444W:chr00_17a	-0.392753	-0.351423	-0.545785	-0.575943	-0.930187	NA	-0.624537	-0.556084	-0.62667	-0.682993	-0.974458	-0.675967	-0.656455	-0.821612	-0.798781	-0.9027	-0.702351	-0.638347	-0.939597	-0.625189	-0.770739	-0.786399	-0.364061	-0.691351	-0.871424	-0.803444	-0.438129	-0.396644	-0.795114	-0.674848	-0.807959	-0.465318	-0.554592	-0.726978	-0.861096	-0.707953	-0.597805	-0.905459	-0.823154	-0.821069	-0.829399	-0.669942	-0.824417	-0.584123	-0.718908	-0.752611	-0.848489	-0.370801	-0.860715
YER049W:chr5_3	-0.549136	-0.558322	-0.74456	-0.593089	-0.2203	0.153774	-0.894467	-1.02102	-1.00152	-0.910685	-0.738381	-0.832314	-0.942167	-0.758283	-0.83449	-0.974972	-0.979964	-0.917739	-0.947249	-0.851331	-1.05355	-1.00978	-0.465893	-0.816055	-0.932764	-0.924339	-0.554583	-0.660397	-0.891473	-0.573714	-0.555578	-0.568341	-0.439444	-0.556698	-0.869181	-0.944069	-0.753004	-0.685296	-0.572045	-0.93384	-0.472433	-0.882558	-1.05891	-0.681729	-0.970784	-0.832029	-0.708033	-0.545592	-0.880537
YGR279C:chr00_3	-0.548942	-0.298129	-1.07139	-0.747857	-1.03671	-0.552944	-0.95137	-0.892456	-0.863146	-0.594383	-1.07135	-0.654905	-0.623486	-1.17747	-0.79197	-0.827571	-0.71495	-0.793309	-0.793565	-0.66645	-0.789091	-0.776849	-0.406257	-0.877693	-0.56797	-1.00462	-0.895462	-0.703458	-0.569851	-0.957343	-0.797506	-0.698966	-0.938318	-0.995123	-0.62198	-0.691714	-0.927415	-1.24187	-1.16466	-1.02564	-0.908339	-0.601178	-0.767544	-1.01972	-0.79789	-0.924348	-1.14808	-0.918855	-1.05758
YBR222C:chr2_4	-0.572141	-0.567761	-0.482147	-0.945122	-0.595747	-0.573138	-0.624365	-0.504895	-0.551908	-0.344849	-0.748726	-0.306978	-0.420248	-0.698397	-0.81809	-0.436537	-0.671147	-0.548548	-0.540252	-0.823059	-0.633536	-0.551362	-1.16162	-0.476506	-0.24218	-0.522427	-0.587076	-0.480474	-0.432449	-0.739806	-0.703795	-0.559823	-0.740325	-0.778944	0.0235111	-0.0932685	-0.697809	-0.849081	-0.861982	-0.504592	-1.02174	-0.33972	-0.44242	-0.607304	-0.591873	-0.220894	-0.790568	-0.831391	-0.735905
YDL204W:chr4_3	0.0427836	-0.241288	0.0542171	-0.318992	0.281719	0.607303	-0.14391	-0.162651	-0.0409392	-0.233758	0.061496	-0.134944	-0.231265	-0.167165	-0.639841	-0.0212242	-0.470756	-0.145929	-0.18861	-0.0251649	-0.616662	-0.43872	-0.00963557	0.15175	0.0549618	-0.285804	0.0813954	0.252507	-0.305534	-0.032826	0.147056	-0.111187	0.138923	-0.0452097	-0.324201	0.00875846	-0.140435	-0.241375	-0.245042	-0.286442	-0.0223821	-0.318326	-0.399254	0.0641097	-0.224383	0.107997	0.0164033	-0.0987295	0.144425
YOR283W:chr15_3	-0.561949	-0.280622	-0.429504	-0.481195	-0.384876	-0.24536	-0.785467	-0.58641	-0.696812	-0.431925	-0.458014	-0.448547	-0.4911	-0.513773	-0.269749	-0.0364889	-0.244704	0.179695	-0.477119	-0.130007	-0.435055	-0.429587	-0.107795	-0.332618	0.0772221	-0.511176	-0.462786	-0.409388	0.0672945	-0.511687	-0.445241	-0.258503	-0.180574	-0.467729	-0.163682	-0.234367	-0.43867	-0.525371	-0.306175	-0.587449	0.0806208	-0.164661	0.0767091	-0.302723	-0.567282	-0.400447	-0.470468	-0.306958	-0.390813
YLR315W:chr12_4	NA	NA	NA	NA	NA	NA	NA	NA	NA	NA	-1.18709	NA	NA	-1.37654	-1.40793	NA	-1.41633	-1.54063	NA	-1.28393	-1.51879	NA	NA	NA	-1.40329	NA	NA	NA	-1.48428	NA	NA	NA	NA	NA	NA	NA	NA	-1.40949	-1.49714	NA	-1.41762	-1.22884	-1.46243	NA	NA	-1.18717	-1.5558	-1.55797	-1.37496
YBR197C:chr2_4	-1.28902	NA	-1.30345	-1.34284	NA	-0.565793	-1.28259	-1.27194	-1.05868	-1.25313	-1.56749	-1.13354	-1.21588	-1.49589	-1.01151	-1.20795	-1.07786	-1.3125	-1.12854	-1.11024	-1.15881	-1.20214	-1.46576	-1.27291	-1.14015	-1.19767	-1.49626	-1.45113	-1.07674	-1.174	-1.10418	-1.39569	-1.26245	-1.39184	-0.767685	-1.18964	-1.30187	-1.4737	-1.50069	-1.10182	-1.46434	-0.793178	-1.03901	-1.52227	-1.15503	-0.871041	-1.52448	-1.37366	-1.43738
YPR078C:chr00_15	-0.456677	-0.41387	-0.299034	-0.289104	-0.504734	0.568568	-0.470639	-0.327821	-0.501188	0.00190319	-0.559739	0.0334307	0.0626167	-0.628321	-0.0631124	-0.130303	-0.0164621	0.0281634	-0.184599	0.235512	-0.0259588	-0.166947	-0.284625	-0.344519	0.00647181	-0.276028	-0.220703	-0.289805	0.0788435	-0.620667	-0.298466	-0.233542	0.0756309	-0.334331	-0.0224515	0.0224128	-0.210304	-0.475278	-0.644862	-0.376455	-0.446433	0.0465384	0.0120066	-0.322494	-0.195866	-0.336805	-0.627537	-0.482264	-0.699782
YKR043C:chr11_3	-0.0520092	-0.600197	-0.247947	-0.95318	-0.278828	-0.787703	-0.23894	0.00755514	-0.170131	0.0188611	-0.0254166	0.137713	0.0462843	0.0615544	0.0449198	0.181923	0.236685	0.467658	0.233421	0.165131	0.0519498	0.12083	-0.00163689	-0.0130145	0.179061	-0.316896	-0.177331	0.0508544	-0.0873455	-0.11289	-0.168491	-0.171736	-0.0516761	-0.177539	0.254732	-0.0880327	-0.190122	-0.0840132	-0.164883	-0.353157	-0.0167499	0.356882	0.213316	-0.175682	-0.135989	-0.251403	-0.150407	-0.230693	0.0113951
YDL037C:chr4_1	-0.414553	0.575273	-1.29404	-1.19382	-1.37482	-0.0183105	-1.28196	-1.2109	-1.1565	-1.08881	-1.37593	-1.1513	-1.13958	-1.42531	-1.07334	-1.08709	-1.00934	-1.22175	-1.08767	-0.947614	-1.1304	-1.16462	-1.08254	-1.35503	-1.04978	-0.970787	-1.40396	-1.39128	-1.24047	-1.28117	-1.31285	-1.34599	NA	-1.37706	-1.32838	-1.3129	-1.18574	-1.43862	-1.45198	-0.991952	-1.35488	-0.934152	-1.15344	-1.29513	-1.0959	-0.996704	-1.43322	-1.27174	-1.313
YGL177W:chr7_2	-0.67177	-0.485406	-0.479708	-0.316358	-0.614136	-0.548447	-0.0202468	0.0187316	-0.0131181	0.250899	-0.525359	0.273177	0.294715	-0.650896	-0.535914	-0.0751723	-0.3771	-0.143215	-0.202396	-0.235024	-0.420083	-0.262853	-0.509945	-0.440385	-0.104321	-0.372586	-0.570214	-0.448352	-0.00580742	-0.559471	-0.660312	-0.412451	-0.565302	-0.629023	-0.124505	-0.295911	-0.249165	-0.578804	-0.627822	-0.405918	-0.816272	-0.291522	-0.210226	-0.44829	-0.368538	-0.448143	-0.565838	-0.188484	-0.478994
YGL107C:chr7_2	-1.29701	NA	-1.32572	-1.39251	-1.50752	NA	-1.46119	-1.59325	-1.51742	-1.62168	-1.15882	-1.42385	-1.45518	-1.00528	-1.38285	-1.41996	-1.36094	-1.42697	-1.55823	-1.23764	-1.05898	-1.58256	-1.14524	-1.25435	-0.515291	-1.42535	-1.15674	-1.18188	-0.847102	-1.25499	-1.08281	-1.53292	-1.19168	-1.08436	-1.41969	-1.34824	-1.34244	-1.21076	-1.24246	-1.40366	-1.10914	-1.26513	-1.41943	-1.33368	-1.3496	-1.24565	-1.18502	-1.15513	-1.08157
YGL095C:chr7_1	-1.47698	-0.892339	-1.45773	-1.46408	NA	NA	-1.47365	-1.5466	-1.51419	-1.50723	-1.5594	-1.47673	-1.50072	-1.59974	-1.40255	-1.53782	-1.35471	-1.60825	-1.51057	-1.27524	-1.29344	-1.56389	-1.45671	NA	-1.12067	-1.14467	NA	NA	-1.29046	NA	-1.61917	NA	-1.45778	NA	-1.42735	-1.45964	NA	-1.67854	-1.68666	-1.18908	NA	-1.29643	NA	-1.5746	-1.29124	-1.20849	-1.47738	-1.59488	-1.5794
YGL254W:chr7_3	-0.49978	-0.6381	-0.468535	-0.115376	-0.602233	-0.5853	-0.465271	-0.246308	-0.281825	-0.0110205	-0.786371	0.0370614	-0.0258173	-0.865437	-0.608232	-0.483696	-0.3356	-0.400245	-0.480441	-0.461976	-0.438153	-0.434093	-0.227322	-0.51633	-0.34746	-0.540048	-0.617156	-0.477616	-0.299744	-0.376524	-0.50283	-0.315502	-0.14269	-0.667269	-0.419004	-0.389114	-0.433112	-0.773723	-0.832363	-0.572956	-0.650204	-0.241351	-0.388221	-0.701753	-0.448724	-0.519858	-0.782432	-0.564287	-0.805358
YDL036C:chr4_1	-0.530106	-0.103751	-0.614626	-0.27951	-0.494913	-0.145356	-0.340163	-0.304603	-0.397422	-0.0130365	-0.578072	-0.123209	-0.0925941	-0.686788	-0.317731	-0.0814494	-0.154882	-0.155344	-0.263841	-0.27622	-0.423962	-0.251361	0.220823	-0.465406	-0.0615846	-0.301426	-0.630936	-0.475976	-0.132903	-0.628839	-0.548002	-0.472639	-0.681469	-0.4463	-0.159554	-0.225659	-0.398212	-0.563924	-0.735208	-0.251141	-0.293124	-0.143822	-0.248846	-0.553055	-0.412714	-0.310958	-0.723058	-0.662566	-0.447324
YOL014W:chr15_5	-0.712077	-0.502072	-0.868361	-0.52636	-0.326663	-0.7376	-0.42911	-0.441542	-0.419495	-0.338942	-0.780881	-0.438196	-0.329107	-0.735719	-0.269504	-0.300601	-0.0939131	-0.403031	-0.250721	-0.24795	-0.190863	-0.396034	-0.839795	-0.708495	-0.360881	-0.493456	-0.547421	-0.437378	-0.328784	-0.63985	-0.829494	-0.948176	-0.485206	-0.658604	-0.357387	-0.312624	-0.572108	-0.974737	-0.86195	-0.505672	-0.910922	-0.174844	-0.338497	-0.826894	-0.509911	-0.523388	-0.85825	-0.479984	-0.635506
YGR036C:chr7_4	NA	NA	NA	NA	NA	NA	NA	NA	NA	NA	-1.72885	NA	NA	-1.73198	NA	-1.60194	NA	-1.61692	NA	-1.31698	-1.33363	NA	NA	NA	-1.41671	NA	NA	NA	-1.42354	NA	NA	NA	NA	NA	NA	NA	NA	-1.76664	-1.73299	NA	NA	NA	NA	NA	NA	NA	-1.66919	NA	-1.59743
YDR263C:chr4_6	-0.100769	-0.0445514	-0.415765	-0.596277	0.0421069	NA	-0.414174	-0.311129	-0.390509	-0.423012	-0.400947	-0.296245	-0.379753	-0.520369	-0.833758	-0.480119	-0.767324	-0.394304	-0.607395	-0.749168	-0.799832	-0.571479	0.080623	-0.257634	-0.638484	-0.796778	-0.425456	-0.378452	-0.366478	-0.416471	-0.497255	-0.568551	-0.519071	-0.33335	-0.383944	-0.535699	-0.519387	-0.561251	-0.377298	-0.778129	-0.897882	-0.782746	-0.743284	-0.0872442	-0.635157	-0.580691	-0.330686	-0.0257568	-0.55828
YMR115W:chr00_9	-0.668945	-0.448453	-0.845361	-0.748575	-0.591153	NA	-0.561923	-0.817963	-0.564773	-0.680981	-1.02682	-0.46265	-0.635943	-0.695449	-0.562624	-0.661029	-0.454265	-0.734486	-0.60781	-0.454382	-0.710461	-0.604812	-0.974417	-0.589187	-1.01217	-0.429049	-0.733912	-0.801754	-0.595435	-0.802247	-0.764166	-0.891555	-0.504173	-0.643392	-0.462297	-0.427719	-0.722237	-0.8182	-0.676358	-0.0824246	-0.760093	-0.19234	-0.535175	-0.673252	-0.3608	-0.125854	-0.961375	-0.932197	-0.658028
YLR297W:chr12_4	-0.27294	-0.459507	-0.197655	-0.566388	-0.456924	0.416113	-0.572521	-0.379582	-0.47288	-0.271808	-0.683262	-0.292008	-0.171184	-0.621482	-0.408542	-0.743691	-0.225703	-0.187452	-0.421441	-0.26513	-0.329023	-0.267407	-0.218495	-0.308396	-0.237497	-0.662063	-0.324376	-0.429395	-0.466177	-0.421086	-0.276299	0.0506383	-0.278924	-0.33061	-0.794758	-0.484185	-0.103757	-0.605438	-0.639002	-0.694978	-0.48916	-0.480363	-0.306336	-0.371655	-0.286102	-0.468056	-0.66612	-0.317197	-0.38657
YIR029W:chr00_3	-0.521484	-0.295415	-0.432444	-0.40656	-0.581232	NA	-0.495513	-0.299782	-0.414103	-0.160945	-0.717149	-0.0679785	0.0584596	-0.799779	-0.284066	-0.437264	-0.19956	-0.00953224	-0.558067	-0.0778198	-0.278212	-0.381254	-0.424484	-0.43174	0.0427711	-0.564548	-0.477923	-0.435614	-0.0281484	-0.760127	-0.515331	-0.545336	-0.217889	-0.634043	-0.211731	-0.185054	-0.52598	-0.820666	-0.708213	-0.633686	-0.375742	-0.157418	-0.152389	-0.525996	-0.456361	-0.545412	-0.740953	-0.752615	-0.906042
YPR044C:chr16_4	NA	-0.448174	NA	NA	NA	NA	-1.5124	-1.54551	-1.53986	-1.46214	-1.2804	-1.48243	-1.35512	-1.28341	-1.29056	-1.39823	-1.23593	-1.60594	-1.42775	-1.15534	-1.47379	-1.45183	NA	-1.59418	-1.3723	-1.33782	-1.60748	-1.32409	-1.38886	NA	-1.60402	-1.65312	NA	NA	-1.42796	-1.40327	NA	-1.30774	-1.35334	-1.33403	-1.3112	-1.32366	-1.45963	NA	-1.31791	-1.20066	-1.19785	-1.24851	-1.24267
YLR280C:chr12_4	0.707246	0.300582	0.626808	0.595121	0.477105	0.435096	0.0109132	0.0643679	-0.0681766	0.443369	0.557969	0.390125	0.469519	0.369747	0.210776	0.498682	0.39713	0.210065	0.230545	0.304662	0.570392	0.306302	0.393861	0.409103	0.590497	0.290263	0.419315	0.379095	0.559814	0.441785	0.731323	0.703195	0.858139	0.775921	0.515483	0.667645	0.650377	0.596947	0.66493	0.211978	0.297733	0.403904	0.344411	0.363045	0.0133148	0.232966	0.551905	0.437169	0.439263
YOR365C:chr15_4	0.493671	0.978073	0.531804	1.02372	0.895059	-0.406285	0.719196	0.626582	0.617239	0.512826	0.490598	0.703003	0.591056	0.26797	0.582598	0.581138	0.511351	0.717036	0.687623	0.454325	0.512012	0.570732	0.253559	0.370931	0.64184	0.0795278	0.632341	0.624001	0.878929	0.59555	0.434337	0.505743	0.430019	0.679761	0.605578	0.626838	0.552384	0.360011	0.392213	0.384429	0.43774	0.477741	0.355928	0.166221	0.269628	0.706356	0.398423	0.459772	0.506906
YBR223C:chr2_4	-0.620377	-0.756167	-0.700058	-0.41916	-0.773943	-0.456015	-1.00128	-1.02325	-0.950208	-0.865356	-0.779081	-0.778519	-0.931644	-0.961388	-0.830496	-1.00103	-0.8123	-1.07132	-1.06942	-0.886284	-0.885296	-0.95455	-0.717231	-0.488828	-1.19288	-0.960652	-0.678191	-0.520903	-0.912611	-0.692627	-0.444154	-0.389413	-0.553575	-0.501125	-1.00787	-0.978519	-0.805135	-0.864526	-0.810891	-0.991516	-0.863141	-0.887019	-0.898097	-0.606693	-0.760924	-0.879501	-0.964329	-0.762203	-0.704548
YGR153W:chr7_5	-0.738587	-0.255141	-0.626438	-1.08765	-0.823886	-0.669061	-0.927762	-0.791481	-0.77455	-0.929794	-0.938619	-0.730657	-0.772624	-0.56863	-1.0221	-1.03984	-1.06267	-1.04932	-0.978204	-0.853815	-1.05546	-1.11437	-0.985634	-0.563473	-0.861276	-0.983092	-0.763154	-0.704006	-0.854509	-0.69231	-0.742846	-0.555545	-0.705554	-0.771118	-0.723646	-1.12694	-0.460815	-0.915504	-0.909726	-0.967248	-0.936232	-1.01726	-1.11991	-0.657038	-0.945742	-0.991764	-0.884371	-0.655934	-0.705295
YKR104W:chr00_4	0.424373	-0.205784	0.342498	0.399434	-0.477409	0.527208	-0.0113748	0.214317	-0.0536765	0.265216	0.471243	0.433169	0.492196	0.201662	-0.0477783	0.63077	-0.13879	0.892937	0.229481	-0.02837	0.103216	0.282792	0.871658	0.396782	0.327617	-0.0031506	0.279182	0.396525	0.535327	0.215497	0.141346	0.288247	0.432149	-0.0135234	0.556877	0.355246	0.423603	0.099572	0.319609	0.0292111	0.726763	0.515951	0.34715	0.133425	0.31156	0.0701477	0.157769	0.397596	-0.0303828
YCR015C:chr3_1	0.138039	-0.309516	0.261218	0.49674	0.27532	1.09046	0.196287	0.383122	0.163542	0.630791	0.202528	0.493723	0.509372	0.154048	0.577947	0.173789	0.74188	0.317567	0.113546	0.763779	0.641957	0.129051	0.719125	-0.0701275	0.168538	0.484201	0.0757171	0.29793	0.25973	0.081661	0.396251	0.196821	0.271214	0.268757	0.273912	0.103909	0.21068	0.0894994	-0.024076	0.44151	0.216439	0.807962	0.789267	-0.0654007	0.382423	0.463972	0.0989621	0.207964	0.133517
YDR001C:chr4_3	-0.767898	-0.807967	-0.618798	-0.319808	-1.19666	-0.940651	-0.657361	-0.555223	-0.451793	-0.496262	-0.716098	-0.35597	-0.388413	-0.958561	-0.729396	-0.531607	-0.565534	-0.435461	-0.639002	-0.816049	-0.810142	-0.658881	-0.966059	-0.393159	-0.581267	-0.951439	-0.251509	-0.136285	-0.562022	-0.796407	-0.912222	-0.350092	-0.682077	-1.03271	-0.790941	-0.634157	-0.504926	-0.880407	-1.06128	-0.998631	-1.20332	-0.833677	-0.798298	-0.941674	-0.750212	-0.813457	-0.965136	-0.991127	-1.00379
YOR118W:chr15_2	0.079223	-0.359026	0.346918	0.286784	-0.065678	-0.00732033	-0.111769	0.0367463	-0.0369294	-0.029828	-0.0529859	0.0608016	-0.0319543	-0.0709373	-0.261726	-0.317361	0.0544469	0.0666485	-0.235411	-0.0326073	-0.0867159	-0.236396	-0.0156337	0.104874	-0.302391	-0.560359	-0.178025	0.277379	-0.149503	0.112519	0.16837	0.0235003	0.190572	0.157238	-0.131036	-0.249904	-0.0286314	0.126401	-0.105116	-0.410818	-0.417354	-0.0574182	-0.057916	-0.0143273	-0.262124	-0.414558	0.00911273	0.0272428	-0.241828
YLR372W:chr12_5	NA	NA	NA	NA	NA	NA	NA	-1.64688	NA	-1.65365	-1.57463	NA	-1.54836	-1.49988	-1.44977	-1.36088	-1.4498	-1.24334	-1.5847	-1.18391	-1.04316	-1.61347	NA	NA	-1.33038	-1.41352	NA	NA	-1.41962	NA	NA	NA	NA	NA	NA	NA	NA	-1.62989	-1.5665	-1.39256	NA	-1.32384	NA	NA	-1.3633	-1.28307	-1.47704	-1.61269	-1.53324
YFL063W:chr00_18	0.686225	0.172644	0.901098	0.746427	0.63913	0.87274	0.626815	0.399495	0.477805	0.559893	0.697556	0.677068	0.556438	0.69361	0.687144	0.638337	0.539234	0.372155	0.578654	0.850735	0.714429	0.615564	0.459408	0.995041	0.890971	0.683692	0.894204	0.786247	0.989004	0.673454	0.637367	0.752794	0.789281	0.796674	0.952166	0.954737	0.691953	0.904811	0.667936	0.70413	1.32569	0.687509	0.763084	0.721785	0.858906	0.916325	0.909755	0.602014	0.492514
YDL057W:chr4_1	-0.00373038	-0.230407	-0.292479	-0.0765845	-0.266758	NA	-0.510304	-0.441282	-0.574799	-0.150408	-0.354858	-0.257758	-0.326375	-0.489186	-0.384359	-0.414218	-0.203797	-0.100274	-0.487323	-0.0524751	-0.166138	-0.469669	0.75698	-0.270086	0.199223	-0.522242	-0.259148	-0.222057	0.145656	-0.177044	-0.203324	-0.128387	0.0395487	-0.0156343	-0.00600516	0.106308	-0.0847657	-0.341244	-0.459125	-0.553024	-0.382541	-0.164992	-0.225027	-0.350845	-0.383097	-0.538873	-0.414292	-0.458416	-0.276892
YKL204W:chr00_14	-1.47216	-0.896572	-1.52474	-1.47604	-1.55622	-0.962673	-1.509	-1.65454	-1.52889	-1.62219	-1.71838	-1.4472	-1.49685	-1.46582	-1.42758	-1.52367	-1.41586	-1.56672	-1.58867	-1.30455	-1.37276	-1.62055	-1.64633	-1.57634	-1.41915	-1.43542	-1.61069	-1.52198	-1.4533	-1.52664	-1.61425	-1.67639	-1.45622	-1.54078	-1.55032	-1.47143	-1.5271	-1.61396	-1.61499	-1.40675	-1.49238	-1.32546	-1.52728	-1.58106	-1.35471	-1.27999	-1.43403	-1.61627	-1.42923
YPR174C:chr16_5	-0.0122336	0.485668	-0.182805	0.00744306	-0.219852	-0.864937	-0.29917	-0.24735	-0.250146	0.0887	-0.293263	0.208725	0.135561	-0.463629	-0.0978402	-0.090863	0.0231704	0.0646728	-0.349593	-0.0653137	-0.150129	-0.272328	0.515453	-0.269581	-0.0211158	-0.373055	-0.244119	-0.156141	0.0986901	-0.287888	-0.0911703	0.000365921	-0.108648	-0.245885	0.00970107	0.00696385	-0.305057	-0.342833	-0.333328	-0.40917	-0.261768	-0.0385698	-0.0515659	-0.315827	-0.311258	-0.358033	-0.218505	-0.0873219	-0.39199
YAL035W:chr1_1	NA	NA	-1.52661	NA	NA	-0.962966	-1.50424	-1.7035	-1.52987	-1.69485	-1.70077	-1.43812	-1.58718	-1.60829	NA	-1.42011	-1.41309	-1.53493	-1.57555	NA	-0.281271	-1.60913	NA	-1.5853	-1.39751	-1.41054	NA	NA	-1.2466	NA	NA	NA	NA	NA	NA	NA	NA	-1.6883	-1.66519	-1.38511	-1.53018	-1.31027	NA	NA	-1.30783	-1.19626	-1.58033	-1.6133	-1.43813
YLR187W:chr12_3	-0.134188	-0.235169	-0.0362503	-0.550529	-0.525023	0.0322452	-0.839759	-0.952236	-0.705234	-0.67485	-0.535714	-0.624534	-0.693022	-0.42511	-0.718015	-0.629152	-0.567681	-0.808156	-0.617485	-0.698831	-0.774182	-0.61235	-0.437992	-0.274858	-0.542123	-0.557753	-0.39905	-0.328364	-0.692115	-0.271889	-0.369252	-0.11143	-0.342756	-0.361291	-0.53216	-0.549099	-0.239001	-0.340255	-0.479305	-0.620775	-0.448585	-0.490432	-0.589672	-0.317911	-0.654162	-0.614202	-0.375815	-0.316307	-0.347122
YPR029C:chr16_4	-0.761934	-0.899483	-0.494825	-0.585528	-0.570887	-0.711579	-0.71951	-0.470537	-0.728602	-0.277094	-0.824174	-0.38065	-0.0788605	-0.853791	-0.30742	-0.37775	-0.115494	-0.0607365	-0.617499	-0.116604	-0.31465	-0.434932	-0.601349	-0.866701	-0.0179546	-0.524421	-0.740667	-0.48123	-0.0859801	-0.6212	-0.652533	-0.600214	-0.833441	-0.71477	-0.854687	-0.348531	-0.563362	-0.876576	-0.850391	-0.570091	-0.66807	-0.37486	-0.378383	-0.713301	-0.622583	-0.664679	-0.946316	-0.690741	-0.785556
YCL029C:chr3_1	-1.48265	NA	NA	NA	NA	NA	NA	-1.69048	NA	-1.64192	-0.995402	-1.4948	-1.58564	-1.08535	NA	-1.62092	-1.43015	-1.61826	NA	NA	-1.56569	NA	NA	NA	-1.45785	-1.39112	NA	-1.51787	-1.40433	NA	NA	-1.68562	NA	-1.52185	-1.53125	NA	NA	-1.16561	-0.971361	-1.36633	-1.35435	NA	NA	NA	NA	-1.29432	-1.27699	-1.59308	-1.08524
YHR157W:chr8_3	-0.902274	-0.813073	-0.879556	0.10041	-0.553958	NA	-0.679622	-0.684945	-0.402085	-0.841292	-0.6063	-0.564018	-0.728438	-0.880448	-0.92109	-0.899064	-0.893041	-0.691513	-0.821235	-0.907054	-0.973008	-0.827678	-0.726893	-0.674948	-0.793315	-0.703891	-0.65966	-0.895671	-1.00383	-0.844347	-0.64292	-0.632353	-0.818456	-0.595972	-0.8142	-0.812492	-0.588803	-0.859345	-0.884794	-0.646809	-0.841444	-0.525817	-0.863933	-0.515618	-0.330898	-0.27453	-0.867494	-0.41131	-1.0454
YKR101W:chr00_4	-0.860732	-0.738766	-1.21137	-1.34322	-1.16008	-0.861983	-0.80439	-0.83148	-0.765768	-1.01006	-1.42981	-0.737402	-0.847145	-1.42487	-0.81304	-0.719536	-0.906014	-0.957169	-0.81046	-0.909449	-1.16898	-0.877527	-1.36009	-1.0316	-0.926089	-1.06348	-1.3043	-1.26413	-0.720299	-1.06426	-1.13059	-1.27507	-1.46017	-1.25282	-0.674058	-0.824055	-0.985624	-1.47568	-1.47635	-0.995482	-1.12117	-0.828217	-1.03644	-0.971756	-0.78519	-0.84624	-1.31961	-1.23075	-1.24366
YCL048W:chr3_1	0.196351	-0.206105	0.134807	0.0349598	0.141675	-0.738896	-0.200013	-0.092956	-0.175401	-0.185662	0.0681345	0.00176715	-0.250548	-0.117554	-0.447131	-0.0225244	-0.278861	-0.316359	-0.122401	-0.443626	-0.198775	-0.319856	0.342046	0.0150265	-0.219409	-0.422091	-0.105876	0.00394283	-0.249684	0.2307	-0.108491	-0.119981	0.0641315	-0.026435	-0.202558	-0.148254	-0.10563	-0.0903845	-0.0665995	-0.370421	-0.00723197	-0.203126	-0.315628	-0.0158491	-0.309438	-0.198263	-0.0490735	-0.185778	-0.149339
YLR386W:chr12_5	-1.48167	-0.883771	-1.52932	-1.46815	-1.57895	-0.956096	-1.51636	-1.71382	-1.55264	-1.67673	-1.35853	-1.48937	-1.52921	-1.18983	NA	-1.38888	-1.38575	-0.0731993	-1.5736	-1.07747	-0.4172	-1.59054	NA	-1.51772	-1.23303	-1.36916	-1.5181	-1.42079	-1.11918	-1.51285	-1.60924	-1.5138	-1.45046	-1.50855	-1.26217	-1.26417	-1.49035	-1.39751	-1.30557	-1.35767	-1.51805	-1.23994	-1.51875	-1.52298	-1.31788	-1.15622	-1.31085	-1.37266	-1.34725
YFR025C:chr00_15	1.43604	1.24903	1.51551	1.25784	1.32412	1.03572	1.41736	1.10492	1.39585	1.42975	1.44581	1.56572	1.31715	1.40672	1.20159	1.32947	1.10541	1.17072	1.18279	1.30177	0.916831	1.18153	1.10359	1.30004	0.987756	1.33506	1.28911	1.33649	0.958118	1.39854	1.32085	1.39276	1.27173	1.47876	0.682004	0.776795	1.47001	1.43476	1.38592	1.22038	1.73714	1.29984	1.30968	1.55083	1.17388	1.15368	1.54077	1.26306	1.34337
YDR387C:chr4_7	-0.74647	-0.435757	-0.630334	-0.700171	-0.726748	-0.41719	-0.335446	-0.505864	-0.522001	-0.388258	-0.700766	-0.232787	-0.281134	-0.766408	-0.495253	-0.55976	-0.435678	-0.227272	-0.492198	-0.531089	-0.422299	-0.535961	-0.659284	-0.617781	-0.335027	-0.47403	-0.665293	-0.474915	-0.266187	-0.589545	-0.737723	-0.549596	-0.623784	-0.649599	-0.350185	-0.379647	-0.671109	-0.840307	-0.810415	-0.553651	-0.543211	-0.423536	-0.541174	-0.709186	-0.356662	-0.553317	-0.75832	-0.278025	-0.677812
YHR167W:chr8_3	-1.44113	NA	-1.35559	-1.45725	-1.07513	NA	-1.51099	-1.71209	NA	-1.69324	-1.32613	-1.50022	-1.60453	-1.38883	-1.4277	NA	-1.41421	NA	NA	-1.31393	-1.54298	NA	NA	-1.33005	-1.35155	-1.27878	-1.31242	-1.01624	-1.42988	NA	-1.61453	-1.247	-1.33669	-1.48958	NA	-1.44714	-1.41456	-1.26501	-1.21398	-1.28351	-1.47539	-1.22808	-1.286	-1.31294	-1.01489	-0.975924	-1.31136	-1.16706	-1.27943
YDR535C:chr00_2	-0.748898	-0.747562	-0.725352	-0.561164	-0.687216	-0.750992	-0.355484	-0.631797	-0.544337	-0.539946	-1.04952	-0.467648	-0.632392	-1.00135	-0.658773	-0.620837	-0.880548	-0.727902	-0.731592	-0.609455	-0.72969	-0.57718	-0.9999	-0.403747	-0.906171	-0.904658	-0.862157	-0.619448	-0.862456	-0.46684	-0.517422	-0.573834	-1.1788	-0.483687	-1.0183	-0.989462	-0.742579	-0.903915	-0.909303	-0.857524	-0.749245	-0.656757	-0.938658	-0.553367	-0.730262	-0.769686	-0.840435	-0.597865	-1.023
YOR198C:chr15_3	-1.47011	NA	NA	NA	NA	NA	-1.44935	-1.44657	-1.48022	-1.44166	-1.64359	-1.36243	-1.35768	-1.60722	-1.38222	-1.44024	-1.39815	-1.2057	-1.316	-1.1368	-1.07033	-1.41013	NA	-1.55676	-1.39845	-1.29645	-1.59262	-1.44207	-1.30132	-1.53483	NA	NA	NA	NA	-1.55273	-1.46812	NA	-1.58577	-1.6045	-1.29053	-1.60256	-1.22138	NA	NA	-1.35328	-1.14961	-1.56407	-1.53237	-1.59305
YDL197C:chr4_3	0.0824169	-0.635332	0.104229	0.25897	-0.0557153	0.153288	0.136423	0.382323	0.188182	0.354867	-0.0799656	0.459468	0.400512	-0.111255	-0.153979	0.237059	-0.0106242	-0.0143729	0.0837898	-0.0201687	0.0331625	-0.00321631	-0.0216154	0.240094	0.147392	-0.296215	-0.00300618	0.346981	0.106486	0.109724	0.0884379	0.22119	-0.322374	0.0774292	0.300439	0.0360941	0.0798696	-0.076029	-0.202761	-0.164655	-0.217898	0.207353	-0.292798	0.162011	-0.0906574	0.0760683	0.101788	0.273236	0.0108711
YDR031W:chr4_3	-0.226217	-0.638642	-0.437034	-0.563316	-0.311082	-0.218533	-0.255422	-0.0902322	-0.109828	-0.0151507	-0.451847	-0.00231853	0.028998	-0.585326	0.111247	-0.156964	-0.037998	-0.3007	-0.301256	-0.0816818	-0.0550116	-0.295569	-0.0487277	-0.33321	-0.0701909	-0.311428	-0.433441	-0.47986	-0.0534084	-0.284094	-0.330132	-0.597644	-0.583943	-0.546202	0.0933422	0.0322937	-0.713434	-0.627679	-0.737846	-0.332592	-0.604096	-0.208578	-0.0310392	-0.574489	-0.312018	-0.178761	-0.627743	-0.522312	-0.485087
YCR102W-A:chr00_14	0.21465	0.487161	0.537676	0.763671	0.283377	1.70663	0.309287	0.306546	0.202653	0.281924	0.267157	0.530023	0.338223	0.436854	0.382194	0.309066	0.408661	0.133589	0.203882	0.693753	0.352318	0.319761	0.875219	0.509696	0.307198	0.0808911	0.551509	0.696673	0.338912	0.542769	0.676833	0.621234	0.475243	0.783164	0.195079	0.21022	0.763645	0.328036	0.423447	0.109987	1.21519	0.394896	0.382282	0.524478	0.377145	0.343764	0.213181	0.286019	0.520902
YDL106C:chr4_2	NA	NA	NA	NA	NA	-0.968066	-1.48865	-1.57904	-1.55314	-1.60477	-1.45534	-1.47385	-1.50145	-1.41001	NA	-1.58145	-1.44451	-1.25522	-1.47335	-1.31683	-1.30169	-1.50086	NA	-1.58844	-1.48427	-1.34677	-1.55238	NA	-1.42467	NA	NA	NA	NA	NA	NA	NA	-1.53372	-1.54575	-1.42809	-1.34972	-1.45935	-1.26691	-1.48552	NA	-1.32234	-1.26285	-1.40846	-1.58831	-1.42245
YNL168C:chr14_2	1.51754	0.734734	1.14887	1.59865	1.23737	0.151839	1.29077	1.27172	1.03411	1.54532	1.3007	1.52302	1.46625	1.23207	1.0305	1.39665	1.23007	1.40631	1.44239	0.819293	1.22788	1.51565	1.35215	1.38093	1.25652	0.96289	1.36648	1.28041	1.36482	1.2657	1.46084	1.59563	1.04105	1.56142	1.3286	1.34423	1.5391	1.36343	1.20155	1.13253	1.0052	1.44419	1.65085	1.16368	1.25618	1.3408	1.35054	1.55288	1.2457
YGL090W:chr7_1	-0.71648	-0.673936	-0.831244	-0.689818	-0.936785	-0.726754	-0.309848	-0.307474	-0.176386	-0.0951507	-0.714407	-0.00355673	-0.0425794	-0.753412	-0.344873	-0.28985	-0.399259	-0.320178	-0.390319	-0.585856	-0.656761	-0.322811	-0.819657	-0.913396	-0.343891	-0.477748	-0.62554	-0.787201	-0.289444	-0.840248	-0.85725	-0.683845	-0.859076	-0.839297	-0.364166	-0.439076	-0.434359	-0.673762	-0.724463	-0.433937	-1.07507	-0.331464	-0.28796	-0.699931	-0.424368	-0.365043	-0.730143	-0.632457	-0.999322
YMR246W:chr13_5	-0.801802	-0.833146	-0.653038	-0.282932	-0.780264	-0.906627	-0.0117128	-0.355148	0.012792	-0.324738	-0.726316	-0.175769	-0.342754	-0.782801	-0.491227	-0.242623	-0.700007	-0.376052	-0.389476	-0.685395	-0.869213	-0.408297	-0.580363	-0.38092	-0.322041	-0.499173	-0.508811	-0.218711	-0.280963	-0.369536	-0.745778	-0.611221	-0.419304	-0.492237	-0.436553	-0.358886	-0.468424	-0.602385	-0.680954	-0.430717	-0.873565	-0.814393	-0.719912	-0.494938	-0.342808	-0.213338	-0.651699	-0.463701	-0.765967
YJL058C:chr10_2	-0.0108972	-0.644119	-0.0380028	0.117992	0.0221333	0.484698	-0.401205	-0.176596	-0.366402	-0.131204	-0.191393	-0.0186967	-0.174453	-0.53151	-0.184197	-0.182005	0.310939	0.0678022	-0.230345	0.089288	0.0754667	-0.24836	-0.304137	-0.285769	0.47051	-0.319188	-0.105159	-0.226443	0.598088	-0.143048	0.0443108	0.0159387	-0.00147266	-0.0827355	0.317415	0.501596	-0.193058	-0.243784	-0.303493	-0.28053	-0.2466	0.0312796	0.0653442	-0.316457	-0.331616	-0.266923	-0.281451	-0.351513	-0.452971
YIL141W:chr9_2	-1.02988	-0.609274	-0.913048	-1.04026	-0.916919	-0.969145	-0.942012	-0.894905	-0.967573	-1.13745	-0.740161	-0.887212	-0.943075	-0.914522	-1.01471	-0.960851	-0.9178	-0.900904	-1.10331	-0.927393	-0.924356	-1.01541	-0.858676	-0.394307	-0.988139	-0.925383	-0.53585	-0.628562	-1.12424	-0.914745	-0.831204	-0.774613	-0.399921	-0.718276	-1.1067	-1.05501	-0.803785	-0.873095	-0.843578	-0.906968	-0.850012	-0.723792	-0.824001	-0.590046	-0.816368	-0.947439	-0.827756	-0.439702	-0.79043
YHR154W:chr8_3	-1.09802	0.415592	-1.45581	-1.43267	-1.42522	NA	-1.38759	-1.48296	-1.50897	-1.51797	-1.25357	-1.43682	-1.4013	-1.49799	-1.2978	-1.31131	-1.32613	-1.60799	-1.25366	-1.07042	-1.42898	-1.32301	NA	NA	-1.47478	-1.02103	-1.49581	-1.43182	-1.46765	-1.2053	-1.58521	-1.59966	NA	NA	-1.52438	-1.47786	NA	-1.33972	-1.43012	-1.0944	-1.35027	-1.15675	NA	-1.23049	-1.27459	-1.11164	-1.36218	-1.42621	-1.30314
YLR012C:chr12_1	-0.0944791	-0.194483	0.114514	0.222697	-0.172489	-0.476033	-0.177125	-0.390173	-0.105091	-0.275735	-0.0811891	-0.208795	-0.338091	-0.363076	-0.211764	-0.32993	-0.00963764	-0.40273	-0.285959	-0.273377	-0.232837	-0.318681	-0.0333463	0.117942	-0.312764	-0.332416	0.0977268	-0.074151	-0.26402	0.112089	-0.0259882	0.0615282	0.134112	-0.126928	-0.0560037	-0.0579534	-0.0492071	-0.230507	-0.265318	-0.187134	-0.816889	-0.193204	-0.285358	-0.00669678	-0.306196	-0.316378	-0.365032	-0.133101	-0.4344
YOR129C:chr15_2	0.490601	0.220313	0.524373	0.465983	0.217964	-0.185295	0.0237046	0.31897	0.23043	0.34278	0.308385	0.450713	0.425413	0.489484	0.381207	0.204304	0.208924	0.488298	0.271153	0.294334	0.338406	0.180783	0.598905	0.640544	0.0829902	-0.0653275	0.440485	0.575716	0.0969372	0.434419	0.224939	0.478362	0.435327	0.266514	0.196107	0.0674312	0.463456	0.130227	0.250181	-0.0863538	0.86401	0.468199	0.327146	0.370654	0.382695	0.208501	0.326284	0.769976	0.414963
YJR060W:chr00_13	-1.40452	NA	-1.52317	NA	NA	-0.87787	-1.46057	-1.34451	-1.48453	-1.34758	-1.09612	-1.43486	-1.26571	-1.29041	-1.41166	-1.4044	-1.35606	-1.47014	-1.23781	-1.19501	-1.36067	-1.31555	NA	-1.56719	-1.47216	-1.08085	-1.47942	-1.46747	-1.47288	-1.45297	-1.57271	NA	-1.40634	-1.50274	NA	NA	-1.52316	-1.29524	-1.38566	-1.15874	-1.15847	-1.32373	NA	-1.49679	-1.36539	-1.28676	-1.21699	-1.39722	-1.21314
YKL212W:chr11_3	-1.46401	-0.432597	NA	NA	-1.58298	NA	-1.47507	-1.42099	-1.53093	-1.49868	-1.48272	-1.39899	-1.27199	-1.3781	NA	-1.56838	-1.42325	-1.63238	-1.60322	-1.30536	-1.54644	-1.59115	NA	NA	-1.4086	-1.23462	NA	NA	-1.40894	-1.50518	NA	NA	-1.29414	NA	NA	NA	NA	-1.2701	-1.24009	-1.26951	-1.38152	-1.32263	NA	-1.57183	NA	-1.27395	-1.24832	-1.42546	-1.42572
YLR279W:chr12_4	0.124412	0.240691	-0.246419	-0.110039	-0.209388	-0.395004	-0.208603	-0.164078	-0.248224	0.129773	-0.186401	0.135808	0.170198	-0.174939	-0.132843	0.0906687	-0.0776739	0.0319358	-0.199078	-0.0145799	-0.101252	-0.0893664	-0.358563	-0.205656	0.106492	0.259421	-0.264227	-0.132949	0.380038	-0.363988	-0.0126958	-0.0682337	0.511194	-0.00667115	-0.0572594	0.116354	-0.0543597	0.00428894	-0.0638689	0.143006	-0.496825	0.261353	0.105139	-0.128875	0.00945555	0.00428356	-0.0432268	-0.210452	-0.178845
YLL047W:chr12_1	-0.119501	-0.645685	-0.48829	-0.147671	-0.205586	-0.873929	-0.0360962	-0.107668	-0.0106852	-0.246502	-0.42641	0.0181938	-0.280118	-0.578908	-0.492408	-0.414381	-0.344506	-0.690756	-0.454318	-0.342221	-0.434903	-0.325499	-0.770565	-0.501081	-0.0600596	-0.543901	-0.391961	-0.325764	-0.02378	-0.260293	-0.503068	-0.258211	-0.101316	-0.670402	0.0543544	-0.110257	-0.488713	-0.635985	-0.550242	-0.519827	-0.592946	-0.372974	-0.594893	-0.501002	-0.481046	-0.56203	-0.56214	-0.64782	-0.705347
YIL125W:chr9_2	-1.08275	-0.755018	-0.898452	-1.13891	-1.11625	NA	-1.25851	-1.30671	-1.19841	-1.30721	-0.890752	-1.17848	-1.19545	-1.09451	-1.13659	-1.14254	-1.28114	-0.930723	-1.24994	-0.866415	-1.27891	-1.05381	-1.29723	-1.20807	-1.01259	-1.24752	-1.10202	-0.965852	-1.0071	-1.26666	-1.22457	-0.900054	-0.371422	-1.14729	-1.29438	-1.3457	-0.955132	-0.941673	-1.0846	-1.19008	-1.02825	-1.06667	-1.20866	-1.13403	-1.1427	-1.08268	-0.873307	-0.931752	-1.04712
YGL164C:chr7_2	-0.43146	-0.59403	-0.639836	-0.477204	-0.839156	-0.851048	-0.444134	-0.416836	-0.444421	-0.306402	-0.99469	-0.267994	-0.241832	-0.99106	-0.516107	-0.456184	-0.281334	-0.178758	-0.552994	-0.344881	-0.220633	-0.530418	-0.547516	-0.741125	-0.116062	-0.777057	-0.889375	-0.734717	-0.222651	-0.688427	-0.574675	-0.678706	-0.448739	-0.70692	-0.196518	-0.145231	-0.784904	-0.955728	-0.892693	-0.791342	-0.662408	-0.533947	-0.51801	-0.860587	-0.56938	-0.613759	-0.961056	-0.944872	-0.829109
YMR069W:chr00_6	0.428139	-0.149714	-0.453656	-0.173306	-0.851087	-0.277556	-0.214839	-0.324711	-0.261704	-0.326594	-0.520092	-0.190588	-0.289158	-0.704767	-0.340967	-0.254195	-0.472094	-0.52573	-0.369875	-0.568142	-0.429348	-0.394091	-0.441766	-0.219912	-0.290496	-0.481717	-0.23726	-0.679934	-0.24328	-0.447578	-0.775602	-0.476729	-0.553018	-0.481405	-0.666387	-0.641893	-0.539271	-0.424534	-0.527527	-0.437835	-0.746666	-0.0907383	-0.321216	-0.0379474	-0.423957	-0.166155	-0.586739	-0.625524	-0.674889
YOL084W:chr15_5	0.526107	0.438744	0.678855	0.265772	0.743634	0.254538	1.23245	0.982897	1.11761	1.11432	0.53036	1.08801	1.0422	0.759815	0.869225	0.884761	0.906265	0.849507	1.08876	0.984896	0.74604	0.882884	-0.147763	0.811907	0.743477	0.803229	1.10098	0.796044	0.983685	0.763294	0.940276	0.887516	0.641384	0.771782	0.922201	0.909779	0.944173	0.764431	0.804544	1.02893	0.42387	1.08341	0.948241	0.676233	0.756299	1.0061	0.58987	0.737241	0.632111
YCL075W:chr00_12	0.471151	0.265003	0.353309	0.271103	0.424632	0.780543	0.251755	0.327331	0.113063	0.910643	0.282496	0.915831	0.854269	0.176529	0.649113	0.659202	0.671007	0.423074	0.550015	0.571621	0.650136	0.590272	0.997049	0.318082	0.719681	0.565008	0.283287	0.533191	0.730038	0.119806	0.285933	0.254127	0.477491	0.422673	0.569999	0.609243	0.157316	0.24964	0.272948	0.548281	0.966165	0.789266	0.815804	0.0140915	0.67486	0.682919	0.123965	0.142694	0.517951
YOR007C:chr15_1	-0.268398	-0.726748	-0.590916	-0.575217	-1.46415	-0.82062	-0.745144	-0.995463	-0.845585	-0.927841	-0.785044	-1.0396	-0.728301	-0.834713	-0.723037	-0.836688	-0.608977	-0.572501	-0.684914	-0.570837	-0.460155	-0.820046	-0.682744	-0.764904	-0.375494	-0.797236	-0.649689	-0.773172	-0.628417	-0.643406	-0.665716	-0.338704	-0.851499	-0.609665	-0.695997	-0.543367	-0.642551	-0.921955	-0.831153	-0.721197	-0.840889	-0.872672	-0.93428	-0.555758	-0.636235	-0.80193	-0.867779	-0.661884	-0.850689
YBL048W:chr2_1	0.198818	-0.0531785	0.184828	0.503512	0.0217593	0.572725	0.0223852	0.0888334	-0.0802681	0.389297	0.12617	0.299737	0.270449	-0.188425	0.0616369	0.181874	0.416345	0.291496	-0.0234963	0.203456	0.310159	0.133618	0.566925	-0.00593172	-0.029767	-0.274124	0.134032	0.386728	-0.0895921	0.00746105	0.201968	0.124673	0.261139	0.139385	-0.389338	-0.361376	0.134497	0.0266466	-0.105679	-0.284078	0.306367	0.35951	0.404142	-0.14132	-0.149533	-0.106921	-0.0799579	0.0789286	-0.065028
YEL027W:chr5_2	NA	NA	-1.54067	NA	NA	NA	NA	-1.71501	NA	-1.69582	-1.7434	-1.45698	-1.5708	-1.56956	NA	-1.5759	-1.46126	-1.40225	NA	-1.2972	-1.15656	-1.63103	NA	-1.58761	-1.42943	NA	NA	NA	-1.43461	NA	NA	NA	NA	NA	NA	NA	NA	-1.63519	-1.56461	-1.4337	NA	-1.29979	-1.46109	NA	NA	-1.26598	-1.59389	-1.61059	-1.42521
YCR006C:chr3_1	-0.598486	-0.253063	-0.415551	-0.824563	-0.165661	-0.667662	-0.51218	-0.198233	-0.392205	-0.145423	-0.262238	-0.19624	-0.10061	-0.387799	-0.500561	-0.0304808	-0.146163	-0.459839	-0.38358	-0.549046	0.0446406	-0.38323	-0.223179	-0.0463524	0.0706493	-0.572488	-0.258066	-0.0764357	0.0272262	-0.484132	-0.666848	-0.173834	-0.436263	-0.721066	-0.582001	-0.654694	-0.0989347	-0.323219	-0.395785	-0.571256	0.336588	-0.525886	-0.277629	-0.34496	-0.428385	-0.612045	-0.386686	-0.213979	-0.339034
YOR252W:chr15_3	0.167502	-0.0233681	-0.342328	0.26019	-0.0688817	-0.509162	-0.445837	-0.22859	-0.366993	-0.0242771	-0.0223667	-0.0149075	-0.198043	-0.0483871	-0.307936	-0.325901	-0.234373	-0.380985	-0.372113	-0.140103	-0.0307392	-0.281656	-0.214799	-0.0884437	0.120969	-0.626397	-0.0289717	-0.0529764	0.137431	-0.137166	-0.021677	0.105744	0.196184	-0.298587	-0.138963	-0.365298	0.0425046	-0.139438	-0.130777	-0.652803	-0.176694	-0.199104	-0.251408	-0.154596	-0.348893	-0.396782	-0.0859405	-0.0453064	-0.0100911
YDR226W:chr4_5	NA	NA	-1.55096	NA	NA	NA	NA	NA	NA	NA	-1.6024	NA	NA	-1.57692	NA	-1.61646	NA	NA	NA	NA	NA	NA	NA	NA	-1.4455	NA	NA	NA	-1.46919	NA	NA	NA	NA	NA	NA	NA	NA	-1.61805	-1.66296	NA	-1.53144	NA	NA	NA	NA	NA	-1.44866	-1.57409	-1.49669
YDR056C:chr4_4	-0.0383504	-0.195534	-0.487998	-0.0383206	0.0243271	0.175802	0.0756547	0.0325147	-0.0151531	0.166547	-0.400031	0.21927	0.206172	-0.197188	0.185648	0.128857	0.257473	0.22814	0.103774	0.276588	0.221054	0.0566955	-0.12353	-0.239623	0.124516	0.156326	-0.195769	-0.179907	-0.0387442	-0.126721	-0.0994828	-0.278751	-0.484523	-0.0731453	0.236587	0.252709	-0.244995	-0.274494	-0.1238	0.172684	-0.149436	0.266189	0.34349	-0.178817	0.141976	0.269972	-0.354886	-0.253336	-0.357732
YGL028C:chr7_1	-0.609221	-0.631372	-0.920251	-0.938756	-0.494267	-0.491246	-0.717361	-0.680832	-0.627727	-0.415119	-0.813737	-0.390505	-0.607203	-0.979439	-0.831535	-0.599807	-0.658812	-0.594704	-0.921397	-0.613988	-0.709612	-0.817532	-0.47923	-0.887492	-0.40361	-0.5572	-0.78619	-1.00709	-0.649597	-0.807003	-0.866581	-1.01751	-1.06392	-0.960761	-0.614792	-0.689357	-0.996886	-1.03258	-1.06125	-0.701578	-1.15574	-0.207339	-0.386029	-0.853275	-0.765334	-0.73792	-0.964678	-0.716057	-1.09205
YGR260W:chr00_3	-0.395384	-0.159633	-0.75835	-0.0175759	-0.506709	-0.683613	-0.694938	-0.686746	-0.625585	-0.533147	-0.605238	-0.471698	-0.565575	-0.767282	-0.641862	-0.507807	-0.76983	-0.188569	-0.678368	-0.676428	-0.867501	-0.643246	-0.00151333	-0.49748	-0.656962	-0.771626	-0.392426	-0.62395	-0.544349	-0.648208	-0.442869	-0.612455	-0.239308	-0.464991	-0.899124	-0.7197	-0.284901	-0.581996	-0.640755	-0.879947	-0.730144	-0.529729	-0.592806	-0.490636	-0.598149	-0.536584	-0.703679	-0.611159	-0.735778
YGL202W:chr7_3	-0.945639	-0.62109	-1.14249	-0.985089	-1.03323	NA	-0.562964	-0.657751	-0.601622	-0.664125	-0.988417	-0.535864	-0.622629	-1.02545	-1.01386	-0.697334	-0.922883	-0.921164	-0.803903	-0.810321	-1.01606	-0.793041	-0.203713	-0.794455	-0.552121	-0.88311	-0.988262	-1.09235	-0.575952	-0.990194	-0.871613	-0.764557	-0.969888	-0.73575	-0.551529	-0.758064	-0.629397	-1.17646	-0.843303	-0.796654	-0.99764	-0.488738	-0.739193	-0.983252	-0.766602	-0.778355	-1.00955	-0.743307	-0.3734
YLR254C:chr12_4	-0.482254	-0.4831	0.111706	-0.0207273	-0.116572	0.744505	-0.126642	0.0441341	0.0583083	0.319708	-0.21323	0.319365	0.303673	-0.282383	-0.229477	0.347749	-0.0253302	0.218084	0.00458675	0.0994466	0.105992	0.063527	-0.326539	-0.0191403	-0.130368	-0.039435	-0.270178	-0.0651909	-0.145609	-0.207201	-0.190693	-0.090352	-0.10497	-0.256424	0.129302	0.0166798	-0.0994147	-0.0963218	-0.268742	-0.141688	-0.35494	0.279406	0.175488	-0.232026	-0.122152	-0.149576	-0.279089	-0.176606	-0.620053
YGR068C:chr7_4	-0.862084	-0.00264027	-0.819775	-0.76914	-0.982063	-0.391374	-1.18428	-1.16	-1.06972	-1.15831	-1.0507	-0.880447	-1.10256	-0.910478	-1.07728	-1.27202	-1.0983	-1.32762	-1.26936	-1.10745	-1.23616	-1.19387	-0.894423	-0.758043	-1.05606	-1.2005	-1.03944	-0.933807	-1.0146	-0.885001	-0.933776	-0.64802	-1.14147	-1.0411	-0.918325	-1.01065	-0.826767	-0.820021	-0.850841	-1.14634	-1.13134	-0.999887	-1.05979	-0.825828	-1.07396	-1.03111	-0.890598	-0.567964	-0.810158
YML068W:chr00_12	-0.345852	-0.601154	-0.48102	-0.328639	-0.556869	0.131299	-0.325699	-0.207227	-0.362733	0.0917506	-0.559795	0.0271092	0.129844	-0.749888	-0.0906521	-0.151092	0.0447207	-0.0482636	-0.3074	0.0974712	-0.0358265	-0.22953	-0.188877	-0.282507	0.137912	-0.300178	-0.440235	-0.359827	0.1893	-0.539402	-0.275503	-0.227854	-0.231233	-0.360642	-0.00249704	0.121046	-0.461247	-0.562252	-0.488503	-0.298775	-0.451787	-0.0108164	-0.162997	-0.395734	-0.281368	-0.310687	-0.572946	-0.447856	-0.652353
YBR299W:chr00_17a	-0.531688	-0.525152	-0.431466	-0.41391	-0.612171	-0.707848	-0.884941	-1.03056	-0.845357	-0.985936	-0.853814	-0.858834	-0.945202	-0.680453	-0.907611	-0.915763	-0.794034	-1.07885	-0.951421	-0.753723	-0.912531	-0.91979	-0.566171	-0.46246	-0.392432	-1.16585	-0.394496	-0.498873	-0.390632	-0.415724	-0.727857	-0.484407	-0.424641	-0.427746	-0.274353	-0.360877	-0.609034	-0.87737	-0.593141	-0.924807	-0.585198	-0.852405	-1.00396	-0.604908	-0.740172	-0.854531	-0.723333	-0.470587	-0.896469
YGR106C:chr00_14	-1.39252	NA	-0.838406	-0.8777	-0.892995	NA	-1.01892	-1.10087	-1.00617	-1.20827	-1.03618	-1.05835	-1.17042	-1.19743	-1.23023	-1.17307	-1.28876	-1.56213	-1.28367	-1.14879	-1.29947	-1.255	-1.1211	-1.02671	-1.3601	-1.33192	-1.13537	-1.00774	-1.20732	-1.0011	-0.866687	-0.749637	-0.824461	-1.15019	-1.34301	-1.37476	-1.14985	-1.14533	-1.27238	-1.2309	-1.35265	-1.00203	-1.24724	-0.812623	-1.06236	-0.961382	-1.1813	-1.45117	-1.17553
YML041C:chr00_11	-1.38879	-0.858557	-1.40728	NA	-1.55662	NA	-1.32813	-0.975364	-1.1089	-0.988902	-1.28726	-1.0637	-0.89216	-1.53017	-1.16951	-0.759296	-1.15813	-1.24693	-0.827992	-1.0936	-1.12483	-1.04918	-1.41264	NA	-1.40565	-0.961477	-1.41527	-1.44784	-1.3198	-1.40365	-1.47255	-1.63153	NA	-1.42497	-1.51571	-1.41247	-1.46784	-1.44887	-1.54857	-0.978543	-1.21324	-1.29253	-1.43389	-1.4451	-1.23085	-1.1986	-1.63806	NA	-1.30152
YBL052C:chr2_1	-0.978881	-0.706499	-0.317839	-0.387006	-0.399074	-0.187301	-0.455233	-0.577246	-0.452367	-0.47902	-0.341207	-0.378869	-0.520434	-0.567793	-0.639013	-0.542814	-0.539962	-0.588858	-0.655511	-0.575627	-0.509891	-0.770859	0.764715	-0.306524	-0.407323	-0.730258	-0.451902	-0.320994	-0.53566	-0.3511	-0.564442	-0.256877	-0.720913	-0.526626	-0.842872	-0.735409	-0.453495	-0.397814	-0.598635	-0.674577	0.12515	-0.341628	-0.301168	-0.459247	-0.531403	-0.425582	-0.38661	-0.257355	-0.560842
YBR119W:chr2_3	-1.48062	NA	-1.43056	NA	NA	-0.512191	-1.35372	-1.24799	-1.22222	-1.26806	-1.53123	-1.19795	-1.12465	-1.60137	-1.20402	-1.32311	-1.24378	-1.24719	-1.33647	-1.13945	-1.2758	-1.36423	-1.53439	-1.53279	-1.45707	-1.13921	-1.46056	-1.42457	-1.33629	-1.39194	-1.46097	-1.56769	-1.2332	-1.4884	-1.49525	-1.40168	-1.49706	-1.6368	-1.63906	-1.16342	-1.61966	-1.08977	-1.30286	-1.47501	-1.04296	-1.10936	-1.49225	-1.30802	-1.54701
YDR181C:chr4_5	-0.712735	0.218277	-1.00228	-0.710475	-0.970691	-0.392231	-1.03278	-1.06049	-1.04542	-1.01764	-1.25749	-0.924899	-0.994949	-1.22883	-1.05182	-1.15213	-0.929864	-1.24465	-1.19055	-1.02547	-1.04551	-1.22115	-0.902807	-1.02724	-1.38404	-1.1792	-1.24678	-1.16812	-1.0264	-1.02509	-1.17399	-1.11945	-1.08219	-1.05949	-0.964471	-1.19633	-0.911061	-1.33219	-1.25384	-1.13755	-1.17257	-0.973264	-1.02652	-1.02067	-0.998265	-1.01992	-1.23521	-1.05849	-1.1574
YOR360C:chr15_4	-1.46722	NA	-1.21999	NA	-1.54289	NA	-1.35516	-1.10418	-0.928013	-1.11444	-1.61894	-1.22216	-1.09503	-1.65303	-1.14234	-1.05564	-1.09464	-1.11442	-1.04484	-0.85793	-1.15495	-1.07377	-1.32427	-1.56041	-1.48664	-0.963386	-1.56185	-1.51664	-1.45783	-1.39681	-1.43922	-1.46395	NA	-1.48202	-1.54434	-1.44315	-1.48099	-1.65895	-1.62711	-0.978981	-1.51682	-1.17425	-1.32753	-1.43927	-1.13884	-1.13497	-1.55286	-1.52256	-1.56005
YDL027C:chr4_1	0.311942	-0.269486	0.284305	-0.506827	-0.272472	0.773776	-0.19108	-0.0151619	-0.12637	0.42746	0.177337	0.30493	0.422114	-0.0864882	0.146113	0.555953	0.207856	0.723616	0.49788	0.302277	0.13656	0.383904	0.293976	0.261175	0.682358	0.0860733	-0.0130229	0.219781	0.478975	0.0294097	0.225319	0.42044	0.198052	0.182338	0.533209	0.270332	0.412634	0.106092	-0.185934	0.104473	0.102707	0.350281	0.320902	0.187273	0.0488533	-0.0680231	0.0279479	0.225914	0.169525
YDR264C:chr4_6	NA	NA	NA	NA	NA	NA	-1.5281	NA	NA	-1.67923	-1.63351	-1.4446	-1.58154	-1.68386	NA	-1.5463	-1.46302	-1.62683	-1.58563	-1.28698	-1.25642	-1.60379	NA	NA	-1.38419	-1.45351	NA	NA	-1.39912	NA	NA	NA	NA	NA	NA	NA	NA	-1.68153	-1.67602	-1.42758	-1.62267	-1.32602	NA	NA	NA	-1.23641	-1.60263	NA	-1.40648
YDR163W:chr4_5	-0.378603	0.00756128	-0.601488	-0.442968	-0.537828	-0.388368	-1.1481	-0.945495	-0.804247	-1.01039	-0.936739	-0.931618	-0.891973	-0.998885	-0.825466	-1.10095	-0.854004	-0.76299	-1.02571	-0.720999	-0.725039	-0.99008	-1.28655	-0.963934	-0.490868	-0.942995	-0.901	-0.749321	-0.65048	-0.818779	-0.487767	-0.915083	-0.0966472	-0.62963	-1.00405	-0.749642	-0.845631	-0.959931	-0.78835	-0.956442	-0.633822	-0.845883	-0.9593	-0.953077	-0.797114	-0.882874	-0.771968	-0.706492	-0.794773
YNR018W:chr14_4	-0.427965	-0.497456	-0.555052	-0.77057	-0.707029	-0.785371	-0.545171	-0.192311	-0.385148	-0.208627	-0.422966	-0.15573	-0.146898	-0.72033	-0.24591	-0.503599	-0.18285	-0.23604	-0.647932	-0.269912	-0.323275	-0.231285	-0.0308024	-0.56054	-0.809718	-0.500595	-0.446759	-0.223355	-0.403213	-0.739179	-0.839769	-0.360929	-0.713381	-0.793133	-0.589247	-0.844781	-0.372597	-0.633793	-0.512939	-0.479141	-0.747813	-0.235003	-0.0368216	-0.548723	-0.596172	-0.550571	-0.547127	-0.582101	-0.898114
YDL039C:chr4_1	0.280241	-0.0748074	0.410803	0.351598	0.0179887	0.11542	-0.204575	0.140999	-0.157893	0.47977	0.137184	0.295679	0.39426	-0.149731	-0.0991861	0.267111	0.304498	0.326237	0.111361	0.108787	0.175876	0.00254109	0.769737	0.182004	0.357416	-0.17264	0.0735973	0.277363	0.264976	0.199087	0.0991925	0.359797	0.279199	-0.0287957	0.375611	0.378811	0.163652	0.00347351	-0.0898072	-0.175003	-0.0660507	0.215487	0.353621	0.0835646	-0.14176	-0.12111	0.0837754	0.377363	-0.0305915
YDL054C:chr4_1	-0.559085	-0.620348	-0.749722	-0.413559	-0.463772	0.0418289	-0.599581	-0.635354	-0.563947	-0.507185	-0.788637	-0.407301	-0.663499	-0.603159	-0.683818	-0.697666	-0.895101	-0.601117	-0.569689	-0.847946	-0.763267	-0.522617	-0.350575	-0.297698	-0.775072	-0.767406	-0.717198	-0.369818	-0.493074	-0.88778	-0.588966	-0.600869	-0.716644	-0.891388	-0.715516	-0.724891	-0.45159	-0.4232	-0.441904	-0.737723	-1.09094	-0.618102	-0.776802	-0.537062	-0.655454	-0.654971	-0.776463	-0.307571	-0.833987
YIL009C-A:chr00_3	-1.28047	-0.436879	-1.22633	-1.33694	-1.53147	NA	-1.46433	-1.57431	-1.50038	-1.55728	-1.21311	-1.41871	-1.49124	-1.12025	NA	-1.5491	-1.43661	-1.48407	-1.58705	-1.25188	-1.1272	-1.60009	-1.26012	-1.07172	-1.49798	-1.36813	-1.42875	-1.04943	-1.27764	-1.05051	-1.02863	-1.22099	-1.18233	-1.34579	NA	NA	-1.29469	-1.13312	-1.16725	-1.32553	-0.998757	-1.2239	-1.50102	-1.21443	NA	-1.23325	-1.2814	-1.09882	-1.07439
YHR038W:chr8_1	NA	NA	NA	NA	NA	NA	NA	-1.71807	NA	NA	-1.24369	-1.49794	-1.6	-1.19952	NA	NA	-1.4563	NA	NA	NA	-1.55904	NA	NA	NA	-1.49996	NA	NA	NA	-1.47426	NA	NA	NA	NA	NA	NA	NA	NA	-1.34282	-1.26526	-1.4393	-1.36029	NA	NA	NA	NA	NA	-1.34461	NA	-1.34276
YMR222C:chr13_4	NA	NA	-0.078131	-0.156752	-0.113558	-0.338517	-0.234306	-0.42652	-0.00333189	-0.47674	-0.340923	-0.279643	-0.482761	-0.35529	-0.582892	-0.379708	-0.651669	-0.437158	-0.452445	-0.703322	-0.876537	-0.343011	-0.604897	-0.267129	-0.182607	-0.500036	-0.0211849	-0.0874342	-0.314455	0.0980304	-0.254732	-0.190061	-0.373375	-0.223002	-0.0922208	-0.317032	-0.286325	-0.322248	-0.387004	-0.350015	-0.486052	-0.323555	-0.814803	-0.317649	-0.405623	-0.417207	-0.512743	-0.595072	-0.277218
YJR097W:chr00_12	-0.947184	-0.809088	-1.03636	-0.72168	-1.02158	-0.87642	-0.838193	-0.845125	-0.898698	-0.69857	-0.790352	-0.981218	-0.839466	-0.909809	-0.734059	-0.770466	-0.404961	-0.516275	-0.755777	-0.512318	-0.487902	-1.0506	-1.12871	-1.30396	0.275813	-0.679408	-0.963275	-0.978109	-0.221792	-0.899132	-1.01683	-0.939274	-1.101	-1.12147	-0.679707	-0.484177	-0.917535	-0.873118	-0.979549	-0.791542	-0.886517	-0.373743	-0.455241	-1.19498	-0.924595	-0.840442	-1.05234	-0.966672	-0.779054
YPL037C:chr16_3	-1.23455	NA	-0.929668	-1.30693	-0.959985	-0.874245	-0.939342	-0.465471	-0.428321	-0.389516	-0.713764	-0.531837	-0.413008	-0.936415	-0.827022	-0.67984	-0.778455	-0.680208	-0.859087	-0.805168	-0.890904	-0.755507	-0.929447	-0.682388	-0.360347	-0.985929	-1.05906	-1.18884	-0.904101	-0.889402	-0.759755	-1.03917	-0.818727	-1.02462	-1.26501	-0.999475	-0.970345	-0.883202	-0.730405	-0.996241	-1.12144	-0.783339	-1.03575	-0.852276	-0.870792	-0.841179	-0.773285	-0.933558	-0.856569
YKL179C:chr11_2	0.00408977	-0.740582	0.234237	0.210011	-0.818333	NA	-0.0101518	-0.063997	-0.0728059	0.1615	0.0149044	0.184711	0.121268	-0.144749	0.28277	0.229031	0.359659	0.0937757	0.0925762	0.513129	0.317928	0.0687019	-0.0861336	0.142274	0.0885678	0.256933	0.000608282	0.119855	-0.0283216	0.0412163	-0.138374	0.202308	-1.45748	-0.0904211	0.15465	-0.00632283	0.051645	-0.00277922	-0.000147954	0.0615481	0.260899	0.290158	0.328089	0.0733571	0.264251	0.171424	0.111506	0.107875	0.123527
YKL026C:chr11_1	-0.922321	-0.629735	-0.882291	-0.963268	-0.590417	-0.822605	-0.447062	-0.580187	-0.312133	-0.455262	-0.801158	-0.266489	-0.448588	-0.918786	-0.494415	-0.313088	-0.513069	-0.591796	-0.547594	-0.647939	-0.366206	-0.682514	-0.508777	-0.617387	-0.145678	-0.658351	-0.724343	-0.753261	-0.32343	-0.830419	-0.567482	-0.754698	-0.986342	-0.840702	0.104358	-0.172004	-0.749811	-0.934925	-0.705533	-0.72577	-1.09479	-0.438627	-0.600754	-0.80053	-0.460715	-0.580436	-0.861013	-0.773486	-0.931324
YOL111C:chr00_6	-1.12036	NA	-1.21288	-1.01821	-1.46542	NA	-0.935443	-0.939415	-0.868967	-0.931481	-1.43299	-0.782105	-0.845605	-1.40476	-0.811356	-1.15789	-0.825817	-0.638251	-1.18885	-0.776133	-0.781223	-0.82184	-1.29105	-1.23835	-0.959648	-0.93732	-1.36924	-1.41623	-1.04483	-1.47999	-1.21118	-1.18865	-1.47997	-1.28224	-1.16639	-1.0578	-1.21407	-1.54949	-1.30411	-0.87664	-1.26979	-0.999476	-1.05388	-1.2078	-0.851003	-0.890901	-1.45641	-1.43774	-1.4485
YGR006W:chr7_3	NA	NA	NA	NA	NA	NA	-1.51469	NA	-1.50707	NA	-1.6943	-1.32391	-1.53185	-1.76881	NA	-1.4863	-1.43526	-1.04479	-1.58875	-1.27078	-1.05705	NA	NA	NA	-1.4064	NA	NA	NA	-1.39568	NA	NA	NA	NA	NA	NA	NA	NA	-1.76659	-1.77768	-1.42995	NA	-1.27119	NA	NA	-1.35711	-1.15445	-1.67208	NA	-1.60712
YER039C-A:chr00_2	0.438897	-0.276706	0.45312	-0.054772	0.565232	-0.0240417	0.33168	0.573387	0.20268	0.351401	0.260193	0.459712	0.520975	0.293162	0.10234	0.41375	0.229346	0.141153	0.254525	0.232931	0.291252	0.182933	0.27755	0.113786	0.130031	0.141269	0.386962	0.228305	-0.215181	-0.00561858	0.294773	0.51873	0.341148	-0.142326	-0.181683	-0.453278	0.0264931	0.259183	0.380438	0.177645	-0.0906478	0.451608	0.473827	0.239287	-0.0789588	0.272402	0.269407	-0.055576	-0.00500007
YMR130W:chr00_9	-0.344454	-0.0834565	-0.240229	0.00667451	-0.358922	0.233048	-0.233909	-0.255589	-0.313198	-0.0242621	-0.513842	0.0190255	-0.200747	-0.175226	0.0980412	-0.149425	-0.0730669	0.230338	-0.202673	0.3175	-0.232972	-0.241879	0.107232	-0.33228	0.372042	-0.113392	-0.324729	-0.377325	0.352671	-0.248768	-0.285037	-0.23084	-0.315397	-0.104711	0.278445	0.340359	-0.137383	-0.0315045	-0.283814	-0.0222807	-0.48376	0.27938	0.19698	-0.385591	0.163178	0.00939577	-0.270649	0.104882	-0.133414
YPL074W:chr16_3	1.19532	0.825371	1.36112	1.64813	0.981738	1.36545	1.20746	1.06109	0.940715	1.25583	1.64019	1.26428	1.14312	1.59917	1.56535	1.32638	1.57271	1.46547	1.31938	1.87424	1.63154	1.39338	2.10621	1.04459	1.42764	1.48355	1.43339	1.50584	1.65677	1.25214	1.31894	1.10738	1.27647	1.65932	1.41563	1.72947	1.22189	1.48678	1.52706	1.67544	1.31149	1.69166	1.73091	1.39076	1.40394	1.52036	1.59895	1.5204	2.25999
YFL041W:chr6_1	0.324011	0.265631	0.244822	0.421962	0.345023	NA	0.0178591	-0.0545584	0.00806502	0.114648	0.237485	0.330091	0.196621	0.107899	-0.0300745	0.262921	0.187569	0.0813739	0.0378668	-0.16006	0.385891	0.00501435	-0.0632532	0.341791	0.556573	-0.0487347	0.441539	0.330285	0.390838	0.138732	0.11158	0.302627	0.554359	0.0568422	0.340711	0.179805	0.538938	0.344669	0.288234	-0.18928	0.669539	0.129728	-0.0679526	0.43888	0.0713632	0.0229306	0.381466	0.419739	0.210659
YDR129C:chr4_4	NA	NA	-1.45817	NA	NA	NA	-1.40097	-1.6307	-1.4502	-1.54247	-1.01953	-1.37933	-1.51896	-1.37726	-1.35874	-1.49886	-1.38369	-1.61241	-1.47724	-1.33673	-1.57227	-1.4992	-1.25552	-1.50242	-1.41958	NA	-1.52908	-1.46039	-1.34533	-1.47764	NA	-1.60578	-1.42575	NA	-1.43431	-1.37831	-1.4228	-1.43719	-1.48796	NA	-1.2119	NA	NA	-1.50253	NA	NA	-1.35925	-1.51977	-1.05414
YGL222C:chr7_3	0.308181	0.802944	-0.217512	-0.183484	-0.220931	-0.343579	-0.164193	-0.171785	-0.256497	-0.142937	-0.177591	0.106193	0.0504414	-0.0306567	-0.0368713	-0.063358	0.206851	-0.161969	-0.220254	-0.135935	0.0374752	-0.155175	-0.24467	-0.164796	0.391098	0.0293388	-0.18292	-0.1552	0.356031	-0.0331961	-0.0568607	-0.16621	0.0862198	-0.133119	0.323818	0.0611892	-0.125229	-0.17294	-0.0266536	0.0703116	-0.330175	0.167403	0.156866	-0.335013	0.201892	-0.00891177	0.0069092	0.170003	-0.0995849
YGL006W:chr7_1	-0.87452	-0.426285	-0.8141	-0.744153	-0.802292	0.530514	-0.584584	-0.376109	-0.521213	-0.171362	-0.782417	-0.222164	-0.18196	-0.959217	-0.708708	-0.496562	-0.478077	-0.663437	-0.642705	-0.633443	-0.64341	-0.647978	-0.536656	-0.866318	-0.449832	-0.634819	-0.997035	-0.749158	-0.426495	-0.832342	-0.875106	-0.775761	-0.730947	-1.09918	-0.545463	-0.526322	-0.875358	-0.882792	-0.996743	-0.570882	-1.21992	-0.628269	-0.492487	-0.844032	-0.655684	-0.472688	-0.914664	-0.887211	-1.09568
YLR281C:chr12_4	0.161306	-0.169537	0.307294	0.501855	0.471587	0.513546	0.444831	0.198155	0.390257	0.62278	0.394577	0.646842	0.497194	0.640273	0.269284	0.58271	0.208029	0.517863	0.447461	0.596199	0.443107	0.535433	0.916695	0.505631	0.273524	0.544309	0.671824	0.247184	0.465855	0.328509	0.598776	0.440041	0.689275	0.540074	0.306126	0.320916	0.566118	0.666306	0.64844	0.616493	0.771312	0.45253	0.559458	0.580999	0.503152	0.831446	0.646572	0.684144	0.704898
YJL198W:chr10_1	-0.45731	-0.678433	-0.814527	-0.52711	-1.18348	-0.739858	-0.259065	-0.549497	-0.221756	-0.700311	-0.851269	-0.400371	-0.520636	-0.939509	-0.675817	-0.588396	-0.609828	-0.680993	-0.379657	-0.777646	-0.989489	-0.478689	-0.76518	-0.394019	-0.412096	-0.748509	-0.704407	-0.770864	-0.509339	-0.722073	-0.680659	-0.891028	-0.623821	-0.501774	0.103838	-0.722136	-0.668434	-0.991738	-0.842084	-0.590012	-0.905928	-0.465118	-0.749872	-0.691797	-0.473317	-0.517976	-0.643437	-0.582068	-0.736678
YPR128C:chr16_5	0.726007	0.179947	0.683886	0.831949	0.00614757	-0.86945	0.579077	0.679713	0.81186	0.899989	0.615205	0.921825	0.907876	0.564295	0.316108	0.699076	0.470245	0.71754	0.575576	0.750308	0.705928	0.506336	0.404342	0.602467	0.405685	0.606257	0.687245	0.438856	0.558063	0.441229	0.371501	0.427388	0.691743	0.288546	0.498714	0.384364	0.550056	0.611399	0.690485	0.527771	0.365807	0.960234	0.894187	0.524553	0.556261	0.594992	0.668807	0.85252	0.318497
YNL014W:chr00_18	-1.02991	-0.631629	-1.0575	-0.951732	-1.15021	-0.227994	-0.390357	-0.473572	-0.297189	-0.513639	-1.0974	-0.564692	-0.545252	-0.878739	-0.98811	-0.513122	-1.11396	-0.821268	-0.552257	-1.03443	-1.13622	-0.326026	-0.816123	-0.840605	-1.02019	-0.691374	-0.695979	-1.02722	-0.890713	-0.990599	-0.852699	-1.03878	-0.928194	-0.982991	-0.609118	-0.699309	-1.01803	-0.77759	-0.829145	-0.679858	-0.827907	-0.722837	-0.737299	-1.0802	-0.79092	-0.587557	-1.05428	-0.995096	-1.03169
YLR220W:chr12_3	-0.544093	-0.62711	-0.638541	-0.495632	-0.800571	-0.198671	-0.859459	-0.744339	-0.726299	-0.786903	-0.791669	-0.709501	-0.746518	-0.740351	-0.69894	-0.84727	-0.826344	-0.753125	-0.907919	-0.82635	-0.824257	-0.916931	-0.443265	-0.648953	-0.905666	-1.00529	-0.526953	-0.503233	-0.673043	-0.632017	-0.575528	-0.524866	-0.429446	-0.733656	-0.822355	-0.792614	-0.640256	-0.779495	-0.610588	-1.06921	-0.684681	-0.836558	-0.836409	-0.424986	-0.859986	-0.891246	-0.869497	-0.542668	-0.684126
YDL034W:chr4_1	-0.166519	0.196891	-0.36777	-0.483084	-0.420683	0.0745149	-0.345821	-0.167858	-0.517451	0.162703	-0.288881	-0.082449	-0.0787454	-0.400805	-0.2317	0.129772	-0.0375436	-0.308348	-0.0310836	0.0907926	-0.112053	-0.12843	0.188765	-0.131762	0.247601	-0.223041	-0.415315	-0.455222	0.140956	-0.441212	-0.0249446	-0.0995749	0.0993742	-0.187026	0.024708	-0.201839	-0.213474	-0.376796	-0.279485	-0.200209	-0.381509	0.168372	0.205198	-0.41658	-0.184358	0.0109022	-0.531427	-0.358757	-0.336892
YDR214W:chr4_5	0.812438	-0.164375	0.982505	0.724818	0.955498	0.261742	0.523711	0.341472	0.395346	0.601028	0.845263	0.545017	0.562041	0.851832	0.451609	0.498379	0.573494	0.293132	0.507098	0.656184	0.586589	0.447462	0.643776	0.739767	0.302966	0.68928	0.676672	0.680444	0.418347	0.705263	0.962331	0.74601	0.579456	0.663086	0.477956	0.439679	0.826991	0.739428	0.872009	0.781346	0.708154	0.758231	0.650862	0.673732	0.664961	0.690747	1.06326	0.818732	0.883402
YBR179C:chr2_4	-1.48093	NA	NA	-1.47854	-1.58248	-0.962966	-1.47001	-1.53463	NA	-1.55508	-1.65478	-1.44455	-1.38997	-1.65506	-1.36704	-1.47382	-1.32135	-1.24813	-1.47271	-1.26831	-1.08417	-1.60497	-1.67142	-1.56964	-1.31541	-1.2299	-1.59071	-1.50495	-0.616312	-1.54681	-1.61798	NA	NA	NA	-1.49056	NA	-1.53528	-1.70569	-1.74293	-1.24692	-1.59534	-1.26868	-1.37775	-1.56715	-1.34237	-1.09758	-1.62123	-1.61002	-1.58596
YEL064C:chr5_2	-0.583526	-0.655038	-0.576619	-0.483487	-0.533649	-0.768959	-0.788192	-0.868966	-0.847533	-0.79953	-0.764627	-0.712475	-0.870902	-0.784751	-1.05408	-0.780638	-1.16741	-0.926214	-0.83234	-1.01808	-1.24465	-0.986612	-0.465251	-0.578159	-0.922791	-1.00361	-0.528009	-0.483127	-0.640881	-0.608411	-0.634719	-0.497263	-0.774707	-0.758324	-0.847335	-0.842763	-0.491689	-0.582099	-0.554234	-0.897926	-0.7645	-0.869852	-1.07818	-0.644806	-0.790913	-0.878222	-0.538317	-0.51851	-0.640995
YDL131W:chr4_2	0.303981	0.566018	0.136433	0.101945	-0.0300478	-0.615364	-0.147974	0.00380695	0.073364	0.162313	0.163355	0.360912	0.281693	0.0826565	-0.0997056	-0.0380296	0.18307	0.134165	-0.0966907	0.238472	0.244523	0.00992024	0.472943	0.24148	0.171758	-0.172324	0.286584	0.483385	0.409074	0.125686	0.346995	0.407828	0.358293	0.371984	0.0867635	0.237594	0.584086	0.0588544	0.125222	-0.193886	0.150762	0.200619	0.065837	0.0602963	-0.24643	-0.262704	0.173172	0.169052	0.192013
YBR026C:chr2_2	NA	NA	NA	NA	NA	NA	NA	-1.59041	NA	-1.61644	-1.03961	NA	-1.52759	-1.01464	NA	-1.61754	-1.3777	NA	-1.59606	-1.31515	-1.53549	NA	NA	NA	-1.46027	-1.38171	NA	NA	-1.44583	NA	NA	NA	NA	NA	NA	NA	NA	-1.29851	-1.25432	-1.38363	-1.24665	NA	NA	NA	NA	-1.28386	-1.27934	-1.62501	-1.21117
YNL277W:chr14_1	NA	NA	-1.55133	NA	NA	NA	NA	NA	NA	NA	NA	NA	NA	NA	NA	NA	NA	NA	NA	NA	-1.62707	NA	NA	NA	-1.51747	NA	NA	NA	NA	NA	NA	NA	NA	NA	NA	NA	NA	NA	NA	NA	NA	NA	NA	NA	NA	NA	NA	NA	NA
YNL314W:chr14_1	-0.93264	NA	-0.485207	-0.479304	-0.5228	NA	-0.497632	-0.595197	-0.538711	-0.245924	-0.923081	-0.399316	-0.475492	-0.903289	-0.56978	-0.459439	-0.379088	-0.511432	-0.470413	-0.35537	-0.545838	-0.43053	-0.503815	-0.629469	-0.431135	-0.474219	-0.685657	-0.685708	-0.57337	-0.437351	-0.493452	-0.521778	-0.259961	-0.521576	-0.424145	-0.381085	-0.688014	-0.806448	-0.861923	-0.443804	0.0299715	-0.206117	-0.458503	-0.762914	-0.367025	-0.315354	-0.904178	-0.760897	-0.71088
YPL090C:chr16_3	-1.45607	NA	NA	NA	-1.56873	NA	NA	NA	NA	NA	-1.69795	NA	NA	-1.70786	NA	NA	-1.46017	NA	NA	-1.30168	-1.61194	NA	NA	NA	-1.39346	NA	NA	NA	-1.44366	NA	NA	NA	NA	NA	NA	NA	NA	-1.71994	-1.73548	NA	NA	NA	NA	NA	NA	-1.26894	-1.61753	NA	NA
YOL117W:chr00_6	-0.722439	-0.58324	-0.686469	-0.188143	-0.492302	-0.948409	-0.346505	-0.536866	-0.390513	-0.427436	-0.538372	-0.236668	-0.470625	-0.578318	-0.302699	-0.212314	-0.370929	-0.190215	-0.282796	-0.247435	-0.300888	-0.356204	-0.610417	-0.340366	-0.0367624	-0.209039	-0.315821	-0.367303	0.0991111	-0.474778	-0.230036	-0.496168	0.0587831	-0.325951	-0.224367	-0.50431	-0.213001	-0.454253	-0.404859	-0.204916	-0.751322	-0.163109	-0.261532	-0.224853	-0.540726	-0.246622	-0.503822	-0.241825	-0.730013
YBR220C:chr2_4	-0.287593	-0.605772	-0.359473	-0.78433	-0.639989	-0.315417	-0.621276	-0.419481	-0.486247	-0.187394	-0.759733	-0.223971	-0.187971	-0.690055	-0.626067	-0.350634	-0.444052	-0.509855	-0.61477	-0.57522	-0.296885	-0.562693	-0.567053	-0.5012	-0.0846536	-0.698106	-0.463385	-0.455013	-0.212606	-0.302852	-0.621028	-0.154361	-0.595999	-0.708107	-0.216929	-0.251392	-0.483612	-0.783537	-0.688908	-0.743864	-0.749275	-0.44853	-0.479149	-0.480115	-0.584376	-0.587516	-0.625218	-0.425429	-0.607833
YEL030W:chr5_2	-0.155161	-0.314529	-0.411679	-0.315369	-0.394997	0.253396	-0.564338	-0.726058	-0.659962	-0.806225	-0.318729	-0.603227	-0.767404	-0.413183	-0.752512	-0.676854	-0.881506	-0.43895	-0.646459	-0.663815	-0.858473	-0.700392	-0.389753	-0.16251	-0.566069	-0.752541	-0.22857	-0.259858	-0.42322	-0.214592	-0.0644504	-0.294518	-0.385569	-0.10038	-0.73433	-0.691581	-0.114819	-0.356223	-0.33942	-0.695456	-0.306583	-0.564158	-0.729958	-0.182882	-0.576614	-0.555877	-0.433085	-0.147657	-0.337764
YPL180W:chr16_2	NA	-0.849998	NA	-1.46837	-1.56884	NA	-1.38121	-1.23917	-1.43459	-1.22985	-1.14687	-1.29027	-1.21164	-1.21013	-1.35275	-1.40649	-1.25834	-1.49652	-1.45634	-1.30241	-1.2971	-1.50259	-1.65699	-1.5627	-1.34274	-1.07409	NA	-1.53653	-1.26389	NA	-1.61618	-1.6877	NA	-1.51954	NA	-1.42002	NA	-1.3867	-1.3745	-1.05126	-1.47846	-1.26318	-1.46448	-1.4806	-1.34109	-1.2616	-1.12945	-1.12005	-1.02129
YJL044C:chr10_2	-1.06505	-0.809931	-0.967997	-0.830158	-0.760792	NA	-0.704953	-0.755115	-0.581967	-0.965425	-1.15698	-0.7035	-0.816043	-1.17902	-0.678976	-0.862729	-0.575181	-0.87692	-0.803134	-0.71352	-0.811353	-0.844683	-1.01057	-0.904318	-0.0932911	-1.00879	-0.814776	-0.974218	-0.232566	-0.775036	-1.09354	-0.948085	-0.77014	-0.97161	0.036386	-0.188082	-1.05301	-1.17944	-1.17081	-0.963904	-1.23091	-0.71414	-0.885457	-1.0599	-0.719896	-0.766451	-1.11797	-0.947007	-1.06465
YDL198C:chr4_3	NA	NA	NA	NA	NA	NA	NA	-1.69547	NA	-1.68381	-1.21925	NA	-1.60741	-1.18978	NA	-1.61621	NA	NA	NA	-1.32555	-1.56092	NA	NA	NA	-1.44037	NA	NA	-1.53653	-1.47077	NA	-1.62632	NA	NA	NA	NA	NA	NA	-1.40921	-1.44498	NA	-1.40427	NA	NA	NA	NA	NA	-1.32018	-1.54956	-1.23513
YLL058W:chr12_1	-0.466353	-0.581509	-0.711149	-0.523921	-0.83538	-0.802977	-0.161431	-0.271828	-0.216336	-0.232866	-0.945443	0.019253	-0.211773	-0.903005	-0.483272	-0.4345	-0.320229	-0.447781	-0.344452	-0.333708	-0.470492	-0.29976	-0.846576	-0.699632	-0.237907	-0.464258	-0.673052	-0.589836	-0.241519	-0.641304	-0.718667	-0.847623	-0.491968	-0.585212	-0.418608	-0.34112	-0.698859	-0.864994	-0.843678	-0.440187	-0.669676	-0.245208	-0.345479	-0.690129	-0.410447	-0.264647	-0.86374	-0.794173	-0.940528
YDR207C:chr4_5	NA	-0.837706	-1.43614	NA	NA	NA	-1.48594	-1.61565	-1.54537	-1.61268	-1.18387	-1.50337	-1.4446	-1.46644	-1.42455	-1.30813	-1.32697	-0.896322	-1.5296	-0.947336	-0.413328	-1.59878	-1.55964	-1.59464	-1.32939	-1.23205	NA	-1.52051	-1.32417	NA	NA	-1.69487	NA	NA	-1.55393	NA	NA	-1.2805	-1.36997	-1.34915	-1.31225	-1.23291	NA	NA	-1.32946	-1.11147	-1.33129	-1.57912	-0.948657
YDR149C:chr4_5	-1.46926	NA	-1.41219	NA	-1.46435	NA	-1.14846	-0.938026	-1.01793	-1.02275	-1.51744	-1.09065	-0.832567	-1.61443	NA	-1.40844	-1.16104	-1.03347	-1.58828	-1.23735	-0.624146	-1.53822	-1.06506	-1.37992	-0.917143	-1.07773	-1.53872	NA	-0.983473	-1.36198	-1.43982	-1.42688	NA	-1.41163	-1.24109	-1.33155	-1.43055	-1.51223	-1.5896	-1.04705	-1.3925	-1.21378	-1.07715	-1.32149	-0.946728	-1.03852	-1.4377	-1.59988	-1.23739
YFR045W:chr00_2	0.351984	0.168915	0.118688	0.508328	0.205976	-0.15632	0.176863	0.444002	-0.00381435	0.445592	0.051874	0.628161	0.659767	-0.0265198	-0.154164	-0.1156	0.578339	0.542416	-0.232219	0.380808	0.273999	0.189764	0.50712	-0.0395579	0.282538	-0.0906428	0.226985	0.378089	0.30102	0.0188444	0.230775	0.142182	0.395533	0.135562	-0.0977257	0.093069	0.44785	0.0200002	0.17679	-0.0544784	0.375548	0.415955	0.415294	0.0238306	0.0534036	-0.049466	0.0888709	0.18159	0.0461769
YLR237W:chr00_11	-0.620213	-0.362612	-0.786893	-0.917397	-0.846496	-0.630229	-0.439012	-0.507312	-0.554581	-0.225096	-0.992489	-0.0701639	-0.289045	-1.03211	-0.600772	-0.565717	-0.460241	-0.499887	-0.557232	-0.544313	-0.650015	-0.56045	-0.411594	-0.91494	-0.399084	-0.565988	-0.728851	-0.782454	-0.448147	-0.825228	-0.716897	-0.89158	-0.896778	-0.774414	-0.620641	-0.504564	-0.642836	-0.92352	-1.00088	-0.515206	-1.03924	-0.355418	-0.399554	-0.939558	-0.55066	-0.466514	-0.919289	-0.855297	-1.06389
YGR197C:chr7_5	-0.329206	-0.432148	-0.0190202	-0.380205	-0.254777	0.015137	-0.226467	-0.6731	-0.524772	-0.6499	-0.260609	-0.565986	-0.615929	0.0667458	-0.24994	-0.235657	-0.301571	-0.139649	-0.205144	0.00120378	-0.312399	-0.180437	0.169111	-0.482125	-0.123228	0.155116	0.0174173	-0.3255	-0.242475	-0.223618	-0.210656	-0.0950124	-0.562461	-0.100157	0.270665	0.0581541	-0.312191	-0.180599	0.0145673	-0.172778	-0.148397	-0.290108	-0.186316	-0.245477	-0.379124	-0.273481	-0.290188	-0.13802	0.0556616
YLR148W:chr12_3	NA	NA	NA	NA	NA	NA	-1.51732	-1.69821	NA	-1.61639	-1.17803	-1.48542	-1.5611	-1.31822	NA	-1.56256	NA	-1.59454	NA	NA	-1.58089	NA	NA	-1.58254	-1.37586	-1.4415	NA	NA	-1.42384	NA	NA	-1.65626	NA	NA	-1.54167	NA	NA	-1.3335	-1.45492	-1.35685	-1.60332	NA	NA	NA	NA	-1.2551	-1.27631	-1.43613	-1.30279
YOL086C:chr00_6	NA	NA	NA	NA	NA	NA	NA	NA	NA	NA	-1.75879	NA	-1.60818	-1.73196	NA	NA	-1.46685	-1.42294	NA	NA	NA	NA	NA	NA	-1.24526	NA	NA	NA	-1.17581	NA	NA	NA	NA	NA	-1.18189	-1.14837	NA	-1.77417	-1.76694	NA	NA	NA	NA	NA	NA	NA	-1.68524	NA	-1.63756
YBR158W:chr2_3	-0.726156	-0.40412	-0.421063	-0.348596	-0.438556	-0.92609	-0.422647	-0.735654	-0.560825	-0.650931	-0.755659	-0.580708	-0.697944	-0.665432	-0.754473	-0.818206	-0.803677	-0.739347	-0.660468	-0.703536	-0.702538	-0.822856	-0.866321	-0.512669	-0.849438	-0.763517	-0.53072	-0.779111	-0.612329	-0.292983	-0.521315	-0.435802	-0.530764	-0.582333	-0.723299	-0.70992	-0.505984	-0.464159	-0.448344	-0.788125	-0.585511	-0.729041	-0.817788	-0.312082	-0.741613	-0.57892	-0.632223	-0.331144	-0.696928
YKR058W:chr11_3	0.475057	0.316606	0.458383	0.252911	0.27988	0.742432	0.519873	0.663316	0.437096	0.737916	0.371603	0.777396	0.793239	0.345161	0.425059	0.377625	0.55205	0.816549	0.342821	0.859566	0.562285	0.464649	0.605581	0.34962	0.446384	-0.00948721	0.460924	0.422582	0.566761	0.274535	0.581277	0.639013	0.487214	0.465234	0.334062	0.275802	0.354568	0.379061	0.648928	0.191002	0.647036	0.605118	0.633713	0.311148	0.29926	0.369633	0.441085	0.52787	0.427369
YJR096W:chr00_12	-0.41875	-0.693836	-0.152392	-0.0753057	-0.162533	-0.915549	-0.0591521	-0.153534	-0.0679832	0.116529	-0.328991	0.092564	-0.105199	-0.427363	-0.0839532	-0.217446	0.0746451	-0.247446	-0.0130944	0.0042377	0.130631	-0.249583	-0.106557	-0.113543	0.153016	-0.371292	-0.441872	-0.369513	0.212409	-0.211631	-0.324882	-0.289459	-0.643542	-0.314267	0.290134	0.305064	-0.325079	-0.429017	-0.45268	-0.221996	-0.500301	-0.191894	-0.0224129	-0.257909	-0.30578	-0.15422	-0.405151	-0.396043	-0.488064
YHR037W:chr8_1	-0.647362	-0.15459	-0.675936	-0.350125	-0.874992	-0.455066	-0.184	-0.336976	0.113427	-0.373482	-0.705621	-0.239607	-0.536828	-0.684386	-0.65114	-0.116301	-0.932959	-0.937051	-0.505504	-0.900356	-0.844922	-0.38288	-0.171624	-0.278153	-0.106993	-0.554586	-0.496783	-0.371103	-0.19511	-0.704924	-0.582343	-0.691395	-0.464471	-0.456619	-0.133098	-0.428442	-0.113026	-0.280403	-0.662407	-0.516502	-0.759469	-0.434817	-0.808635	-0.276223	-0.659733	-0.366746	-0.716253	-0.582833	-0.638174
YML008C:chr13_2	-1.48411	-0.893949	-1.53613	NA	-1.56673	-0.97673	-1.40761	-1.22377	-1.43027	-1.28693	-1.76846	-1.4034	-1.24605	-1.73294	-1.16813	-1.44898	-1.15982	-1.51662	-1.50658	-1.13864	-0.895741	-1.34974	NA	NA	-1.11533	-1.39267	NA	NA	-1.36217	-1.55233	-1.62448	NA	NA	NA	NA	-1.418	NA	-1.78258	-1.71242	-1.37362	NA	-1.31639	NA	-1.58392	-1.34601	-1.23662	-1.68824	NA	-1.62097
YJR008W:chr00_13	-0.449261	-0.354917	-0.205553	0.0229827	0.0612291	-0.379658	-0.192696	-0.140486	-0.103783	0.0959213	0.10912	0.0775769	0.0670308	-0.267274	-0.356667	-0.14143	-0.274732	-0.424347	-0.113448	-0.449677	-0.384642	-0.196146	0.166399	-0.483989	-0.0277875	-0.506133	-0.521012	0.00413958	0.0584324	-0.0347914	-0.00924431	0.160735	-0.248607	-0.13947	-0.0911443	-0.119182	-0.393957	-0.236754	0.0268653	-0.546254	-0.339261	-0.337656	-0.319365	-0.207267	-0.664461	-0.448591	-0.0876447	-0.607148	-0.185901
YPR147C:chr16_5	0.0606022	-0.445665	-0.125003	0.819599	0.590399	0.113336	0.23965	0.304295	0.382622	0.428175	0.268013	0.559132	0.547151	0.365487	0.151864	0.746951	0.273175	0.439664	0.410202	0.410369	0.469159	0.409281	0.381324	-0.06974	0.250111	0.238057	0.385253	0.65778	0.373257	0.358357	0.151012	0.618406	0.139728	0.207046	0.144197	-0.0929875	0.369948	0.107373	0.191808	0.0863338	-0.0480607	0.428381	0.584782	0.176328	0.403205	0.0155977	0.334087	0.483442	-0.0604389
YPL158C:chr00_18	-1.33596	-0.81292	-1.50718	-0.668537	NA	NA	-1.01992	-0.946228	-1.17635	-1.11514	-1.50484	-1.11691	-0.939266	-1.55287	-1.12612	-1.30999	-0.994535	-1.61665	-1.30648	-0.993606	-1.16212	-1.2237	-1.50433	-1.44764	-0.905473	-1.09159	-1.55239	-1.42202	-1.00599	-1.48067	-1.51924	-1.368	-1.24623	-1.44427	-0.871728	-0.885883	NA	-1.37901	-1.35208	-1.03107	-1.50433	-0.690245	-1.16001	NA	-1.04736	-1.14823	-1.46343	-1.29847	-1.38913
YDR506C:chr4_8	-0.309679	-0.0758144	0.0982137	-0.2214	-0.206772	-0.770923	-0.347197	-0.101468	-0.387924	-0.146088	-0.178527	-0.00889801	-0.0330823	-0.374196	-0.420439	-0.203682	-0.208206	-0.0873476	-0.366529	-0.217726	-0.188804	-0.326273	0.448611	-0.471656	-0.292033	-0.374893	-0.26502	0.03866	-0.474368	-0.478298	-0.353507	-0.403619	-0.327934	-0.323954	-0.467159	-0.408947	-0.45223	-0.314237	-0.32633	-0.293078	0.0271008	0.0111542	-0.265881	-0.296319	-0.318476	-0.172371	-0.257842	-0.52916	-0.0977856
YLR011W:chr12_1	0.687376	0.0105362	0.76091	0.596982	1.07686	-0.411248	0.615132	0.412758	0.568209	0.787253	0.921831	0.8733	0.733699	0.332127	0.838008	0.824723	0.896013	0.318053	1.02201	0.610891	1.03144	0.74159	0.971885	0.422553	0.579726	0.668846	0.782906	0.453981	0.603499	0.744828	0.76017	0.72785	0.320036	0.868673	0.645569	0.630491	0.830059	0.614671	0.612621	0.776882	0.365054	0.705002	0.905275	0.561957	0.604419	0.748028	0.660818	0.569251	0.478098
YBR161W:chr2_3	0.658342	-0.162423	0.556855	-0.0177491	-0.375778	-0.902043	0.360648	0.255151	0.454711	0.533071	0.281982	0.573015	0.471028	0.211689	0.351176	0.440401	0.768289	0.479355	0.385112	0.386692	0.602757	0.377494	0.0907731	0.571971	0.631013	0.309812	0.487221	0.586374	0.62797	0.596071	0.145783	0.621508	0.700045	0.268709	0.572168	0.713289	0.573113	0.244965	0.39986	0.245329	-0.0175176	0.37687	0.363835	0.52014	0.266757	0.0767999	0.459293	0.726513	0.382905
YDL024C:chr4_1	-0.585186	-0.502258	-0.587706	-0.224098	-0.70362	-0.308063	-0.734538	-0.499893	-0.699728	-0.185977	-0.775978	-0.289428	-0.259497	-0.976112	-0.299066	-0.25282	-0.24886	-0.0124684	-0.344099	-0.0476485	-0.0617685	-0.390555	-0.390507	-0.458602	-0.24067	-0.529949	-0.900532	-0.605808	-0.303736	-0.644325	-0.599636	-0.587599	-0.667399	-0.693533	-0.359059	-0.517104	-0.557027	-0.873897	-1.05594	-0.552879	-0.765931	-0.16962	-0.254551	-0.700332	-0.472925	-0.529796	-0.856212	-0.661666	-0.717057
YIR038C:chr00_3	-0.812556	-0.615856	-0.1917	-0.489849	-0.590959	-0.822162	-0.0448519	0.0781681	0.00711324	-0.282274	-0.563769	0.0929947	-0.104876	-0.562452	-0.176166	-0.333362	-0.0944689	-0.111243	-0.532965	0.0619251	0.0282192	-0.165449	-0.380211	-0.0861098	-0.190856	-0.49096	-0.238644	-0.312839	-0.123423	-0.0178518	-0.319008	-0.164144	0.0905305	-0.098556	-0.295805	-0.366137	-0.193681	-0.414973	-0.166193	-0.529356	-0.481926	-0.212713	-0.0824666	-0.00309329	-0.374429	-0.464359	-0.274833	0.0391697	-0.877762
YMR077C:chr00_6	-1.44196	-0.804486	-1.39962	NA	NA	0.156392	-1.28488	-1.30631	-1.37839	-1.27661	-1.02016	-1.34247	-1.29096	-1.07718	-1.17926	-1.19813	-1.10035	-1.11747	-1.0741	-0.790848	-1.02996	-1.31373	-1.42637	-1.39071	-1.25455	-0.932865	-1.45631	-1.39949	-1.19962	-1.29074	-1.34668	-1.51379	NA	-1.34134	-1.4975	-1.08268	-1.34704	-1.07726	-0.884344	-1.07904	-1.04126	NA	NA	-1.40317	-1.23136	-1.15594	-1.03992	-1.13403	-1.07268
YML063W:chr13_1b	NA	NA	NA	NA	NA	NA	NA	-1.64165	NA	-1.62775	-1.53707	-1.49563	-1.5126	-1.44553	NA	-1.59707	-1.45022	-1.62303	-1.55175	-1.30721	-1.56245	-1.6206	NA	NA	-1.44658	-1.40385	NA	NA	-1.45698	NA	NA	NA	NA	NA	NA	NA	NA	-1.50859	-1.40727	-1.36563	-1.40036	NA	NA	NA	NA	NA	-1.42389	-1.54601	-1.42829
YFL047W:chr6_1	0.180412	-0.0841029	-0.232654	0.0532681	-0.442889	-0.491049	-0.505665	-0.5529	-0.527869	-0.287827	-0.188713	-0.27431	-0.356617	-0.507505	-0.669579	-0.229878	-0.51814	-0.295108	-0.445226	-0.486461	-0.237723	-0.416811	-0.280795	0.0426837	-0.0574755	-0.68701	-0.0929816	-0.0895028	-0.0898361	-0.172435	-0.137536	0.00177889	-0.108864	-0.195694	-0.29635	-0.268166	0.061403	-0.253816	-0.222442	-0.691323	0.00571979	-0.49311	-0.656022	-0.264849	-0.442596	-0.504043	-0.220591	-0.162206	-0.587299
YBL069W:chr2_1	0.322451	-0.113585	0.55057	0.539076	0.246895	0.624981	0.409575	0.526891	0.430233	0.598532	0.371849	0.706093	0.548969	0.0246961	0.383801	0.4104	0.565422	0.570573	0.294873	0.624617	0.474564	0.316177	0.438098	0.40459	0.402815	0.0497468	0.310355	0.565985	0.369561	0.535092	0.329694	0.494881	0.31856	0.243236	-0.0698915	0.150059	0.336325	0.298511	0.108062	-0.000258083	0.40472	0.384659	0.402359	0.244484	0.238587	-0.0407648	0.296504	0.394117	0.382152
YIL079C:chr9_1	-1.40446	-0.885857	-1.33831	-1.24101	-1.28216	NA	-1.02249	-1.085	-0.973635	-1.06945	-1.43129	-1.02031	-0.997911	-1.44552	-1.24561	-1.25288	-1.13922	-1.17971	-1.47028	-1.22702	-1.05302	-1.48174	-1.58342	-1.41744	-0.915292	-1.16814	-1.36884	-0.935023	-0.759696	-1.36324	-1.44332	-1.54977	-1.37611	-1.39211	-0.902944	-1.06674	-1.35722	-1.41385	-1.54501	-1.12402	-1.25606	-0.63553	-0.886655	-1.48713	-1.07924	-1.04665	-1.42345	-1.1827	-1.24417
YLR364W:chr12_5	-0.275169	-0.437424	-0.367719	0.0939794	-0.0347888	-0.320619	-0.100073	-0.232385	-0.160313	-0.114427	-0.289109	-0.0546268	-0.102588	-0.0951366	-0.121437	0.239337	0.0795073	0.346045	-0.255889	-0.0620197	0.0114761	-0.203411	-0.107015	-0.325271	0.177681	-0.260584	-0.111838	-0.0364636	0.156598	-0.484412	-0.611076	-0.415853	-0.450129	0.0159497	-0.145591	0.0015531	-0.244293	-0.355972	-0.336936	-0.287713	0.0238907	-0.001308	0.226121	-0.196332	-0.297896	-0.00298285	-0.249606	-0.278714	-0.320196
YEL057C:chr5_2	-0.542928	-0.745276	-0.687402	-0.562701	-0.400958	-0.889564	-0.325807	-0.406241	-0.150033	-0.536145	-0.767032	-0.269874	-0.303141	-0.856822	-0.888699	-0.642249	-0.849833	-0.472013	-0.580141	-0.800307	-0.579553	-0.615272	-0.597476	-0.840592	-0.7323	-0.487209	-0.703546	-0.663424	-0.565691	-0.680635	-0.642191	-0.575829	-0.544098	-0.74572	-0.517275	-0.573001	-0.806907	-0.602925	-0.576615	-0.400077	-0.613247	-0.531099	-0.61861	-0.645491	-0.281372	-0.307927	-0.769287	-0.790105	-0.656055
YGR045C:chr7_4	-0.545085	-0.189021	-0.424819	-0.433162	-0.634873	-0.294642	-0.933132	-0.806661	-0.755274	-0.558933	-0.657752	-0.517079	-0.59481	-0.695221	-0.860094	-0.893931	-0.704156	-0.856349	-0.810874	-0.729529	-0.719736	-0.69598	-0.297026	-0.496383	-0.521779	-0.819125	-0.461082	-0.455532	-0.458487	-0.631178	-0.467141	-0.295938	-0.355577	-0.535734	-0.520164	-0.534086	-0.448003	-0.731294	-0.607425	-0.783451	-0.541419	-0.555853	-0.631082	-0.598038	-0.756507	-0.720895	-0.654545	-0.440384	-0.481955
YGR272C:chr00_17a	-1.48633	NA	NA	NA	NA	NA	NA	-1.72208	-1.53787	-1.68727	-1.64146	-1.38562	-1.54138	-1.6477	NA	-1.5639	-1.46708	-1.52415	-1.57	-1.29632	-1.28507	NA	NA	NA	-1.46759	NA	NA	NA	-1.45178	NA	NA	NA	NA	NA	NA	NA	NA	-1.66635	-1.66581	-1.44297	-1.59445	-1.32914	NA	NA	NA	-1.29306	-1.58491	NA	-1.54222
YAR027W:chr1_1	0.455015	0.344362	0.433666	0.160516	0.0925871	-0.194692	0.109514	0.330321	0.125939	0.374006	0.415339	0.422851	0.422761	-0.177965	-0.512218	0.19163	-0.415623	0.0630104	-0.0437498	-0.0718837	0.480017	-0.0445458	0.378831	0.00858533	0.451745	0.0903008	0.157943	0.334651	0.42097	0.180464	0.116798	0.144069	0.0613131	0.356316	0.110637	0.41188	0.276717	0.107636	0.050319	0.0155733	0.294931	-0.3994	-0.426183	-0.202131	-0.177218	-0.322388	0.1695	0.0636501	0.00552118
YPL038W:chr16_3	-0.672052	-0.688239	-0.578027	-0.449932	-0.820968	-0.623584	-0.664933	-0.518105	-0.139719	-0.646713	-0.930311	-0.323372	-0.533646	-0.716614	-0.644297	-0.504463	-0.721629	-0.639421	-0.550166	-0.565837	-0.68002	-0.481441	-0.743504	-0.408039	-0.347179	-0.609461	-0.945622	-0.903176	-0.428315	-0.576232	-0.926684	-0.669529	-0.911212	-0.733327	-0.67134	-0.385008	-0.568012	-0.617365	-0.655902	-0.528231	-1.38735	-0.362828	-0.459981	-0.495919	-0.597029	-0.508773	-0.626533	-0.680776	-0.8445
YCL046W:chr3_1	-0.624396	-0.73238	-0.24379	-1.08031	-0.617841	-0.87468	-1.24019	-1.08356	-1.00655	-1.00989	-1.51331	-0.980359	-1.10227	-1.20601	-0.855245	-1.0539	-1.20633	-1.18006	-0.967866	-1.12993	-1.31943	-1.13714	-0.886581	-1.09789	-0.783731	-0.739785	-1.26501	-1.21118	-1.06318	-0.568458	-0.723654	-0.827057	-1.37172	-1.03019	-1.4034	-1.06989	-1.02735	-1.02842	-1.15883	-0.839755	-1.19635	-0.86195	-1.00142	-1.01667	-0.979212	-0.869237	-1.09346	-0.932299	-0.832284
YLR331C:chr12_5	-0.576032	NA	-0.329349	-0.480652	-0.66717	-0.371133	-0.476954	-0.181795	-0.352542	-0.0233917	-0.483838	-0.166702	0.0856966	-0.524892	-0.113574	-0.380678	0.0380194	-0.0337314	-0.604071	0.0613637	-0.0233453	-0.323318	0.157653	-0.285376	-0.43793	-0.457434	-0.157193	-0.247124	-0.288412	-0.357207	-0.374738	-0.145196	-0.722402	-0.409342	-0.336183	-0.357085	-0.371539	-0.44442	-0.263006	-0.480464	-0.237396	-0.0989938	-0.12272	-0.286027	-0.421387	-0.503538	-0.417428	-0.44875	-0.410955
YBR188C:chr2_4	-0.601667	-0.828722	-0.961254	-1.01212	-0.781554	-0.673459	-0.583203	-0.697897	-0.670514	-0.765032	-1.08332	-0.801428	-0.785769	-0.959268	-0.607419	-0.501691	-0.61311	-0.433648	-0.658087	-0.660427	-0.592753	-0.608853	-1.13334	-0.66274	-0.628779	-0.772709	-0.655545	-0.746621	-0.60463	-0.808795	-1.29477	-0.697224	-1.05206	-0.873411	-0.290509	-0.52363	-0.622338	-1.06477	-1.06762	-0.679054	-1.26712	-0.753079	-0.685932	-0.695745	-0.760118	-0.688215	-1.11173	-1.16109	-1.05426
YPL193W:chr16_1	-1.43778	NA	NA	NA	NA	NA	-1.50211	-1.6792	-1.53682	-1.63613	-1.45539	-1.46825	-1.53139	-1.38511	NA	-1.57427	NA	-1.51311	-1.59243	-1.31803	-1.42015	-1.63275	-1.50341	NA	-1.48357	-1.3758	NA	NA	-1.37602	-1.5458	NA	NA	-1.4737	NA	NA	-1.46356	NA	-1.46291	-1.34005	-1.33624	-1.33773	-1.30394	NA	NA	-1.34431	-1.20478	-1.46866	-1.61006	-1.3345
YOR308C:chr15_4	-1.32307	-0.78151	-1.405	-1.22562	-1.45755	-0.926475	-1.32637	-1.04931	-0.973543	-0.931592	-1.24168	-1.03143	-0.990473	-1.3017	-0.77156	-0.773486	-0.871155	-0.843439	-0.838417	-0.775443	-0.642604	-0.467584	-1.55415	-1.38026	-0.412437	-1.13539	-0.840439	-0.929997	-0.879011	-1.37208	-1.37569	-1.30369	-1.22362	-1.4554	-1.40871	-1.26756	-1.32371	-1.3056	-1.23946	-0.959175	-1.28135	-0.728423	-1.06923	-1.47892	-1.163	-1.03418	-1.27928	-1.43991	-1.42008
YDR515W:chr00_17a	0.148762	-0.534914	0.372504	0.245626	-6.68125e-05	-0.0115342	0.247814	0.101377	0.017778	0.262127	0.140225	0.25971	0.237414	0.0640182	0.0285771	0.152227	0.536153	-0.124979	0.151287	0.126242	0.18731	0.047174	-0.097452	0.380472	0.363976	0.0988821	0.250493	0.645254	0.449259	0.24958	0.096525	0.0838234	-0.0678697	0.221326	0.854064	0.532155	0.298256	0.132892	0.0162289	0.0338491	0.268122	0.283348	0.177632	0.34382	0.0738069	-0.0775197	0.123249	0.596205	0.157297
YML087C:chr13_1b	0.00562799	-0.120369	-0.135819	0.0960709	-0.453651	-0.490395	0.183826	0.302167	0.237464	0.568659	-0.131693	0.478861	0.540739	-0.373228	0.0199875	0.330084	0.217026	0.356961	0.314658	0.202914	-0.0147664	0.155429	-0.00631944	-0.122387	0.171563	0.152597	-0.0825748	-0.135652	0.394253	-0.00318574	0.0105996	0.151384	0.0353653	0.0113708	0.0619617	0.0742521	-0.0664815	-0.185406	-0.265325	0.0835295	-0.080814	0.12624	0.0917265	-0.285409	0.0814013	0.0770701	-0.175543	-0.233828	-0.0924965
YLR399C:chr12_5	NA	-0.900288	-1.48834	NA	NA	NA	NA	NA	-1.54924	-1.68904	-1.78688	-1.49606	-1.56081	NA	NA	-1.37988	-1.34812	-1.08375	-1.58223	-1.2359	-0.728315	-1.6265	NA	NA	-1.31479	-1.44469	NA	NA	-1.308	NA	NA	NA	NA	NA	-1.55076	-1.46845	NA	-1.79687	NA	-1.39741	NA	-1.24672	NA	NA	-1.34813	-1.09944	-1.71141	NA	-1.61163
YER073W:chr5_3	-0.820418	-0.738061	-0.850323	-0.621626	-1.18381	-0.915376	-1.26301	-1.41958	-1.25193	-1.41679	-1.0946	-1.25236	-1.3805	-1.11297	-1.26426	-1.3511	-1.23321	-1.36545	-1.35869	-1.17067	-1.47771	-1.42693	-0.992889	-0.764098	-1.31564	-1.36378	-0.879763	-0.851092	-1.23179	-0.759826	-0.855816	-0.86955	-1.07423	-0.765194	-1.24356	-1.23452	-0.899718	-1.07684	-1.02615	-1.29991	-0.907839	-1.2981	-1.43808	-0.958968	-1.25338	-1.20402	-1.17305	-0.830803	-1.03788
YIL167W:chr9_2	-0.391792	-0.44986	-0.333098	-0.133795	-0.398894	-0.66268	-0.448409	-0.428843	-0.29751	-0.615532	-0.625415	-0.241108	-0.455679	-0.492009	-0.704384	-0.476699	-0.569917	-0.529708	-0.491889	-0.576071	-0.569753	-0.506011	-0.695766	-0.307848	-0.861535	-0.49647	-0.350786	-0.729298	-0.997001	-0.374281	-0.440254	-0.396649	0.058962	-0.00687905	-1.0354	-1.11151	-0.248078	-0.581049	-0.518098	-0.503665	-0.297382	-0.376959	-0.382728	-0.179106	-0.168291	-0.438581	-0.762186	-0.730117	-0.774467
YFL028C:chr6_1	0.576804	0.187676	0.381752	0.304735	0.341629	0.460905	-0.326918	-0.368414	-0.43859	-0.0558632	0.285484	-0.213679	-0.171602	-0.184893	-0.126618	0.0426715	-0.0156439	0.234289	-0.307118	-0.406545	-0.0364486	-0.255017	0.130398	0.324725	0.0811005	-0.160978	0.198426	0.308189	0.236793	0.270985	0.345533	0.35574	-0.26247	0.132169	0.0555862	0.047677	0.226752	0.208531	0.212724	-0.218966	0.201936	0.0782812	0.0698984	0.219383	-0.381944	0.137688	0.018883	0.00898738	-0.137035
YDR436W:chr4_7	-0.538143	-0.77976	-0.655425	-0.0307169	-0.825721	-0.481854	-0.408005	-0.295614	-0.341817	0.0354051	-0.683256	-0.0492694	0.0253138	-0.786179	-0.242172	-0.216879	0.135417	-0.0542131	-0.321494	-0.144574	-0.0959106	-0.283326	-0.254811	-0.490156	-0.127272	-0.371398	-0.43184	-0.377919	-0.214301	-0.302558	-0.461145	-0.455606	-0.621192	-0.329697	-0.207605	-0.0772121	-0.314922	-0.748036	-0.719237	-0.397942	-0.663131	-0.026164	-0.233159	-0.559343	-0.34199	-0.339683	-0.669765	-0.273879	-0.594168
YDL183C:chr4_2	-0.909238	NA	-0.896449	-0.799322	-1.0338	-0.810168	-0.685301	-0.533428	-0.349596	-0.555663	-0.722043	-0.533328	-0.527893	-1.06051	-0.871046	-0.741049	-0.807331	-0.866035	-0.644057	-0.909339	-1.03269	-0.785362	-0.6475	-0.608509	-0.954418	-0.578478	-0.723201	-1.00524	-0.907561	-0.594977	-0.839951	-1.06172	NA	-0.667487	-0.456332	-0.613658	-0.937073	-0.851155	-1.01113	-0.591958	-0.86722	-0.54994	-0.853682	-0.77355	-0.365405	-0.638513	-0.802082	-0.924112	-0.877174
YKL171W:chr11_2	0.0643717	0.442563	-0.0439571	0.0170915	-0.328019	-0.817602	-0.396154	-0.203129	-0.39188	0.147379	-0.191765	-0.0101953	0.141828	-0.423532	-0.101411	0.0485247	-0.0856749	-0.168551	-0.091575	0.137938	-0.304027	-0.137694	0.721073	-0.167358	0.227214	-0.181573	-0.259919	-0.0238415	0.156928	-0.343846	-0.0317882	-0.38243	-0.463574	0.627216	0.169157	0.129878	-0.296658	-0.297188	-0.444275	-0.224831	1.00633	0.0157912	0.0865226	-0.230636	-0.0761378	-0.155837	-0.266709	-0.107574	-0.429436
YPR188C:chr16_5	0.548291	-0.160695	0.463046	0.675829	0.692194	1.59967	0.363769	0.239864	0.418814	0.552642	0.451057	0.771324	0.737751	0.559904	0.456424	0.211513	0.697539	0.413546	0.265105	0.725385	0.582588	0.420414	0.823175	0.419844	0.401553	0.437655	0.463474	0.671804	0.344722	0.392201	0.540661	0.57101	0.722974	0.542752	0.298894	0.391946	0.513118	0.336457	0.307712	0.485637	0.757873	0.809044	0.745821	0.288479	0.590599	0.75833	0.527798	0.470035	0.215017
YJL047C:chr10_2	-1.46622	NA	-1.29972	NA	NA	-0.831852	-1.32574	-1.30554	-1.44583	-1.32209	-0.925251	-1.35027	-1.24355	-1.49015	-1.24273	-1.28651	-1.12025	-1.33674	-1.21962	-0.941667	-1.12385	-1.29594	-1.56601	-1.57871	-1.21639	-0.897122	-1.59882	NA	-1.43129	-1.42343	-1.36945	-1.69458	-1.17839	-1.34026	-1.02112	-1.11683	NA	-1.25979	-1.09011	-0.893509	-1.35239	-1.17732	-1.33043	NA	-1.34363	-1.25981	-1.21888	-1.13317	-0.987395
YDR222W:chr4_5	0.477108	0.00612475	0.329314	-0.0168373	0.34353	0.340962	-0.108325	-0.123838	0.0128727	-0.134073	0.312727	-0.0491668	0.0245901	0.169279	-0.251487	0.200931	0.0741708	-0.209242	0.0600767	-0.00186142	0.0695732	-0.0332535	0.0820112	0.228644	0.0833588	-8.67367e-05	0.324305	0.298669	0.0413763	0.381749	0.554341	0.406553	0.275378	0.529475	-0.000928903	-0.0397339	0.412247	0.1957	0.158319	0.100366	-0.0295951	0.0643131	0.138139	0.222638	-0.0989797	-0.0537722	0.303319	0.23059	-0.0425642
YDR036C:chr4_3	0.104149	-0.449546	-0.0963903	-0.399338	-0.312509	-0.383545	-0.412567	0.013991	-0.300907	0.19215	-0.267795	0.0521491	0.280704	-0.210941	-0.0995049	0.0495478	-0.0894257	0.338103	-0.189958	0.0487539	-0.0422659	-0.211954	0.830656	-0.107144	0.12857	-0.512913	-0.401594	-0.0822922	0.0100714	-0.204612	-0.262219	-0.075022	0.235543	-0.326749	0.0330403	0.021383	-0.0759797	-0.319651	-0.480759	-0.509503	-0.672066	-0.0910987	-0.0977929	-0.225541	-0.401425	-0.330332	-0.159719	0.0729495	-0.021054
YKR014C:chr11_3	0.32586	0.987328	-0.132254	-0.549436	-0.314484	0.609065	-0.40793	-0.206586	-0.238755	-0.236187	-0.403451	-0.111485	-0.112816	-0.313683	-0.17529	-0.286716	-0.107319	-0.247284	-0.480915	0.0750649	-0.19606	-0.421484	-0.472903	-0.403239	0.036377	-0.212715	-0.246161	0.213549	0.15992	-0.381716	-0.427877	-0.446394	-0.779225	-0.478469	-0.26866	-0.232762	-0.515681	-0.351551	-0.375066	-0.32885	0.289483	-0.16082	-0.0632229	-0.534793	-0.290417	-0.144766	-0.497923	-0.510748	-0.162073
YML053C:chr13_1b	0.0609314	0.858233	-0.00587946	0.241696	-0.176368	0.227278	-0.524314	-0.302633	-0.400008	0.206023	-0.199386	0.0570236	-0.00942126	-0.325097	-0.189115	-0.12436	0.0546985	-0.220897	-0.0749669	-0.245682	-0.116029	-0.163046	0.133314	0.0771317	-0.0325655	-0.419311	0.133804	0.022035	0.197664	0.009839	0.127634	0.212159	0.18487	0.162142	-0.216922	-0.0802847	0.0655784	-0.116841	-0.207654	-0.395403	0.093714	-0.205828	-0.120874	-0.310494	-0.209944	-0.291466	-0.122621	0.0502123	-1.94899e-05
YMR021C:chr13_2	NA	-0.8713	NA	NA	NA	NA	-1.31968	-1.03715	-1.33096	-0.792006	-1.59821	-1.33878	-0.974905	-1.4859	-1.10668	-1.34824	-1.03204	-1.22307	-1.07482	-0.876507	-1.15187	-1.38403	NA	NA	-1.3659	-0.802935	NA	NA	-1.4348	-1.54286	-1.62766	NA	NA	NA	NA	NA	NA	-1.52338	-1.42668	-0.747321	-1.21997	-1.33248	NA	NA	-1.36007	-1.26244	-1.42787	-1.50125	-1.4731
YOL158C:chr00_10	0.731044	0.564572	0.41404	0.586883	0.557358	-0.414223	0.575159	0.514004	0.513338	0.134803	0.502299	0.454371	0.27608	0.342183	0.404869	0.0207874	0.191701	0.192237	0.21741	0.486544	0.373202	0.415327	0.265314	0.363063	0.206579	0.0675289	0.275593	0.268756	0.29211	0.391767	0.565851	0.447139	0.13817	0.559298	0.358726	0.398296	0.544211	0.222411	0.159695	0.265242	0.616601	0.402475	0.267684	0.353696	0.26352	0.454286	0.349797	0.200905	0.134342
YOR058C:chr15_1	-0.243494	-0.282255	0.117763	-0.0161963	-0.271394	-0.376382	-0.151638	-0.0377064	-0.118872	0.173918	0.0255615	0.0993069	-0.0236031	-0.142607	-0.101812	0.394353	0.0822298	-0.0831105	0.26526	0.0278473	-0.0590026	-0.0275735	-0.247016	-0.140487	0.200728	-0.137368	0.0681075	0.190891	0.537533	0.0709752	0.0723429	0.143864	-0.167316	-0.221877	0.47175	0.208465	0.0201466	0.0181546	-0.342014	-0.143647	-0.444505	-0.0229314	0.0741026	-0.348524	-0.295398	-0.226083	-0.216173	-0.459945	-0.104802
YOR269W:chr00_17b	-0.0386762	-0.38434	0.276888	0.268244	0.155593	-0.904512	-0.178924	0.00328518	-0.183788	0.134326	-0.130363	-0.120579	0.0314405	-0.252953	-0.58273	-0.493918	-0.0775453	-0.806944	-0.589323	-0.788094	-0.172916	-0.582219	0.0128614	0.0968284	-0.305817	-0.302571	0.20971	0.0674452	-0.0166882	0.0915411	0.133987	0.243235	-0.332546	-0.116642	-0.0582702	-0.160532	0.0675964	0.0709739	0.0530518	-0.3177	0.000811817	-0.450392	-0.133298	-0.00191784	-0.320114	-0.322431	0.0126974	0.108272	-0.199484
YFL012W:chr00_17a	-0.933535	-0.821391	-1.29968	-1.00514	-0.717752	NA	-0.423811	-0.745697	-0.811724	-0.714767	-1.27736	-0.708942	-0.672311	-0.966988	-0.933619	-0.974664	-0.863605	-0.926379	-1.14628	-0.973152	-0.83447	-0.768398	-0.502844	-0.96665	-0.551362	-0.378843	-0.963181	-0.977769	-0.677047	-0.975635	-1.14782	-0.999993	-0.642807	-0.939116	-0.633618	-0.668437	-0.985022	-1.29777	-1.23934	-0.306001	-1.26199	-0.201588	-0.765151	-0.976873	-0.57795	-0.451713	-1.14427	-0.938811	-0.893328
YPR072W:chr16_4	NA	NA	NA	NA	NA	NA	NA	NA	-1.54921	-1.66901	-1.50126	-1.45883	-1.59222	-1.55765	NA	-1.58398	-1.43289	-1.59364	NA	-1.28177	-1.58805	NA	NA	NA	-1.41429	NA	NA	NA	-1.42007	NA	NA	NA	NA	NA	NA	NA	NA	-1.59862	-1.55578	NA	-1.386	-1.26748	NA	NA	NA	-1.20044	-1.52063	NA	-1.39224
YDL215C:chr4_3	0.321391	0.0831919	0.347716	0.453617	0.333518	-0.360813	0.142064	0.201765	0.214426	0.307384	0.504723	0.333438	0.2396	0.194108	-0.335751	0.298421	-0.221454	0.286114	0.0546182	-0.148568	-0.113915	0.308001	0.259948	0.624537	0.354721	-0.124796	0.154892	0.444636	0.207165	0.281772	0.273659	0.570017	0.295497	0.430426	0.416966	0.269144	0.603665	0.358696	0.207013	-0.0287513	0.487007	-0.0452781	0.0559931	0.40771	0.131569	0.204747	0.482725	0.53715	0.691539
YKL161C:chr11_2	0.226312	-0.118181	0.747851	0.256223	0.557358	0.414389	0.606003	0.747659	0.631193	1.04704	0.521551	1.00631	0.98934	0.586925	0.874365	1.02405	0.830871	1.07887	0.744626	0.62812	0.901948	0.749136	1.4618	0.779522	1.0602	0.689754	0.661572	0.76168	1.09368	0.402465	0.933082	0.882116	0.663286	0.557167	1.07397	1.09043	0.988033	0.468126	0.796282	0.675006	0.91594	1.13472	1.04572	0.762836	0.735827	0.681385	0.734041	0.699067	0.779752
YGL140C:chr7_2	-0.682892	-0.202597	-0.841793	-0.557899	-0.823312	-0.932116	-0.907594	-0.769085	-0.518551	-0.641322	-1.36172	-0.533696	-0.509334	-1.41469	-1.06936	-0.818459	-0.893984	-0.608564	-0.909575	-0.858315	-1.13548	-0.986408	-0.346839	-1.14735	-0.713758	-0.762113	-1.21515	-1.1409	-0.675889	-1.06382	-0.745744	-0.755727	-0.668537	-0.684177	-0.943662	-0.885355	-1.09189	-1.32033	-1.37699	-0.692671	-0.971152	-0.796371	-0.869585	-1.1735	-0.825001	-0.594903	-1.34629	-1.19468	-1.0092
YPL234C:chr16_1	-1.36031	-0.820084	-1.3883	-1.32505	-1.4507	-0.873366	-1.38985	-1.59851	-1.43642	-1.52902	-1.65548	-1.36787	-1.47498	-1.47562	-1.3536	-1.44986	-1.38695	-1.42412	-1.36944	-1.28418	-1.25887	-1.56524	-1.3704	-1.38314	-1.46668	-1.33877	-1.41965	-1.39794	-1.33445	-1.35077	-1.42534	-1.47645	-1.35919	-1.37785	NA	NA	-1.35079	-1.35758	-1.29076	-1.33121	-1.39634	-1.20905	-1.36275	-1.36642	-1.14567	-1.20627	-1.44521	-1.4034	-1.37345
YGL243W:chr7_3	0.308141	-0.167499	0.101446	0.390159	0.441364	-0.043425	0.675476	0.548698	0.607072	0.437959	0.223079	0.727014	0.420689	0.141148	0.0966313	0.109958	0.0634708	0.0332869	0.0634239	0.187042	-0.0724318	0.129003	0.0786297	-0.0186285	-0.00194139	0.442278	0.0375553	0.14681	-0.0246891	0.102439	0.219128	0.320141	0.0791697	-0.0444267	0.0939235	0.0690971	0.302126	0.212699	0.450398	0.477139	-0.19324	0.171791	0.411667	0.223396	0.544858	0.462549	0.345917	-0.0242264	-0.042769
YLR425W:chr00_4	NA	-0.524069	-1.51567	NA	NA	-0.932773	-1.27705	-1.57644	-1.45969	-1.53198	-1.54359	-1.44737	-1.32944	-1.4868	-1.28397	-1.47817	-1.28265	-1.34716	-1.19042	-1.2678	-1.51871	-1.44587	NA	NA	-1.34141	-1.02251	-1.55721	NA	-1.31328	NA	NA	NA	NA	NA	-1.34866	NA	NA	-1.49066	-1.61962	-1.09917	-1.48664	-1.04817	-1.34229	NA	-1.06284	-1.13403	-1.50634	NA	-1.42688
YPR122W:chr16_5	0.362664	-0.37214	-0.229651	-0.627076	-0.00105946	-0.626627	0.0962204	0.235347	0.202096	0.197212	0.0219618	0.292774	0.393203	-0.0734054	0.0174071	0.0432259	0.344978	0.172046	-0.16359	-0.172941	0.343601	-0.151633	0.0269381	-0.169465	0.0521613	0.272117	-0.249829	-0.188541	0.258141	-0.262275	-0.390997	-0.300061	-0.220726	-0.437268	0.101557	0.136283	-0.253504	0.0304743	0.0991592	0.163671	0.0844565	0.430792	0.376978	-0.327453	0.111021	0.0795202	0.0797604	0.176335	-0.307171
YPR135W:chr16_5	-1.49077	NA	NA	NA	NA	NA	-1.51197	-1.68781	-1.50856	-1.63032	-1.67518	-1.27936	-1.43507	-1.73662	NA	-1.43215	-1.46757	-1.26501	-1.52607	-1.25846	-0.816324	-1.63431	NA	NA	-1.40516	-1.40245	NA	NA	-1.4254	NA	NA	NA	NA	NA	NA	NA	NA	-1.70216	-1.73766	-1.34387	NA	-1.3084	NA	NA	NA	-1.25359	-1.627	NA	-1.53686
YBR266C:chr2_4	-1.4735	-0.314609	NA	NA	-1.59268	NA	NA	-1.68184	-1.54269	-1.6739	-1.44063	-1.42969	-1.51445	-1.37721	NA	-1.60004	-1.45966	-1.59411	NA	-1.32311	-1.50473	NA	NA	NA	-1.44631	-1.44516	NA	NA	-1.43177	NA	NA	NA	NA	-1.52172	NA	NA	NA	-1.53468	-1.42529	-1.42105	-1.40714	-1.33413	-1.53146	NA	NA	-1.27321	-1.3849	-1.58651	-1.35654
YOR202W:chr15_3	1.60859	1.44042	1.73504	2.01365	1.33536	1.02546	1.54543	1.31615	1.4079	1.76951	1.73468	1.72725	1.50132	1.82313	2.08671	1.5901	2.01681	1.76737	1.63915	2.13978	1.78408	1.55677	2.05141	1.84987	1.64478	1.68455	1.53803	1.76084	1.56201	1.78697	1.55779	1.84881	1.49968	1.8326	1.66265	1.54256	1.95163	1.83015	1.78464	1.55772	2.14085	2.02224	1.86198	1.59806	1.7058	1.56805	2.07408	2.16681	2.34304
YGL020C:chr7_1	NA	NA	NA	NA	NA	NA	-1.36509	-1.22682	-1.37991	-1.07376	-1.69041	-1.28207	-1.16271	-1.73343	-1.13082	-1.24101	-1.08662	-1.29274	-1.26549	-1.01841	-1.13166	-1.24041	-1.65801	-1.57898	-0.9607	-1.14453	NA	NA	-1.12235	NA	NA	-1.64512	NA	NA	-1.3576	-1.30016	NA	-1.70097	-1.73969	-1.16393	NA	-1.31588	-1.42786	-1.59235	-1.24449	-1.17711	-1.68652	NA	-1.63006
YBR238C:chr2_4	-0.990244	-0.10967	-1.23427	-1.30008	-1.20942	-0.275715	-1.21838	-1.01699	-1.16277	-0.99995	-0.761256	-1.12667	-1.00131	-1.00192	-1.15849	-1.17035	-1.0946	-1.40378	-1.12747	-1.18338	-1.35395	-1.23423	-0.992958	-0.680004	-1.33261	-0.919688	-1.22357	-1.25936	-1.11364	-1.11037	-1.21806	-1.22186	-0.867013	-1.26229	-1.32136	-1.26233	-0.951975	-0.889751	-0.997391	-0.987581	-0.963789	-0.959492	-1.21222	-1.15307	-1.08452	-1.18089	-0.961536	-1.15296	-1.03593
YAR031W:chr1_1	1.34725	0.997147	1.11367	1.21984	1.04227	-0.714797	1.44552	1.28378	1.41365	1.40239	1.18358	1.09755	1.39958	0.806388	1.05763	0.784899	0.934856	0.729458	0.783821	0.86434	0.505928	0.708685	1.05309	1.04452	1.03831	1.29211	0.98106	1.01834	1.28791	1.03854	1.12212	1.10423	0.990636	0.943894	1.16472	1.185	1.20253	1.03789	1.16832	1.17382	1.47953	0.924042	0.944433	0.978667	0.944419	0.887967	1.26364	0.982275	0.999008
YMR305C:chr13_5	-0.26704	-0.544926	-0.164062	-0.570382	-0.132602	-0.727309	-0.0399382	-0.122173	-0.123197	-0.166805	-0.330062	-0.0067324	-0.135867	-0.516935	-0.424639	-0.127005	-0.311627	-0.336165	-0.11276	-0.174502	-0.541877	-0.228038	-0.408915	-0.394226	-0.193407	-0.473665	-0.266929	-0.208772	-0.294979	-0.156232	-0.116234	-0.184974	0.417847	-0.38704	0.386159	-0.227526	-0.522955	-0.377414	-0.666124	-0.272556	-0.471648	0.171043	-0.256424	-0.605966	-0.366338	-0.290159	-0.439131	-0.149865	-0.506816
YDL155W:chr4_2	0.695383	0.479255	0.366338	0.87801	0.416343	0.587083	-0.0234444	0.367805	0.271401	0.626951	0.188885	0.754096	0.649447	0.308214	0.863558	0.465271	0.924999	1.00552	0.408416	0.880874	0.755391	0.517615	0.572656	0.365332	0.747019	0.603455	0.499447	0.614958	0.865943	0.352337	0.59356	0.537757	0.964745	0.43169	0.6443	0.69624	0.436642	0.242595	0.54396	0.53873	0.169039	0.95404	0.786002	0.310068	0.615686	0.482076	0.300999	0.648281	0.381518
YEL040W:chr5_2	-0.0505553	0.171373	-0.103463	0.0566605	-0.28832	0.434548	-0.294889	-0.32548	-0.498558	-0.122489	-0.293092	-0.068661	-0.0982953	-0.482555	-0.586602	-0.332595	-0.436498	-0.172865	-0.471162	-0.150539	0.61119	-0.60912	0.282	-0.313266	0.00467567	-0.547114	-0.17015	-0.073465	-0.160436	-0.165386	-0.0602654	-0.219359	-0.134708	-0.135903	-0.372225	-0.29582	-0.102874	-0.270745	-0.225678	-0.404006	0.0934732	-0.336269	-0.487995	-0.315013	-0.468474	-0.346925	-0.272741	-0.237447	-0.381507
YKL147C:chr11_2	-0.129456	-0.663057	-0.350738	-0.693042	-0.219025	-0.158947	-0.578207	-0.0765322	-0.257969	-0.147545	-0.160211	-0.117152	0.0138252	-0.373234	0.332729	-0.357037	0.119082	0.247242	-0.570896	-0.213433	0.0875394	-0.344728	0.342008	-0.139106	0.212256	-0.136586	-0.262598	0.0926009	0.0280887	-0.403337	-0.181279	-0.258332	-0.256767	-0.387137	-0.177293	-0.461472	-0.377559	-0.283438	-0.14607	-0.0813196	-0.191102	0.174003	0.288119	-0.277924	-0.16853	0.043356	-0.314865	0.0515182	-0.343989
YER174C:chr00_5	-0.744178	-0.683345	-0.514067	-0.112782	-0.848178	-0.0186204	-0.216082	-0.134614	-0.205985	-0.0778984	-0.777565	0.0165286	0.0170633	-0.863369	-0.523913	-0.394453	-0.276433	-0.110063	-0.310281	-0.343077	-0.247635	-0.233702	-0.636096	-0.771525	-0.0561065	-0.510895	-0.531233	-0.394479	-0.112311	-0.51416	-0.395327	-0.480522	-0.628363	-0.43564	-0.244493	-0.3744	-0.656895	-0.668557	-0.771949	-0.435409	-0.589258	-0.194949	-0.245859	-0.525153	-0.441965	-0.337169	-0.602473	-0.533497	-0.975423
YHL028W:chr8_1	0.201656	-0.288767	0.423641	0.229688	-0.155647	-0.290984	0.886568	0.757666	0.775373	0.49718	0.0718383	0.71201	0.540696	0.653412	0.489546	0.51165	0.752312	0.381629	0.336798	0.32548	0.980972	0.540879	0.477806	0.506038	0.601588	0.239482	0.571214	0.400621	0.673156	0.561419	0.537938	0.637777	0.225473	0.780626	0.840284	0.782209	0.194297	0.562207	0.565803	0.469031	0.628835	0.576244	0.715374	0.359993	0.259208	0.639898	0.612477	0.50069	0.0430131
YNR055C:chr00_15	-0.130196	-0.458174	-0.120312	-0.171118	-0.118255	-0.503454	0.396714	0.145078	0.216526	0.411096	-0.303807	0.417938	0.437036	-0.171504	0.25127	0.263855	0.370639	0.401872	0.124382	0.13295	0.0377906	0.182586	0.356565	-0.0984335	0.332555	0.0390434	-0.0998485	-0.106384	0.379156	-0.227854	-0.180897	-0.0423186	-0.127492	-0.0760895	0.36016	0.348343	0.00386489	-0.136204	-0.0648109	-0.0175052	0.28357	0.184097	0.168171	-0.114766	0.087493	0.1233	-0.17227	-0.100783	-0.074393
YBR214W:chr2_4	-0.393581	-0.525646	-0.173082	0.0929668	0.266369	-0.268075	0.176913	0.0959699	0.254196	0.197809	-0.242391	0.314037	0.280022	-0.131628	-0.298426	0.373204	-0.236857	0.00388282	-0.0442244	-0.377908	-0.240102	-0.0604091	-0.668267	0.0277377	-0.0666727	0.131714	-0.032965	0.0449572	-0.0102801	-0.254884	-0.0733685	0.108369	-0.363275	-0.421404	0.340542	-0.298367	0.213617	-0.152271	-0.0221965	0.103804	-0.591433	0.110148	-0.0588854	0.290118	0.225124	0.235604	-0.339205	-0.0709385	-0.323743
YAL062W:chr1_1	0.201952	0.60992	0.0931125	0.016998	-0.145021	-0.068055	-0.300556	-0.27039	-0.217812	-0.152343	0.0912862	0.00229301	-0.250369	-0.234815	-0.224354	-0.074029	-0.210854	-0.257128	-0.28214	-0.0596953	-0.182802	-0.272655	0.306443	0.0877253	0.17984	-0.285788	-0.0498673	0.041951	0.142461	0.00811795	-0.0574897	0.153785	0.165053	-0.162312	0.185382	0.0696616	0.110817	-0.0999639	-0.0585097	-0.376589	0.170098	-0.268367	-0.396416	-0.104815	-0.332747	-0.556819	0.0307017	-0.0201389	0.162382
YKR020W:chr11_3	NA	-0.70053	NA	NA	-1.53997	NA	-1.50694	-1.59009	-1.54733	-1.60096	-1.33146	NA	-1.5665	-1.32623	-1.41674	-1.53976	-1.33864	NA	-1.52693	-1.30595	-1.42776	-1.62627	NA	NA	-1.44755	-1.34269	NA	NA	-1.4655	NA	NA	NA	NA	NA	-1.5181	NA	NA	-1.41342	-1.44241	-1.35795	-1.29882	NA	NA	NA	NA	-1.29739	-1.25178	-1.45328	-1.49585
YLR097C:chr12_2	0.581996	-0.198906	0.533235	1.11681	0.604002	0.426417	0.842725	0.763061	0.887621	0.829233	0.55225	0.964129	0.726324	0.638867	0.406332	0.543384	0.496767	0.318175	0.597026	-0.10784	0.230533	0.545995	-0.0859482	0.529894	0.272453	0.291158	0.484262	0.427604	0.383877	0.733211	0.983586	0.639696	0.386669	0.78442	0.666624	0.591849	0.622374	0.402436	0.45845	0.307232	0.248699	0.500261	0.144384	0.52103	0.194258	0.566426	0.45476	0.694765	0.458929
YOL118C:chr00_6	-0.961612	-0.807639	-1.04795	-1.24365	-0.915507	-0.909797	-0.835447	-0.877023	-0.800787	-1.00673	-0.819688	-0.942849	-0.907115	-1.29842	-0.700751	-0.807804	-0.721856	-0.490926	-0.816633	-0.520229	-0.471908	-0.921107	-1.08036	-0.934352	-0.697723	-0.555853	-1.19725	-1.12167	-0.347969	-0.991892	-1.32918	-0.770877	-0.696997	-1.2156	-0.673937	-0.656158	-1.01944	-0.946157	-0.952715	-0.530828	-1.17658	-0.445285	-0.561454	-0.974698	-0.36611	-0.253697	-0.972841	-0.947761	-1.40445
YJR100C:chr00_12	0.932659	0.718378	0.830575	0.953891	0.795479	0.687786	0.695453	0.751933	0.446077	0.987947	0.729695	0.961111	0.893017	0.64195	1.07352	0.637819	1.23343	0.900358	0.597603	1.32344	1.08027	0.708877	1.44999	0.464413	1.0927	0.771318	0.891176	0.909484	1.20414	0.61647	0.866028	0.821781	0.963	0.882319	1.09173	1.15337	0.886974	0.825874	0.934294	0.824328	0.823237	1.08291	1.21317	0.619936	0.704874	0.880584	0.852288	1.01551	1.02016
YHR142W:chr8_3	-1.4088	-0.893234	-1.16336	-1.41189	-1.20371	-0.923052	-0.848141	-0.99524	-1.04132	-1.06138	-1.24179	-0.924108	-0.989043	-1.27056	-0.92263	-0.881619	-0.932161	-0.466491	-0.808745	-0.750171	-0.871113	-1.06784	-1.36768	-1.23413	-1.20895	-0.565055	-1.06806	-1.04677	-1.05883	-1.20737	-1.19393	-1.218	NA	-1.27534	-1.18228	-1.07964	-1.06685	-1.10099	-1.27826	-0.67553	-1.17215	-0.568331	-0.688524	-1.10449	-0.893635	-0.733749	-1.32502	-1.42708	-1.04789
YNL334C:chr14_1	-0.803912	-0.329159	-0.724515	-0.742849	-0.970229	-0.73043	-0.509945	-0.469153	-0.463368	-0.362666	-1.08892	-0.274286	-0.451645	-1.01119	-0.666163	-0.647252	-0.691562	-0.648687	-0.672723	-0.511893	-0.727362	-0.610594	-0.523568	-0.698448	-0.235873	-0.800615	-0.739338	-0.862379	-0.344119	-0.792646	-0.912464	-0.6976	-0.824631	-0.768185	-0.399973	-0.580569	-0.918213	-0.965313	-0.877509	-0.747144	0.010016	-0.368264	-0.595125	-0.877188	-0.377699	-0.472389	-1.00433	-0.762334	-0.84282
YER060W:chr5_3	-0.031349	-0.517042	-0.130633	-0.437033	-0.000675153	-0.865244	-0.536844	-0.595542	-0.261622	-0.462536	-0.621774	-0.348408	-0.517721	-0.553601	-0.523739	-0.552609	-0.719794	-0.17083	-0.490347	-0.722378	-0.486264	-0.489482	-0.656781	-0.488339	-0.489118	-0.526725	-0.218172	-0.400703	-0.634192	-0.166971	-0.154516	-0.0500212	-0.454488	-0.296113	-0.65401	-0.51464	-0.0790127	-0.507635	-0.285941	-0.713513	-0.55046	-0.501886	-0.468178	-0.404029	-0.394735	-0.597504	-0.431656	-0.365234	-0.507685
YER010C:chr5_2	-0.0605769	-0.270848	-0.0834848	0.334907	-0.34822	-0.0001635	-0.101478	0.0709351	-0.0439454	0.178375	-0.258253	0.0681139	0.0741909	0.0929217	-0.0856358	0.299796	0.0568865	-0.0349787	-0.0121776	-0.201956	0.103235	0.222995	0.124104	-0.184056	0.0346816	-0.498002	-0.258797	-0.0924239	0.202961	-0.225033	-0.0988448	0.321376	-0.144031	-0.195241	-0.0787797	-0.300509	-0.330445	-0.298824	-0.011252	-0.440193	0.184245	-0.311823	-0.0565342	-0.607603	-0.576861	-0.68719	-0.187051	0.130435	-0.0800046
YCR010C:chr3_1	-0.34846	-0.574271	-0.408298	-0.601969	-0.272143	-0.395748	0.116427	0.197301	0.157361	0.333374	-0.450599	0.300415	0.269061	-0.385251	0.0606571	0.0892706	0.242036	-0.1166	-0.145808	-0.116495	0.207805	-0.163992	-0.332888	-0.290159	-0.113068	-0.364351	-0.493939	-0.230418	-0.266492	-0.33012	-0.493661	-0.254567	0.00693433	-0.206166	-0.293425	-0.360342	-0.521003	-0.438176	-0.520084	-0.414369	-0.333783	0.00557713	0.0798118	-0.32449	-0.255197	-0.436807	-0.396259	-0.342438	-0.463717
YDR090C:chr4_4	-0.527579	-0.469901	-0.673383	-0.420245	-0.646674	-0.603963	-0.651238	-0.46673	-0.586329	-0.315727	-1.02683	-0.27792	-0.205352	-0.996019	-0.228469	-0.516679	-0.258762	-0.286833	-0.530953	-0.332725	-0.449974	-0.456921	-0.637562	-0.540993	-0.146688	-0.658358	-0.680874	-0.68672	-0.481836	-0.613714	-0.565429	-0.487918	-0.3533	-0.876808	-0.358035	-0.335448	-0.575788	-1.01309	-0.958021	-0.768092	-1.11166	-0.47574	-0.432731	-0.723126	-0.506259	-0.625058	-0.939126	-0.569413	-0.7534
YDL172C:chr4_2	-1.11922	-0.498514	-1.2518	-0.953129	-1.15234	NA	-0.726055	-0.867047	-0.909687	-0.630831	-1.0957	-0.825983	-0.736219	-1.15542	-1.30564	-1.19589	-0.991985	-1.28248	-1.32067	-1.22969	-1.19237	-1.19784	-0.87771	-1.12705	-0.943389	-0.768446	NA	NA	-0.97467	-1.17273	-0.734162	-1.16972	-1.39621	-1.19511	-0.931307	-0.922922	-1.21172	-1.01248	-1.11486	-0.874626	-1.03861	-0.91821	-1.00878	-1.19384	-1.01688	-0.954657	-1.18143	-1.21115	-1.12216
YOR209C:chr15_3	NA	-0.753503	-1.52484	NA	NA	NA	-1.44791	-1.59368	-1.53681	-1.59535	-1.18338	-1.46545	-1.50805	-1.06399	NA	-1.44614	-1.42137	-1.28761	-1.4976	-1.26839	-1.21353	-1.55197	NA	-1.5833	-1.3253	-1.38639	-1.60748	NA	-1.42423	NA	-1.62925	NA	NA	NA	NA	NA	NA	-1.42705	-1.48512	-1.30153	-1.19429	-1.26324	-1.54196	-1.58658	NA	-1.27831	-1.4154	-1.54094	-1.03499
YLR387C:chr12_5	-0.283802	-0.00254437	-0.789379	-0.48975	-0.388964	-0.0802489	-0.272873	-0.206373	-0.32656	0.014524	-0.483978	0.102583	0.010731	-0.593532	-0.732047	-0.648181	-0.303528	-0.837833	-0.811021	-0.620428	-0.559758	-0.639853	-0.133964	-0.534531	-0.322343	-0.60586	-0.51616	-0.3685	-0.38954	-0.532263	-0.160184	-0.517677	-0.120289	-0.291852	-0.42121	-0.509945	-0.557524	-0.388448	-0.387549	-0.565804	-0.380919	-0.274395	-0.128013	-0.606298	-0.513622	-0.4016	-0.502035	-0.299525	-0.672601
YDR242W:chr00_17a	0.832737	0.60672	0.747464	0.516407	0.69092	-0.274184	0.381768	0.567199	0.532559	0.471958	0.920433	0.590553	0.58554	0.707295	0.679653	0.298517	0.64183	0.158474	0.305767	0.666032	0.482176	0.417544	0.715362	0.646396	0.435487	0.688437	0.684673	0.937015	0.468606	0.673582	0.485123	0.633044	0.628029	0.494724	0.411681	0.558174	0.758157	0.615786	0.777979	0.695167	1.49628	0.745661	0.727508	0.848173	0.656475	0.770154	0.816376	0.722521	0.656008
YOR153W:chr15_2	NA	-0.880958	-1.48911	NA	NA	NA	-1.51372	-1.67883	-1.50816	-1.6277	NA	-1.40425	-1.48225	NA	-1.40395	-1.32128	-1.37584	-1.18812	-1.5369	-1.28067	-0.936828	-1.61669	NA	NA	-1.26694	-1.43059	NA	NA	-1.27212	-1.52588	NA	NA	NA	NA	-1.48334	-1.4754	NA	NA	NA	-1.37512	NA	-1.13305	NA	NA	-1.30067	-0.911233	NA	NA	NA
YKL222C:chr11_3	-0.273835	0.0950068	-0.0872815	-0.319775	0.171247	0.452018	0.133731	0.128245	0.0789714	0.175147	-0.277661	0.377519	0.247287	-0.151967	0.225562	-0.0326696	0.248026	0.340289	-0.259442	0.190028	-0.025944	0.0335285	-0.215859	-0.0496234	0.290001	-0.0828934	-0.154037	0.021053	0.167799	-0.304389	0.18008	0.00120693	0.180608	0.0889325	0.0080291	-0.0237515	-0.142816	-0.132551	-0.0482922	-0.120608	0.402936	0.040369	0.224681	-0.110581	-0.091704	0.105944	-0.151349	-0.00652735	-0.110464
YCL016C:chr3_1	NA	-0.904794	NA	-1.47531	NA	NA	-1.50396	-1.6506	-1.52007	-1.628	-1.0768	-1.47368	-1.42978	-1.50662	-1.43288	-1.36319	-1.43398	-1.14347	-1.39105	-1.28032	-0.816767	-1.56759	NA	NA	-1.43689	-1.32076	NA	NA	-1.45947	-1.50708	NA	NA	NA	NA	NA	NA	NA	-1.27659	-1.37708	-1.28498	-1.54672	-1.25647	NA	NA	-1.36426	-1.19382	-1.26151	-1.52354	-1.22626
YNL012W:chr14_4	-0.359613	-0.478582	-0.612092	-0.499984	-0.619404	-0.660282	-0.727465	-0.744243	-0.620558	-0.58222	-0.583062	-0.555922	-0.629418	-0.602628	-0.890929	-0.470797	-0.709054	-0.944132	-0.619876	-0.731207	-0.74826	-0.682809	-0.635665	-0.454608	-1.06878	-0.779637	-0.390805	-0.34905	-1.0731	-0.5726	-0.498562	-0.291244	-0.0848916	-0.350626	-1.21386	-1.47024	-0.398193	-0.695883	-0.568282	-0.847405	-0.448859	-0.654452	-0.576168	-0.484965	-0.801681	-0.791222	-0.587328	-0.4861	-0.774621
YGL079W:chr7_1	0.304891	0.362262	-0.133392	0.0587346	0.125541	-0.14884	0.0476735	0.0811517	0.210519	0.554046	0.0794632	0.495683	0.415925	-0.180157	0.0385801	0.232158	0.269625	0.168046	0.0273778	0.197971	0.199196	0.0503208	0.345717	-0.481013	0.269994	0.320233	-0.134155	0.0342866	0.188827	-0.311477	-0.100362	-0.0705215	-0.404902	-0.170979	-0.403563	0.240601	-0.254275	-0.123627	-0.0667768	0.142586	-0.217274	0.255585	0.284334	-0.36216	0.106575	0.126403	-0.0606053	-0.274383	-0.15891
YGR020C:chr7_3	-1.48745	-0.896015	-1.55207	NA	NA	NA	NA	-1.6966	-1.53649	-1.66562	-1.67621	-1.30708	-1.49767	-1.52258	NA	-1.33684	-1.47244	-1.15212	-1.57891	-1.28657	-0.181384	-1.61915	NA	NA	-1.12693	-1.43979	NA	NA	-1.36256	NA	NA	NA	NA	NA	NA	NA	NA	-1.51927	-1.51515	-1.44241	NA	-1.32695	NA	NA	NA	-1.24478	-1.45912	NA	-1.43463
YMR219W:chr13_4	-1.38528	-0.815092	-1.51889	NA	-1.34735	NA	-1.50225	-1.36525	-1.41251	-1.31322	-1.11631	-1.33217	-1.13106	-1.30962	-1.40151	-1.38521	-1.38418	-1.58699	-1.28421	-1.327	-1.49374	-1.44875	-1.66839	-1.48495	-1.42738	-1.1824	-1.49359	-1.33421	-1.41422	-1.55114	-1.49574	NA	-0.94023	-1.51188	NA	-1.44641	-1.50651	-1.12452	-1.12504	-1.16936	-1.52227	-1.27877	NA	NA	NA	NA	-0.838045	-1.16624	-1.13728
YDR042C:chr4_3	0.13211	0.22261	0.12127	0.220711	-0.242572	-0.676044	0.0232955	0.176066	0.0112207	0.244491	0.0507946	0.394753	0.250595	-0.0810974	0.227429	0.393079	0.0655289	0.559705	-0.202127	-0.128401	0.306444	-0.0454611	0.191438	0.154884	0.34802	-0.111943	-0.27633	0.0610021	0.330114	0.156057	0.0562821	0.144233	-0.0200319	0.340741	0.253744	0.0712434	0.424926	-0.0549677	0.164542	-0.251941	-0.413812	-0.0104904	-0.418717	-0.476138	-0.199344	-0.16977	-0.131892	0.111139	0.123032
YDL156W:chr4_2	0.317221	-0.506878	0.0619176	0.0557171	0.380139	-0.409825	0.000961521	0.067539	0.377767	0.0975938	0.253572	0.288882	0.137922	0.258933	0.0913203	0.193845	0.16759	0.0127746	0.22276	-0.0895176	-0.045419	0.15193	0.0415018	0.412682	0.653713	0.0424609	0.335408	0.434877	0.45467	0.464138	0.303543	0.528258	0.419285	0.522685	0.385758	0.568995	0.218935	0.177732	0.459636	0.0276227	0.0146043	0.503923	0.0150094	0.319315	0.0916106	0.0797317	0.372209	0.314826	0.34401
YGR137W:chr7_5	0.0682636	-0.317055	-0.259389	-0.203922	-0.625512	-0.608177	-0.397874	-0.257957	-0.0989338	-0.224377	-0.277503	-0.0493197	-0.148812	-0.213453	-0.72525	-0.426187	-0.54019	-0.220026	-0.431167	-0.388908	-0.327994	-0.692516	-0.486176	-0.152088	-0.202031	-0.525749	-0.0825785	-0.216956	-0.261439	-0.133741	0.0333615	0.0678705	-0.260291	-0.0354921	-0.233508	-0.231884	0.277228	-0.0304411	-0.171835	-0.561768	-0.501532	-0.5532	-0.502602	0.0130148	-0.38093	-0.344829	-0.118577	-0.0672784	-0.19745
YKR077W:chr00_3	-0.896745	-0.724422	-0.706141	-0.836565	-0.782494	-0.751064	-0.651413	-0.60261	-0.523264	-0.641894	-1.08232	-0.393561	-0.465967	-1.2102	-0.677018	-0.607274	-0.711887	-0.901872	-0.806101	-0.747566	-0.791285	-0.844318	-0.831257	-0.319839	-0.786826	-0.999456	-0.666756	-0.405175	-0.794626	-0.552346	-0.636402	-0.753108	-1.12496	-0.658595	-0.41985	-0.608334	-0.435692	-1.10339	-1.19431	-0.983208	-0.989241	-0.814056	-0.884676	-0.657874	-0.968377	-0.848118	-1.14425	-0.95017	-0.846744
YGR238C:chr00_14	0.326009	-0.102627	0.0174515	0.0931573	-0.245392	-0.846965	-0.54813	-0.729983	-0.57663	-0.63457	-0.410879	-0.502455	-0.626952	-0.341288	-0.263166	-0.0133778	-0.292799	-0.0758587	-0.265717	-0.491846	-0.751121	-0.379545	-0.568347	-0.124479	-0.512962	-0.521131	-0.121334	0.0211133	-0.420998	-0.0383982	-0.0938721	-0.00105269	0.267748	0.129917	-0.513045	-0.65888	0.222692	-0.133304	-0.176654	-0.680893	-0.22336	-0.270306	-0.306995	-0.0945391	-0.222495	-0.493853	-0.262018	-0.217214	-0.475658
YDR294C:chr4_6	-0.0275812	-0.387845	-0.30342	-0.0398435	-0.116884	NA	-0.298391	-0.31934	-0.336346	-0.206869	-0.205129	-0.151396	-0.224008	-0.0947018	-0.277649	-0.287861	-0.126674	0.0702581	-0.308208	-0.145732	-0.185439	-0.380526	-0.365515	-0.0303953	-0.0713708	-0.473667	-0.33992	-0.36038	-0.0907396	-0.0775184	0.00574947	0.00517867	-0.468247	0.0300047	-0.0433955	-0.313692	-0.251151	-0.284838	-0.107585	-0.368135	-0.462055	0.10633	-0.46667	-0.0018999	-0.259659	0.191577	-0.369105	-0.206882	-0.228532
YFR048W:chr00_2	-0.980739	-0.291156	-0.660323	-0.364101	-0.89126	NA	-1.05641	-1.06226	-1.00912	-0.781561	-1.10268	-0.876026	-0.902604	-1.12632	-1.03802	-0.97796	-0.966868	-1.48682	-1.27658	-1.04689	-1.04001	-1.02182	-0.372819	-1.18443	-1.01688	-0.857516	-0.831061	-1.02977	-0.977739	-0.922874	-0.778374	-1.04247	-0.0823358	-0.62109	-1.13642	-0.93135	-1.08155	-1.25801	-1.22161	-0.910056	-0.211535	-1.01819	-0.893629	-1.06993	-0.770464	-0.92441	-1.15842	-0.982271	-0.754955
YDR005C:chr4_3	-0.841199	-0.570785	-1.05263	-1.3528	-0.886066	0.465106	-0.685077	-0.653952	-0.645711	-0.646628	-1.20549	-0.645533	-0.716071	-1.23375	-1.13671	-0.710078	-1.00359	-1.05546	-1.02341	-1.24806	-1.06486	-0.944104	-1.00299	-1.13311	-0.68023	-0.979373	-1.06365	-0.804283	-0.808197	-1.06882	-0.876076	-0.869326	-0.596845	-1.19441	-0.840026	-1.00004	-1.27378	-1.12584	-1.05095	-0.947002	-1.14413	-0.991723	-0.995521	-1.01364	-0.748466	-0.828396	-0.890561	-0.733692	-1.32075
YPR154W:chr16_5	-0.373862	-0.588574	-0.0306361	-0.18025	-0.606936	-0.889106	-0.0084052	-0.0229117	0.246407	-0.0608616	-0.436396	0.0855432	0.0525241	-0.372901	0.0396679	-0.026146	-0.097939	-0.341126	-0.0421149	-0.0307849	0.00884359	-0.17656	-1.13615	-0.0248823	-0.479735	-0.12731	-0.329637	-0.292726	-0.43039	-0.211027	0.152337	0.106389	0.15899	-0.404323	-0.346845	-0.227224	-0.242879	-0.128865	0.0332861	-0.147564	-0.234911	-0.181113	0.177734	-0.0936221	-0.176538	-0.0470226	-0.138695	-0.381432	-0.360836
YLR307W:chr12_4	0.196581	-0.407151	0.0777776	0.383987	0.0220385	0.640947	-0.145197	0.0123021	0.0562414	0.201043	0.106525	0.267465	0.29496	0.0154856	0.267906	0.132872	0.435566	0.0728952	0.0828775	0.329544	0.256915	0.295451	0.324359	0.210607	0.100396	0.0837186	0.392126	0.434435	0.0773867	0.046429	0.555305	0.334864	0.404883	0.357495	0.0382382	-0.328425	0.314877	0.124716	0.157851	0.0910318	0.259142	0.274147	0.284579	0.123727	-0.0609489	0.235416	-0.0766175	0.0269031	-0.0897784
YKL057C:chr11_1	NA	NA	NA	NA	NA	-0.913965	NA	NA	NA	NA	-1.35625	-1.26568	-1.63742	-1.53642	NA	-1.61016	-1.46176	NA	NA	NA	-1.51013	NA	NA	NA	-1.51394	NA	NA	NA	-1.39023	NA	NA	NA	NA	NA	-1.55413	NA	NA	-1.44775	-1.4843	-1.40129	-1.47828	NA	NA	NA	NA	NA	-1.35577	NA	-1.43221
YKL092C:chr11_1	-0.589813	-0.250709	-0.766407	-0.089168	-0.489905	-0.82605	-0.183388	-0.101217	0.00898864	-0.192855	-0.493511	0.0269992	-0.217472	-0.315096	-0.265651	0.282148	-0.223344	-0.0630968	0.0241352	-0.0607785	-0.699545	-0.318041	-0.485122	-0.272112	0.0657582	-0.148523	-0.501472	-0.417928	0.222852	-0.209324	-0.329665	-0.854889	-0.541954	-0.0924901	0.0461706	0.114862	-0.212569	-0.145067	-0.428829	-0.30782	-0.388447	0.0505462	0.140364	-0.142628	-0.0570628	-0.121893	-0.284997	-0.0482559	-0.505531
YKL015W:chr11_1	-0.207693	0.496393	-0.240259	-0.138341	-0.0108802	0.0272307	-0.0292527	-0.0862476	-0.275796	-0.152409	-0.34595	-0.17733	-0.220564	-0.0685328	0.236838	-0.102363	-0.0924813	0.276171	0.329444	-0.0843618	-0.236034	0.384868	0.145242	-0.274869	0.331717	0.183863	0.155818	-0.237009	0.324611	0.0367655	0.117677	-0.254682	-0.190703	-0.283751	0.288197	0.44196	-0.194977	0.046183	-0.133023	0.213807	-0.0170071	0.237983	-0.0405634	0.135358	-0.132038	0.214245	-0.285007	-0.00283867	0.0680009
YDR143C:chr4_4	-1.08229	-0.862469	-1.07765	-0.734461	-1.04878	NA	-0.513343	-0.527188	-0.592096	-0.0968915	-1.20547	-0.27422	-0.238666	-1.15879	-0.700389	-0.609241	-0.573856	-0.517607	-0.702931	-0.614563	-0.736479	-0.634928	-0.865276	-1.04888	-1.02682	-0.689526	-1.08753	-1.05734	-0.755343	-0.987391	-0.657407	-1.03982	-0.907847	-0.821347	-0.496559	-0.807699	-0.925025	-1.12947	-1.2133	-0.671101	-1.07042	-0.914015	-0.845036	-1.09976	-0.69577	-0.531918	-1.16487	-0.988031	-1.14053
YKR018C:chr11_3	-0.149237	-0.100622	-0.152921	-0.03627	-0.430953	-0.68594	-0.00760579	0.174448	-0.0290674	0.126149	-0.251667	0.313428	0.336036	-0.386065	-0.233409	0.243008	0.0213565	0.219915	-0.146935	0.00364837	0.00593598	-0.162695	-0.312708	-0.213373	0.242367	-0.391863	0.0832969	0.286568	-0.0536133	-0.121	-0.149406	-0.102469	0.0609247	-0.231748	-0.159712	-0.272576	-0.147603	-0.45912	-0.51152	-0.42137	-0.217468	-0.201845	-0.109015	-0.17539	-0.409021	-0.373402	-0.429906	-0.248829	-0.281935
YDL133W:chr4_2	NA	NA	-0.653723	-0.981014	-1.16817	NA	-1.06253	-0.958531	-0.83179	-0.916076	-1.09127	-0.857656	-0.849851	-0.958652	-0.758342	-0.946061	-0.799459	-0.750567	-0.998208	-0.667935	-0.551012	-0.951523	-0.973549	-1.18924	-0.997197	-1.12234	-1.1099	-1.11723	-1.03826	-0.822021	-0.751506	-0.736678	-1.31106	-0.751159	-1.3287	-0.979228	-1.00788	-1.20364	-1.09202	-1.17238	-0.702515	-0.851085	-1.16311	-0.996434	-0.946488	-0.910703	-1.10118	-1.4224	-1.02617
YBR125C:chr00_16a	-0.819842	-0.222745	0.0713237	-0.0265544	-0.223633	-0.968368	-0.178249	-0.167272	-0.273713	-0.0859411	-0.0751934	-0.0479659	0.0541647	0.0339494	-0.0590191	0.351569	-0.00754868	0.143495	0.159078	0.0103138	-0.417123	0.0509129	-0.245749	0.0866602	0.232448	-0.170937	-0.0258275	0.17681	0.183168	0.00498748	-0.173873	-0.427501	-0.345439	0.138557	-0.134008	0.0750329	0.143634	-0.000642774	-0.0530751	-0.267627	-0.0520352	-0.418338	-0.0958934	0.0269729	-0.179689	-0.283063	-0.206989	-0.0589101	-0.264095
YDL216C:chr4_3	-0.706465	-0.798305	-0.825982	-1.09509	-0.583457	-0.197255	-0.234229	-0.271651	0.0315572	-0.204013	-0.576326	-0.19875	-0.433281	-0.494052	-0.784678	-0.552101	-0.807397	-1.00134	-0.400903	-0.704283	-0.664572	-0.648692	-0.772121	-0.553389	-0.843244	-0.907062	-0.453773	-0.440707	-0.534221	-0.538786	-0.126286	-0.693101	0.209922	-0.415199	-0.627868	-0.706056	-0.387859	-0.78591	-0.911249	-0.765251	-0.658684	-0.726092	-0.719591	-0.720574	-0.639469	-0.662821	-0.711947	-0.462188	-0.599809
YDR501W:chr4_8	0.459767	0.0639026	0.479127	0.520765	0.754655	0.0455348	0.452877	0.102367	0.422656	0.179215	0.18325	0.313644	0.18881	0.459661	0.44999	0.265854	0.584905	0.113358	0.291013	0.232355	0.0679607	0.172262	0.203487	0.454935	0.0793726	0.829374	0.549921	0.599361	0.158942	0.513085	0.561291	0.284595	0.658445	0.779389	0.210134	0.209423	0.479046	0.471715	0.515706	0.903408	0.67502	0.76408	0.670371	0.524449	0.580485	0.878501	0.418896	0.450423	0.397297
YPL173W:chr16_2	NA	NA	NA	NA	NA	NA	NA	-1.55439	-1.47785	-1.5688	-1.24894	-1.36674	-1.48896	-1.12701	-1.37229	-1.5108	-1.4034	-1.08629	-1.5714	-1.27262	-0.988787	NA	NA	NA	-0.919384	-1.37799	NA	-1.51297	-0.672044	NA	NA	NA	-1.48368	NA	-1.55614	-1.44752	NA	-1.33487	-1.36844	-1.33021	-1.0427	-1.32511	NA	NA	NA	-1.26788	-1.437	NA	-1.27483
YJL029C:chr00_13	NA	NA	NA	NA	NA	NA	NA	-1.71367	-1.49705	-1.69269	-1.66827	-1.47763	-1.52323	-1.48911	NA	-1.56816	-1.45783	NA	NA	-1.27197	-1.59692	NA	NA	NA	-1.311	-1.4089	NA	NA	-1.41643	NA	NA	NA	NA	NA	NA	NA	NA	-1.50095	-1.53665	-1.40628	-1.58677	-1.31034	NA	NA	NA	-1.21973	-1.30343	-1.60184	-1.42641
YBR191W:chr00_11	NA	-0.645489	NA	NA	NA	NA	NA	-1.41827	-1.53668	-1.40186	-1.29746	-1.43184	-1.27188	-1.37316	NA	-1.50108	-1.30321	-1.60396	-1.44523	-1.28153	-1.53068	-1.6033	NA	NA	-1.3242	-1.23152	NA	-1.52656	-1.38999	-1.53286	NA	NA	-1.44954	-1.54512	NA	-1.47656	-1.53068	-1.35408	-1.2039	-1.17141	-0.688246	-1.32457	NA	NA	NA	-1.29294	-1.27943	-1.43122	-1.26576
YLR377C:chr12_5	-0.102021	-0.501588	-0.355559	0.237175	0.0497706	-0.911679	-0.55026	-0.326328	-0.353199	-0.275855	-0.355548	-0.103625	-0.374543	-0.203282	-0.664408	-0.118478	-0.100969	-0.533779	-0.462424	-0.39451	-0.465189	-0.508856	-0.923165	-0.56733	0.203901	-0.623646	-0.155034	0.000385376	-0.0677113	-0.279129	-0.0340357	-0.395046	-1.11623	-0.389496	-0.123491	0.000107648	-0.140554	-0.236368	-0.219734	-0.619388	-0.352408	-0.164678	-0.284518	-0.488966	-0.580538	-0.300536	-0.335427	-0.412516	-0.409298
YOL018C:chr15_5	-1.33617	NA	-1.39648	NA	-1.49968	NA	-1.16749	-1.10097	-1.21093	-1.1682	-1.5755	-1.25675	-1.26777	-1.41234	-1.39904	-1.34152	-1.10958	-1.32535	-1.20784	-1.20324	-1.21139	-1.43317	NA	-1.47835	0.166282	-1.10954	NA	NA	-1.15548	-1.4712	-1.47878	-1.48271	-0.469912	NA	-1.50325	-1.32704	-1.50755	-1.52895	-1.62874	-1.14689	-1.44006	-1.3275	-1.41319	-1.5492	-1.2428	-1.18095	-1.53944	-1.33777	-1.56291
YBR205W:chr2_4	-0.154065	-0.481562	0.0448301	0.295906	-0.0908681	-0.175756	0.501165	0.195139	0.472992	0.457916	-0.25861	0.441464	0.358871	-0.167489	-0.0211121	0.273717	0.29317	0.122636	0.217971	0.0212066	0.231062	0.151883	-0.350221	-0.173477	0.102167	0.313642	-0.141007	0.136028	0.206941	0.137002	0.0398428	0.115659	0.220451	0.0690261	0.224793	0.305204	-0.0700857	0.0259554	-0.170435	0.3591	-0.0961241	0.379138	0.192316	-0.0470548	0.341303	0.345231	-0.194113	-0.254197	-0.219199
YCL027W:chr3_1	0.101799	-0.113256	0.38887	0.0360969	0.0807787	-0.42509	-0.0913764	-0.039966	0.0745861	0.0650221	0.364734	0.189322	0.0603716	0.181989	-0.166793	0.000574385	0.0415167	-0.19026	0.0671411	-0.156119	0.147945	-0.129771	0.127198	0.107049	-0.476203	-0.232676	0.258616	0.263437	-0.0793707	0.187633	0.202011	0.348602	0.13322	0.387624	-0.262949	-0.444167	0.12215	-0.0209099	0.0846729	-0.269753	0.230085	-0.162877	-0.0578535	0.316496	-0.215533	-0.352593	0.0585443	0.085954	0.29092
YPL060W:chr16_3	0.0615963	-0.0838631	0.0819017	0.340233	0.492823	-0.690958	0.0223447	0.375427	0.290949	0.42975	0.196656	0.265845	0.411978	0.241914	-0.0206214	0.199174	0.115088	0.153532	0.251451	0.148011	0.176687	0.11694	-0.182065	-0.150711	0.237384	-0.0112647	0.217915	0.350012	0.14593	0.115892	0.300844	0.159729	0.30062	-0.063649	0.261973	0.173651	0.0324146	0.225793	0.285162	-0.00648813	-0.304256	0.357589	0.349005	0.0445382	0.177878	0.0712436	0.166979	0.0323434	-0.116139
YPR158W:chr16_5	-0.638295	-0.579735	-0.0925792	-0.0361488	-0.171953	-0.0397675	0.112502	-0.20149	0.229052	0.345728	-0.167293	0.331538	0.183962	-0.00311646	0.0634213	0.300093	0.0917171	0.55607	0.163698	0.0556119	-0.0110758	0.241035	-0.256452	-0.231843	0.12406	0.226496	0.0391302	-0.0613817	0.403034	-0.251644	0.196678	0.0250073	0.0830292	-0.283228	0.185223	0.379557	-0.134696	-0.0538782	-0.126176	0.094443	0.144413	0.441718	0.227164	0.0325827	0.107395	0.0967868	-0.0767822	0.0976154	0.295356
YLR052W:chr00_8	-1.40392	0.0104593	-1.48326	-1.47539	NA	NA	-1.49122	-1.40335	-1.50195	-1.37706	-1.14728	-1.4653	-1.28198	-1.26355	-1.43233	-1.49992	-1.35864	-1.60957	-1.42433	-1.30166	-1.45335	-1.59126	NA	-1.53349	-1.33969	-1.20287	-1.60523	-1.4743	-1.36646	-1.52218	-1.61834	-1.6758	NA	NA	-1.53452	-1.47527	-1.53187	-0.993165	-1.14454	-1.23661	-1.38189	-1.1988	NA	NA	NA	NA	-1.2616	-1.46883	-1.19893
YGR232W:chr00_2	0.389078	0.146034	0.453219	1.0661	0.423724	0.511722	0.158443	0.265659	0.0369787	0.622989	0.339922	0.586213	0.763454	0.176378	0.289005	0.64106	0.621033	0.776458	0.232247	0.33011	0.612248	0.356187	1.26232	0.223124	0.727659	0.283304	0.530336	0.648372	0.663328	0.132829	0.695015	0.426656	0.549248	0.56325	0.528643	0.617561	0.334525	0.378521	0.494544	0.278989	0.270014	0.752734	0.804597	0.0610051	0.192834	0.260655	0.352237	0.563721	0.105615
YBL106C:chr2_2	-0.783545	-0.653853	-0.991185	-0.316854	-1.20953	-0.610026	-1.10955	-1.17832	-1.00413	-1.18106	-1.37806	-0.983671	-1.06813	-1.20577	-0.988558	-1.05964	-1.03181	-0.355011	-0.978785	-0.716267	-0.918724	-1.10208	-0.630783	-1.09999	-1.21341	-0.907874	-1.21124	-0.989015	-1.09339	-0.787807	-0.905728	-1.03313	-0.872514	-0.801922	-1.21034	-1.12926	-1.1539	-1.43993	-1.21158	-0.887148	-1.06537	-0.968126	-1.11389	-1.15349	-0.839322	-0.817054	-1.30013	-1.20573	-0.886884
YFR053C:chr00_2	0.648028	0.441427	0.632511	0.807004	0.475695	1.01909	0.471181	0.476935	0.405611	0.908757	0.612771	0.925644	0.914288	0.673631	1.0592	0.568861	1.16655	1.19192	0.0785443	1.24353	1.09884	0.900185	1.22849	0.702637	0.927238	0.549768	0.896526	0.725432	0.920282	0.590594	0.68485	0.93728	0.855562	0.770328	0.823424	0.592448	0.868082	0.560851	0.921323	0.478722	1.31137	0.843378	0.931324	0.601276	0.883135	0.547833	0.710238	0.918212	0.760098
YAL010C:chr1_1	NA	NA	NA	NA	NA	NA	NA	-1.7293	-1.50674	NA	-1.72277	-1.42436	-1.5312	-1.65538	NA	-1.41235	NA	-1.02051	-1.59778	-1.25201	-0.274457	-1.63458	NA	NA	-1.39971	-1.46988	NA	NA	-1.39155	NA	NA	NA	NA	NA	NA	NA	NA	-1.77389	-1.76038	-1.4281	NA	-1.28679	NA	NA	-1.35134	-1.19444	-1.66718	NA	-1.60602
YDR159W:chr4_5	-1.48287	-0.896834	-1.54457	NA	-1.59317	NA	-1.47259	-1.41723	-1.51302	-1.39467	-1.67325	-1.44848	-1.09996	-1.60014	-1.4397	-1.22208	-1.20344	-1.07811	-1.34079	-1.16136	-0.231375	-1.39937	NA	-1.57859	-1.09004	-1.13131	-1.59343	-1.51358	-1.32116	-1.50996	-1.62963	NA	-0.942537	NA	-1.52667	-1.44963	NA	-1.56189	-1.49695	-1.12603	-1.6092	-1.25083	-1.51865	-1.57538	-1.31768	-1.02281	-1.55215	-1.45718	-1.42276
YDL219W:chr4_3	0.0666278	0.150848	0.218143	-0.0931116	0.274786	-0.933128	0.554294	0.473017	0.447061	0.349562	0.0646147	0.508763	0.352489	-0.0992856	-0.256149	0.409409	-0.212993	0.143423	0.150509	-0.303242	-0.162601	0.111415	-0.411864	-0.0625167	0.00316231	-0.100115	0.276224	-0.0816735	0.376932	0.188054	0.0142818	0.0866286	0.200809	0.0791092	0.179525	-0.0892746	0.369093	-0.103932	0.10888	-0.173207	0.0606666	0.0753578	-0.0453621	0.121471	0.295464	0.358003	0.120414	0.158072	0.0393795
YOR036W:chr15_1	-1.47992	-0.798573	-1.53723	NA	-1.47487	NA	-1.28964	-1.24261	-1.48645	-1.31096	-0.989303	-1.43361	-1.35441	-1.1744	-1.32093	-1.35316	-1.35122	-1.41871	-1.17628	-1.18567	-1.27491	-1.50544	-1.53998	-1.52499	-0.469245	-1.11934	-1.57262	NA	-1.21777	-1.54221	-1.53754	-1.47674	-1.43905	-1.47295	-1.2096	-1.42158	NA	-1.02596	-1.10463	-1.25081	-1.42797	-1.3428	-1.53556	-1.54096	-1.3553	-1.13459	-1.06293	-1.15616	-1.25188
YMR205C:chr13_4	-1.48765	NA	NA	NA	-1.59373	NA	NA	-1.6985	-1.54872	NA	-1.69919	-1.45912	-1.59604	-1.699	NA	-1.61384	NA	-1.62134	NA	-1.30903	-1.56281	NA	NA	NA	-1.48046	-1.46833	NA	NA	-1.42876	NA	NA	NA	NA	NA	NA	NA	NA	-1.68406	-1.67345	-1.41838	-1.56186	-1.29387	NA	NA	NA	-1.29255	-1.64274	NA	-1.60789
YOR055W:chr15_1	-0.636226	-0.355037	-0.301249	-0.703426	-0.204531	-0.717491	-0.125006	-0.341408	-0.15486	-0.244889	-0.425681	-0.149388	-0.228529	-0.359659	-0.527176	-0.249261	-0.677913	-0.7805	-0.275776	-0.725855	-0.636856	-0.454198	-0.496434	0.0974538	-0.340921	-0.402211	-0.0879545	-0.165103	-0.279681	-0.235395	-0.582822	0.0602751	0.660322	-0.805552	-0.556564	-0.752679	-0.271651	-0.416528	-0.594151	-0.42977	-0.858328	-0.443273	-0.48338	-0.256422	-0.535651	-0.240104	-0.533142	-0.245356	-0.507443
YBL075C:chr2_1	-0.342774	-0.424101	-0.28921	-0.268692	0.0229157	-0.743198	-0.40441	-0.483611	-0.424364	-0.374886	-0.490885	-0.277109	-0.351027	-0.34132	-0.188363	0.0891884	-0.171835	0.324088	0.00503356	0.0140687	-0.304128	-0.023921	-0.0718594	-0.543785	0.295874	-0.0422954	-0.168246	-0.304976	0.113237	-0.395831	-0.47775	-0.414899	-0.38376	-0.454235	-0.0767717	0.033931	-0.481317	-0.200134	-0.175199	-0.0892992	0.171623	0.284886	0.212556	-0.303701	0.104055	-0.0440344	-0.106117	-0.170284	-0.12656
YER093C-A:chr00_8	-0.742729	-0.784183	-0.433204	-0.240121	-0.409225	NA	-0.45537	-0.0777141	0.0565605	-0.189834	-0.417276	-0.42865	-0.0991115	-0.258317	-0.336543	-0.0982773	-0.0284383	-0.21179	-0.208277	-0.00674566	-0.233216	-0.20835	-0.231749	0.0539729	0.0594746	-0.309412	-0.0747954	0.036341	0.198424	-0.348941	-0.38525	-0.667771	-0.00785888	-0.329672	-0.458287	-0.374949	-0.346437	-0.268744	-0.190092	-0.247901	-0.344015	-0.584362	-0.791129	-0.528559	-0.490633	-0.765168	-0.364991	-0.428396	-0.147996
YJL183W:chr10_1	NA	NA	NA	NA	NA	NA	-1.50557	-1.70329	-1.54107	NA	-1.65457	NA	-1.56692	-1.26255	NA	-1.61089	NA	-1.60255	NA	-1.31762	-1.29269	NA	NA	NA	-1.51415	-1.4447	NA	NA	-1.44087	NA	NA	NA	NA	NA	NA	NA	NA	-1.36037	-1.53844	NA	-1.52175	-1.34438	NA	NA	NA	-1.28957	-1.38821	-1.60234	-1.25954
YDR541C:chr00_2	0.849668	0.450604	0.680205	1.33198	0.427383	0.434162	0.75547	0.899499	0.660995	1.15667	0.884119	1.33507	1.19143	0.859476	1.01099	1.0576	1.06075	1.33236	0.965402	0.859714	0.896867	0.93568	1.06633	0.61102	0.988472	0.68934	0.909763	0.798573	1.02881	0.995712	0.999402	1.16115	0.810744	0.604302	0.640444	0.659172	1.22561	0.690877	0.766631	0.617069	1.21667	1.00295	1.15184	0.790083	0.770762	0.783464	0.827797	1.00791	0.836062
YOR097C:chr15_2	-0.140502	-0.661918	0.181794	-0.880979	-0.531448	-0.470535	-0.376198	-0.188733	-0.263499	-0.110218	-0.186765	-0.0648699	-0.201096	-0.156258	-0.276261	-0.0954098	-0.269879	0.0100623	-0.28028	-0.0792504	-0.314846	-0.217992	-0.137947	-0.333392	-0.478563	-0.553705	-0.33943	-0.029019	-0.441345	-0.056386	0.113451	0.114301	-0.448402	-0.193501	-0.661841	-0.204369	-0.283304	-0.156531	-0.40286	-0.51005	-0.48694	-0.147081	-0.455852	-0.207888	-0.290944	-0.0827388	-0.0971026	-0.10089	-0.293725
YOR342C:chr15_4	-0.899224	-0.649386	-0.546354	-0.72845	-0.768334	-0.915336	-0.678427	-0.623293	-0.574493	-0.66909	-0.722704	-0.609824	-0.704971	-0.64737	-0.690522	-0.527571	-0.674736	-0.918838	-0.596085	-0.897672	-0.559476	-0.784277	-0.883111	-0.593992	-0.326497	-0.666199	-1.02412	-0.635638	-0.116205	-0.780032	-0.915221	-0.475652	-0.726842	-0.821611	-0.923007	-0.378666	-0.865756	-0.794567	-0.94324	-0.576598	-0.885223	-0.443234	-0.191901	-0.502714	-0.49813	-0.490929	-0.891997	-0.729216	-0.806114
YFL023W:chr6_1	NA	NA	NA	NA	NA	NA	NA	NA	NA	NA	-1.18538	NA	-1.60889	-1.30474	NA	-1.60563	NA	-1.63788	NA	-1.31666	NA	NA	NA	NA	-1.46295	-1.43727	-1.58817	NA	-1.45302	NA	NA	NA	NA	NA	-1.52603	-1.44774	NA	-1.40123	-1.4107	-1.40369	-1.18159	-1.30648	NA	NA	-1.3349	-1.2418	-1.46835	-1.56333	-1.46071
YPL006W:chr16_3	0.750988	-0.384672	0.0545979	0.408564	0.0822349	0.405441	0.450911	0.453507	0.573914	0.524708	0.326738	0.561291	0.616868	0.318404	0.640074	0.43702	0.721249	0.839956	0.560734	0.871365	0.79939	0.557419	0.52806	0.339826	0.398401	-0.0052121	0.084465	0.181307	0.642027	0.361094	0.263825	0.377166	0.127451	0.62395	0.476792	0.454396	0.564764	0.239961	0.0240815	0.0679453	-0.306695	0.485957	0.44363	0.100977	0.325272	0.150931	0.212014	0.346546	0.261591
YGL256W:chr7_3	1.04401	0.692184	1.1382	0.583767	1.10459	0.628475	0.998005	1.03889	1.07878	1.32809	1.17985	1.67043	1.5628	0.680629	1.09488	0.613539	1.45652	1.06446	0.850633	1.21134	1.23224	0.996549	1.20901	0.615398	1.03277	1.191	0.908026	0.900463	0.940248	0.999675	0.910425	1.02969	0.757474	1.06754	0.770587	0.997124	1.04419	1.02588	0.93594	1.28741	1.21073	1.45301	1.31486	0.905712	1.39111	1.28331	1.17889	1.24628	0.729504
YCL056C:chr3_1	-0.328637	-0.443685	-0.495015	0.0682439	-0.367186	-0.62913	-0.424658	-0.191959	-0.379308	0.0379672	-0.412355	0.0228147	-0.0430852	-0.423223	-0.136214	0.145157	0.134573	-0.127323	0.0667537	-0.240007	0.647486	-0.050667	-0.34282	-0.320387	-0.12514	-0.336145	-0.515316	-0.37584	0.0182716	-0.627307	-0.444563	-0.376861	-0.0715551	-0.358719	-0.443414	-0.411074	-0.264045	-0.581973	-0.575387	-0.388275	-0.451521	-0.0929468	0.193134	-0.644086	-0.199745	-0.0685668	-0.585271	-0.408815	-0.500962
YOR009W:chr15_1	-0.399567	-0.414869	-0.313134	-0.668212	-0.769242	-0.448058	0.19293	0.260275	0.246456	0.212431	-0.492088	0.351661	0.201296	-0.409195	-0.103866	0.0738327	0.0646637	0.155552	0.0937752	-0.112997	-0.035126	-0.025077	-0.78407	-0.249362	0.321505	-0.198012	-0.268437	-0.227403	0.196137	-0.255895	-0.419417	-0.218607	-0.509989	-0.534989	0.218733	0.128755	-0.107774	-0.538341	-0.486426	-0.174367	-0.805846	-0.023006	0.120089	-0.348788	-0.279824	-0.146311	-0.422593	0.014293	-0.680641
YMR294W-A:chr13_5	-0.458499	-0.122397	-0.482604	-0.42711	-0.753267	-0.703436	-0.138446	-0.13859	0.204176	-0.251144	-0.711694	-0.0644653	-0.360059	-0.775111	-0.919401	-0.588042	-0.651325	-0.651636	-0.404858	-0.876085	-0.956095	-0.549262	0.16762	-0.957477	-0.245924	-0.563947	-0.709881	-0.480519	-0.533487	-0.455181	-0.370836	-0.813844	-1.13362	-0.0665613	-0.292555	-0.641903	-0.868519	-0.651038	-0.609825	-0.238501	-0.753623	-0.483497	-0.487556	-0.685148	-0.149133	-0.0862433	-0.669525	-0.706264	-0.74496
YOL099C:chr00_6	-0.244428	-0.796475	-0.0488885	-0.884373	-0.576682	-0.61895	-0.254091	-0.295454	-0.252262	-0.166178	-0.438051	-0.114006	-0.296383	-0.393963	-0.303946	-0.251998	-0.268211	0.0327721	-0.454148	-0.0116085	-0.345192	-0.230358	-0.319667	-0.325474	0.0881719	-0.479018	-0.430371	-0.29192	-0.364032	-0.393374	0.0789377	-0.0102078	-0.735553	-0.494016	-0.267463	-0.363439	-0.212015	-0.438052	-0.515521	-0.397822	-0.704934	-0.407143	-0.100972	0.070615	-0.515217	-0.436754	-0.253657	0.236233	-0.691582
YNL134C:chr14_3	0.27771	-0.3846	0.23836	0.805363	0.134604	0.0639876	0.467731	0.470327	0.393116	0.541784	-0.140869	0.582641	0.553687	-0.0388955	0.346737	0.340076	0.498387	0.599175	0.257959	0.398859	0.406132	0.280478	0.108938	0.245392	0.153465	0.287735	0.350252	0.275639	0.158975	0.212448	0.125867	0.570286	0.574834	0.547312	0.0577179	-0.0605987	0.126002	0.0703128	-0.0203148	0.297527	-0.284283	0.57278	0.355403	0.132718	0.423397	0.489723	0.0822742	0.0285194	-0.00641535
YGR018C:chr7_3/chr00_12	-0.73064	-0.0506162	-0.626005	-0.544758	-0.837006	0.138035	-0.392999	-0.214728	-0.308901	0.0711469	-0.677892	-0.0671561	-0.0767429	-0.759254	-0.24367	-0.266399	-0.282103	-0.206676	-0.400463	-0.160694	-0.258087	-0.427772	-0.849738	-0.657728	-0.454794	-0.471917	-0.704944	-0.569374	-0.460736	-0.743292	-0.857605	-0.704358	-1.17024	-0.695672	-0.242523	-0.154437	-0.563773	-0.838454	-0.897044	-0.494066	-0.729998	-0.308602	-0.365418	-0.710403	-0.469862	-0.48031	-0.807331	-0.651499	-0.56472
YBR282W:chr00_1	-1.4848	-0.865768	NA	NA	NA	NA	NA	NA	NA	NA	-1.07395	-1.47873	-1.56189	-1.19737	NA	-1.62017	NA	-1.52528	-1.583	NA	-1.41295	NA	NA	NA	-1.4304	NA	NA	NA	-1.44579	-1.55076	NA	NA	NA	NA	NA	NA	NA	-1.32007	-1.26256	NA	-1.18514	-1.29498	NA	NA	NA	-1.29332	-1.27472	-1.56094	-1.2943
YPR150W:chr16_5	-0.541676	-0.661396	-0.56068	-0.646389	-0.45662	NA	-0.228211	-0.296399	-0.120778	-0.233086	-0.383648	-0.136808	-0.222747	-0.324611	-0.172925	0.165888	-0.190548	-0.289945	-0.0205326	-0.311212	-0.345772	-0.065991	-0.388703	-0.405267	-0.0609645	-0.121462	-0.296782	-0.246014	-0.0379543	-0.277327	-0.219514	-0.485097	-0.382021	-0.362965	0.0330602	0.117415	-0.234228	-0.443798	-0.355166	-0.124661	-0.222014	0.312939	0.0750238	-0.325085	-0.0629688	0.578002	-0.216653	-0.346456	-0.00567258
YPL257W:chr16_1	-1.25441	-0.808292	-1.2257	-0.933239	-1.03638	-0.957077	-0.516911	-0.658103	-0.606606	-0.643234	-1.45028	-0.434069	-0.707424	-1.42412	-0.913753	-0.862727	-0.863947	-1.08548	-0.844205	-0.845564	-0.915726	-0.895536	-1.20252	-1.1885	-0.738615	-0.968863	-1.26191	-1.183	-0.772842	-1.21041	-1.2616	-1.30815	-0.997738	-0.953358	-0.702993	-0.722759	-1.18974	-1.44425	-1.41114	-0.903628	-1.22625	-0.759162	-0.901118	-1.22467	-0.71998	-0.658411	-1.37932	-1.20995	-1.40606
YER039C:chr5_3	-0.766906	-0.625179	-0.659768	-0.243189	-0.696191	-0.539138	-1.07619	-1.28469	-1.13383	-1.29084	-0.925246	-1.06879	-1.23371	-0.970497	-1.30152	-1.25279	-1.28141	-0.9744	-1.18562	-1.05307	-1.24983	-1.32411	-1.19101	-0.64411	-1.01967	-1.13453	-0.706875	-0.781111	-1.11146	-0.575798	-0.656508	-0.634338	-0.635615	-0.733533	-1.14731	-1.02526	-0.561146	-0.965232	-0.804574	-1.13193	-0.639289	-1.04538	-1.30227	-0.734134	-1.04335	-0.966518	-0.865757	-0.748482	-1.11588
YOR126C:chr15_2	1.54735	0.280911	1.58355	1.81586	1.49645	1.42233	1.07064	1.30363	1.09928	1.29283	1.61661	1.22034	1.18712	1.69916	1.22563	1.16108	1.48885	1.28785	1.39137	1.13343	1.21615	1.30922	2.06848	1.45027	1.44352	1.32267	1.82895	1.8432	1.61309	1.57939	1.41513	1.5854	1.46932	1.50867	1.5769	1.29745	1.70778	1.61406	1.62342	1.3948	1.00041	1.77704	1.71367	1.66853	1.58854	1.44689	1.68147	1.96698	1.57108
YKL008C:chr11_1	-0.750602	-0.426317	-0.363131	0.232992	-0.555913	-0.434809	-0.0250216	-0.156211	-0.137157	-0.1681	-0.352467	0.054495	-0.0611404	-0.427283	-0.328554	0.124881	0.138965	0.0493756	0.0462348	-0.200774	0.0410071	0.0414224	-0.3166	-0.178586	-0.0234307	-0.00232416	-0.190266	-0.208522	0.160464	-0.323386	-0.249577	-0.446842	-0.181125	-0.20327	0.353675	0.0886822	-0.333555	-0.412288	-0.448843	0.0555034	-0.500968	0.527097	-0.0111819	-0.304732	-0.2533	0.0751184	-0.405618	-0.23973	-0.556718
YGR028W:chr00_14	-0.116302	-0.122288	-0.23867	0.101763	-0.157818	-0.684864	0.157506	0.142726	0.184746	0.18287	0.000248653	0.1903	0.134488	-0.138227	-0.0804249	0.137386	0.188389	0.180378	0.050194	-0.153637	-0.099561	0.147829	-0.301565	0.221513	-0.0991378	0.0653336	0.0584416	0.0386984	-0.235888	-0.152437	-0.476148	0.0518274	-0.257975	-0.420059	-0.00906956	0.0437731	-0.0308128	-0.0916821	0.00722373	0.141721	-0.572892	0.312727	0.161717	0.153041	0.311074	0.0941	-0.0228373	-0.127928	-0.176058
YKL094W:chr11_1	-0.222974	-0.783314	-0.395131	-0.442429	-0.0503247	-0.101994	-0.405093	-0.136855	-0.251083	0.0655874	-0.408541	-0.0709546	0.0798989	-0.346089	-0.241008	0.147741	-0.108234	0.207721	-0.207804	-0.00715227	-0.308136	-0.0778458	0.18329	-0.612715	-0.0401382	-0.638604	-0.294942	-0.427386	-0.255835	-0.315107	-0.25255	-0.113161	-0.164565	-0.169857	-0.0099579	-0.355206	-0.0695093	-0.292711	-0.419616	-0.571049	-0.499817	-0.353699	-0.042163	-0.292164	-0.447143	-0.520985	-0.491374	-0.247439	-0.379843
YDL224C:chr4_3	0.142002	0.236923	-0.088808	-0.31056	-0.0605545	-0.238778	-0.130733	-0.0420999	-0.212113	0.0316397	-0.00492474	-0.0737033	-0.00381266	-0.0766157	-0.520435	-0.266022	-0.163738	-0.669861	-0.585765	-0.641669	-0.421459	-0.550853	0.23667	0.00117812	-0.241277	-0.197464	-0.0859915	0.242967	-0.0608597	-0.107865	-0.0405746	0.042565	-0.812813	0.0279441	-0.456827	0.042326	0.169947	-0.0692371	-0.0403487	-0.225785	-0.0392552	-0.115868	-0.324631	0.0113584	-0.318014	-0.207912	0.0821095	-0.150659	-0.0696673
YIR034C:chr00_3	-0.944582	-0.803366	-0.792227	-0.301276	-0.888385	-0.716013	-0.537526	-0.486144	-0.426534	-0.621188	-1.24252	-0.419192	-0.4661	-1.10583	-0.971359	-0.805573	-0.78218	-1.00736	-1.00834	-0.775204	-0.741936	-0.814302	-1.06386	-0.731681	-0.598746	-1.13162	-0.764505	-0.741997	-0.627349	-0.784045	-0.914315	-0.613924	-0.611111	-0.702484	-0.763202	-0.805535	-0.74901	-1.25498	-1.27796	-1.15301	-0.846495	-0.929714	-1.02258	-0.767086	-0.99365	-0.983097	-1.20201	-0.78936	-1.15895
YPR003C:chr16_3	0.213442	-0.198144	0.509431	0.880811	0.46009	0.58704	0.764456	0.77846	0.910321	0.742362	0.367786	0.741501	0.561792	0.286801	0.467688	0.672547	0.420516	0.290212	0.740329	0.505252	0.345897	0.579458	0.0372608	0.511212	0.211833	0.241485	0.500679	0.786933	0.355124	0.4969	0.536572	0.1936	0.260088	0.411433	0.328521	0.414536	0.456098	0.458353	0.132855	0.375642	0.0170652	0.549822	0.470628	0.552473	0.508118	0.613215	0.333018	0.051891	0.349444
YPL213W:chr16_1	NA	NA	-1.54545	NA	NA	NA	-1.46728	-1.3846	-1.46455	-1.42997	-1.61431	-1.33025	-1.38231	-1.60005	-1.20927	-0.551221	-1.25188	-0.868861	-0.746071	-1.16544	-0.633523	-1.12137	NA	NA	-1.37277	-1.18007	NA	NA	-1.4064	NA	NA	NA	-1.30811	NA	NA	NA	NA	-1.7567	-1.68654	-1.09428	-1.57969	-1.2883	-1.50796	NA	NA	-1.25236	-1.53266	-1.55008	-1.55288
YGL019W:chr7_1	-1.16337	-0.113685	-1.34695	-1.42782	-1.27775	-0.763394	-1.15705	-0.956821	-1.22895	-0.849066	-1.4026	-1.18537	-0.888755	-1.41189	-1.16789	-0.904437	-0.946577	-1.3819	-1.11313	-1.01786	-0.924432	-1.11195	-1.25876	-1.13358	-0.469962	-0.943227	-1.36578	-1.13211	-1.05974	-1.42368	-1.42916	-1.49112	-1.42774	-1.45201	NA	-1.20799	-1.47019	-1.36741	-1.387	-1.00873	-1.03756	-1.1854	-1.20527	-1.46652	-1.14678	-1.06915	-1.3566	-1.06907	-1.11382
YLR235C:chr12_4	NA	NA	NA	NA	NA	NA	NA	NA	NA	NA	-1.66685	-1.48049	NA	-1.73685	NA	NA	NA	-1.62987	NA	-1.3261	-1.56164	NA	NA	NA	-1.50919	NA	NA	NA	-1.47574	NA	NA	NA	NA	NA	NA	NA	NA	-1.70322	-1.70745	NA	NA	NA	NA	NA	NA	NA	-1.60821	NA	-1.5598
YOR221C:chr15_3	NA	-0.763494	NA	-1.48635	NA	NA	-1.45625	-1.09213	-1.50566	-1.23338	-1.52612	-1.40496	-1.06333	-1.20722	-1.38573	-1.45154	-1.21623	-0.912053	-1.27032	-1.20403	-0.779981	-1.56582	NA	-1.58461	-0.960972	-1.00659	NA	NA	-1.26257	-1.52072	-1.61893	-1.68526	NA	NA	NA	-1.47566	-1.53915	-1.60115	-1.63307	-1.12479	-1.37345	-1.29507	-1.4893	NA	-1.33779	-1.19307	-1.55964	-1.62555	-1.39476
YPR117W:chr16_5	1.11019	0.79826	1.24909	0.930674	0.857797	0.561206	1.63699	1.55324	1.49736	1.72263	1.23415	1.90086	1.93628	1.34711	1.46623	1.3236	1.50483	1.23949	1.38057	1.4128	1.57649	1.40079	0.973249	1.22051	1.09048	1.8272	1.2508	1.24248	1.2043	1.03429	1.1537	1.42745	1.13805	0.943083	1.15795	1.30342	1.24721	1.32676	1.28448	1.62819	1.01143	1.7252	1.71561	1.14716	1.54245	1.44795	1.35083	1.42618	0.970016
YHL010C:chr8_1	0.221747	0.0758544	0.448952	0.509651	0.0774337	0.642202	0.0220878	-0.273617	0.100256	-0.072964	0.0893379	-0.0414784	-0.221625	0.121952	-0.0496588	-0.168311	-0.218453	-0.0180361	-0.00156912	0.260555	-0.111962	-0.148688	0.113621	0.0889238	-0.0755189	0.0900534	0.0160999	0.0200551	-0.19694	0.537075	0.116099	0.16475	0.497934	0.365606	0.177394	0.317662	0.386777	0.170361	0.854841	0.124757	0.894438	0.1554	0.306955	0.919783	0.315467	0.537506	0.296631	0.0665391	0.207605
YLR081W:chr12_2	0.241339	-0.345872	0.303827	0.309686	0.117786	-0.508815	0.520325	0.591685	0.425322	0.7288	0.265289	0.638729	0.539026	0.100715	0.366303	0.283968	0.287178	0.0686914	0.377505	0.258054	0.052773	0.209546	0.493503	0.23047	0.215462	0.402255	0.274735	0.159951	0.192216	0.296002	0.437801	0.190212	-0.246012	-0.0419822	0.2841	0.107423	0.350329	0.201101	0.149232	0.293879	-0.126239	0.444094	0.406008	0.175696	0.639983	0.469617	0.275061	-0.198465	0.313791
YNL304W:chr14_1	-0.243619	-0.433731	0.415433	-0.166571	-0.148931	-0.378558	-0.256645	-0.0617076	-0.126736	-0.204301	0.0293451	-0.129982	-0.166016	-0.350621	-0.748956	-0.369975	-0.551379	-0.307756	-0.42086	-0.493346	-0.573223	-0.457194	-0.213922	-0.245615	-0.214982	-0.626915	-0.0391228	-0.098298	-0.153448	-0.197799	-0.0491647	-0.125859	0.20564	-0.0600762	-0.110361	-0.101228	-0.136878	-0.0247868	-0.281143	-0.547815	0.0751675	-0.300192	-0.559956	-0.363046	-0.390817	-0.334509	-0.177591	-0.124194	-0.611896
YDL202W:chr4_3	NA	NA	NA	NA	NA	NA	-1.49202	-1.65891	NA	-1.66658	-1.11853	-1.47713	-1.5521	-0.891847	-1.42677	-1.61093	-1.46085	-1.46095	NA	-1.31485	-1.49478	-1.62116	-1.65973	-1.52788	-1.43822	-1.43025	-1.53653	-1.47012	-1.28816	-1.48008	NA	NA	-1.48604	NA	-1.43823	-1.37796	-1.52684	-1.28195	-1.04081	-1.35986	-1.35956	-1.28595	-1.52263	-1.53829	-1.36707	-1.28828	-1.20125	-1.61624	-1.12235
YLR019W:chr12_1	0.95794	1.30913	1.16195	0.852869	0.605079	1.5114	0.72204	0.561706	0.691268	0.9303	0.881116	0.938772	0.762118	0.639099	0.938584	0.595592	0.922823	0.50375	0.655827	0.917409	0.818254	0.665471	0.927191	0.804422	0.54002	0.917171	0.834975	0.890766	0.588735	0.825781	0.711506	1.05641	0.927113	0.700234	0.610626	0.817435	0.94406	0.744183	0.74585	0.954074	0.946503	0.790018	0.74443	0.717144	0.83724	0.913833	0.940763	0.651256	0.949011
YDL049C:chr4_1	0.97458	0.542499	0.807816	0.448796	0.572621	0.839987	-0.028806	0.0385842	-0.0390639	0.668544	0.615047	0.443198	0.421188	0.348901	0.284419	0.44245	0.506277	0.741678	0.394376	0.451117	0.527961	0.479777	1.40029	0.586027	0.644163	0.117949	0.463572	0.579334	0.205665	0.479027	0.58492	0.808427	0.503277	0.553357	0.0914679	0.146533	0.712842	0.481887	0.667514	0.196045	0.666214	0.648025	0.713453	0.471358	0.281421	0.103075	0.547396	0.769529	0.468436
YPL271W:chr16_1	NA	NA	NA	NA	NA	-0.97969	NA	-1.66973	-1.5419	-1.6431	-1.48791	-1.47336	-1.53757	-1.31616	NA	-1.58225	-1.45368	-1.55139	NA	-1.31267	-1.38098	NA	NA	NA	-1.3587	-1.45121	-1.54763	NA	-1.43706	NA	NA	NA	-1.4776	NA	NA	NA	NA	-1.37679	-1.27837	-1.35521	-1.49208	NA	NA	NA	NA	NA	-1.41475	-1.62426	-1.21164
YGR100W:chr7_4	-0.235556	-0.152044	-0.26987	-0.196603	-0.430743	-0.196532	-0.58829	-0.493425	-0.575961	-0.30673	-0.389093	-0.338167	-0.29907	-0.49234	-0.512525	-0.431893	-0.320825	-0.435674	-0.607496	-0.258433	-0.393079	-0.570006	0.151503	-0.200815	-0.313031	-0.717803	-0.239691	-0.289158	-0.312244	-0.42701	-0.198513	-0.0486986	-0.000336581	-0.194131	-0.267479	-0.447035	-0.111753	-0.462717	-0.324865	-0.686656	-0.251375	-0.368762	-0.39861	-0.379777	-0.650215	-0.669136	-0.410099	-0.134169	-0.282236
YIL025C:chr9_1	-0.865463	-0.781701	-0.618471	-1.14288	-0.867288	-0.793089	-0.318333	-0.193721	-0.215276	-0.176117	-1.20692	-0.262609	-0.427438	-0.946292	-0.869182	-0.324144	-0.829418	-0.352378	-0.404228	-0.856475	-0.591892	-0.387052	-0.713132	-0.637316	-0.514187	-0.82784	-0.813693	-0.900423	-0.690155	-0.508946	-0.644931	-0.171693	-0.464228	-1.03012	-0.874616	-0.574216	-0.407869	-0.910179	-0.999066	-0.791093	-1.09632	-0.617071	-0.71732	-0.623621	-0.458462	-0.76929	-1.00935	-0.689111	-0.993223
YLR236C:chr12_4	-0.827216	-0.553654	-0.631769	-0.372363	-0.459547	-0.434996	-0.640242	-0.496413	-0.702285	-0.15907	-0.299542	-0.491004	-0.17191	-0.576243	-0.298022	0.0329971	0.0070759	0.250976	-0.255895	0.0614411	-0.0110737	-0.22361	-0.500084	-0.330809	-0.55427	-0.588906	-0.456486	-0.35882	-0.446228	-0.574054	-0.531794	-0.41338	-0.445309	-0.569859	-0.407675	-0.379026	-0.907813	-0.453018	-0.517476	-0.656118	-0.343318	0.0086681	0.0357753	-0.590063	-0.37868	-0.461842	-0.524281	-0.565085	-0.365955
YGL223C:chr7_3	-1.4404	-0.844531	-1.54735	-1.4251	NA	-0.954392	-1.41544	-1.62294	-1.44961	-1.63498	-1.23448	-1.36315	-1.43195	-1.06275	-1.36168	-1.47888	-1.43693	-1.42655	-1.54809	-1.26799	-1.10391	-1.54058	NA	-1.53162	-1.40802	-1.30119	-1.54154	-1.47637	-1.34324	-1.47071	NA	-1.63114	-1.42906	-1.47598	-1.4602	-1.39082	-1.49569	-1.38278	-1.45596	-1.3128	-1.48554	-1.2764	-1.52808	-1.53061	-1.35293	-1.20802	-1.00105	-1.60673	-1.20063
YCL047C:chr3_1	-0.0549765	0.598164	0.0163736	0.22553	-0.521749	-0.492217	-0.00570775	-0.148114	-0.0235707	0.204484	-0.339786	0.0537379	0.116879	-0.292835	-0.183347	0.238736	-0.0253339	-0.161285	0.15367	-0.264876	0.0645325	-0.0905585	0.705415	-0.239115	-0.28316	-0.419802	-0.0835377	0.131713	-0.148866	-0.0387027	-0.0591659	-0.186934	-0.289006	0.215755	-0.513604	-0.357519	0.0558255	-0.355062	-0.210609	-0.386961	0.834892	-0.392012	-0.165596	-0.199162	-0.36609	-0.452223	-0.29087	-0.366813	0.237089
YEL051W:chr5_2	NA	NA	NA	NA	NA	NA	NA	-1.70899	-1.54257	-1.66507	-1.76922	-1.44084	-1.56633	-1.63132	-1.45188	-1.54611	-1.45479	-1.21562	-1.56024	-1.21748	-1.10163	-1.6117	NA	NA	-1.48588	-1.46516	NA	NA	-1.37478	NA	NA	NA	NA	NA	NA	NA	NA	-1.72771	-1.68909	-1.41479	-1.59882	-1.31364	NA	NA	NA	-1.23775	-1.64047	NA	-1.52602
YJL160C:chr00_14	-0.579017	-0.475846	-0.448539	-0.398202	-0.52106	-0.868216	-0.989718	-1.0143	-0.924125	-0.990724	-0.8334	-0.848584	-0.860355	-0.81847	-0.861407	-0.812072	-0.76345	-0.634892	-1.02979	-0.823502	-0.540677	-0.949052	-0.354471	-0.541132	-1.20432	-0.975755	-0.499405	-0.454056	-0.425634	-0.420871	-0.581126	-0.161098	-0.577981	-0.376239	-0.606876	-0.896992	-0.517797	-0.719391	-0.887445	-0.970701	-0.808142	-0.798089	-0.988623	-0.522563	-0.804889	-0.84964	-1.02668	-0.404829	-0.941303
YHR016C:chr00_8	0.383997	-0.236739	0.124704	0.431224	0.42558	0.922881	0.40398	0.389728	0.484133	0.675527	0.0655633	0.642671	0.489528	-0.241836	0.484932	0.518535	0.583636	0.298188	0.317079	0.755173	0.620118	0.422208	0.235658	-0.117943	0.646082	0.03534	0.122207	0.25839	0.340808	0.248851	0.278482	0.115185	0.210559	-0.126401	0.554489	0.67447	0.112194	-0.0700212	0.133577	0.140494	0.0219159	0.520136	0.490687	-0.341014	0.471402	0.415612	0.215659	0.341691	0.00412598
YHL019C:chr8_1	-0.461316	-0.674584	-0.582175	-0.136924	-0.681786	-0.3868	-0.809839	-0.931682	-0.805071	-1.02419	-0.856926	-0.788283	-0.934105	-0.413021	-0.847053	-0.740187	-0.84162	-0.869921	-0.763392	-0.819434	-1.09599	-0.74793	-0.579186	-0.28396	-0.712135	-0.813327	-0.305591	-0.449965	-0.52228	-0.516013	-0.375176	-0.465305	-0.367988	-0.219979	-1.55006	-0.90552	-0.421821	-0.647484	-0.492275	-0.775049	0.147094	-0.593864	-0.918677	-0.0864797	-0.393309	-0.759097	-0.745462	-0.623888	-0.506132
YOR133W:chr15_2	-0.234476	0.192727	-0.236282	-0.149407	-0.640749	0.405413	-0.0107286	0.142467	0.267994	0.150387	-0.195339	0.111916	0.128189	-0.223877	-0.248008	-0.0163065	-0.219041	-0.502575	-0.0949919	-0.567618	-0.556408	-0.0885188	0.428756	-0.0625203	0.303512	-0.00757413	-0.151572	-0.17952	0.0193595	-0.363264	0.062833	-0.323823	-0.453149	0.484004	0.00228725	-0.358306	0.0859167	0.049397	-0.275192	0.0408897	0.241671	-0.181231	0.203072	0.00340844	-0.283852	-0.181332	-0.156707	-0.243906	-0.460608
YLR070C:chr12_2	-0.103639	-0.26912	-0.342808	0.0428533	-0.256371	-0.522331	-0.587133	-0.592643	-0.436578	-0.3178	-0.329384	-0.219143	-0.429663	-0.501231	-0.697928	-0.619321	-0.537306	-0.57952	-0.625047	-0.757743	-0.766207	-0.619262	-0.054048	-0.399831	-0.617724	-0.786084	-0.432008	-0.409287	-0.730064	-0.325263	-0.191929	-0.24836	-0.245719	-0.285359	-0.766012	-0.768932	-0.238587	-0.41371	-0.599763	-0.774691	-0.692278	-0.519894	-0.563668	-0.480319	-0.653306	-0.60929	-0.454438	-0.363089	-0.514386
YFL050C:chr6_1	-0.336495	-0.632725	-0.482227	-0.772863	-0.450104	-0.700449	-0.779745	-0.97196	-0.867154	-0.835609	-0.549475	-0.714706	-0.834181	-0.664604	-1.00054	-0.720101	-0.918381	-0.906548	-0.813844	-0.991098	-1.0567	-0.878924	-0.607074	-0.251281	-0.780751	-0.956775	-0.345834	-0.478056	-0.749242	-0.304184	-0.637561	-0.364799	-0.106387	-0.605066	-0.817117	-0.922305	-0.267317	-0.542139	-0.487674	-1.01371	-0.489916	-0.760481	-0.861034	-0.344623	-0.866832	-0.913729	-0.534873	-0.455717	-0.9785
YNL141W:chr14_3	-0.555588	-0.356579	-0.233368	-0.449551	-0.429666	-0.283451	-0.256253	-0.419771	-0.116278	-0.378504	-0.770878	-0.0511061	0.00292121	-0.675972	-0.372202	-0.385219	-0.400669	-0.160506	-0.19884	-0.256925	-0.527334	-0.282337	0.0132866	-0.553623	-0.349067	-0.47307	-0.440885	-0.459225	-0.307306	-0.496587	-0.296371	-0.571902	-0.383794	-0.462139	-0.339273	-0.419917	-0.238728	-0.854414	-0.802526	-0.38753	-0.943224	0.0228208	-0.21355	-0.341916	-0.109112	-0.11308	-0.76248	-0.467482	-0.378965
YKL163W:chr11_2	0.624212	0.10917	0.574852	1.0542	0.363373	0.0269957	0.385287	0.559638	0.345651	0.951042	0.474253	0.981089	0.853424	0.394023	1.0536	0.890641	0.893455	0.761527	0.650959	1.01298	0.7346	0.721127	0.710334	0.900137	0.781391	0.426508	0.652847	0.879113	0.853039	0.689337	0.678285	0.824399	0.849265	0.615148	0.759814	0.723016	0.854182	0.370178	0.43833	0.397655	0.516198	0.719675	0.69186	0.705365	0.519198	0.372319	0.59429	0.343718	0.605618
YBR163W:chr2_3	NA	NA	NA	NA	NA	NA	-1.52909	-1.70125	-1.53266	-1.64586	-1.39862	-1.43069	-1.53984	-1.03554	NA	-1.5319	NA	-1.48507	-1.60278	-1.25148	-0.578444	NA	NA	NA	-1.4501	-1.43831	NA	NA	-1.33316	NA	NA	NA	NA	NA	NA	NA	NA	-1.30987	-1.19413	-1.44001	-1.4644	-1.30077	NA	NA	-1.36557	-1.2414	-1.15067	-1.56847	-1.2031
YNL092W:chr14_3	1.28766	0.230077	1.85965	1.6453	0.837404	0.467815	1.30459	1.24191	1.37076	1.31959	1.45503	1.43698	1.5352	1.50764	1.40137	1.47151	1.64633	1.55007	1.429	1.18403	1.37944	1.35782	1.11592	1.7188	1.35598	1.83179	1.75562	1.53893	1.50929	1.69934	1.47905	1.80946	1.31214	1.51478	1.60132	1.65748	1.8237	1.50241	1.52111	1.69704	1.30896	1.65436	1.50246	1.61423	1.89778	1.59394	1.50532	1.7205	1.89483
YDR234W:chr4_5	-0.535057	-0.549223	-0.641771	-0.562229	-0.820803	-0.681723	-0.870289	-0.816596	-0.67238	-0.720879	-0.674155	-0.621645	-0.700748	-0.737895	-1.03347	-0.870206	-0.907363	-1.02746	-0.904748	-1.0058	-1.09953	-0.904568	-0.325011	-0.496417	-0.750447	-0.950555	-0.639962	-0.488134	-0.941036	-0.503443	-0.676101	-0.325688	-0.32108	-0.718933	-0.74561	-0.911682	-0.546486	-0.933549	-0.862069	-0.911052	-1.11927	-0.670903	-0.70894	-0.395072	-0.664443	-0.676327	-0.659643	-0.658076	-0.872143
YER095W:chr00_8	NA	NA	-1.52172	NA	NA	NA	-1.48968	-1.59104	-1.52407	-1.59365	-1.50592	-1.43542	-1.42458	-1.60593	-1.43911	-1.52036	-1.39417	-1.56795	-1.54255	-1.32568	-0.801174	-1.62004	NA	NA	-1.49216	-1.32421	NA	-1.51325	-1.45521	NA	NA	NA	NA	NA	-1.55275	-1.46774	NA	-1.39131	-1.57048	-1.2915	-1.26479	-1.31819	-1.52999	NA	-1.35218	-1.27318	-1.31021	-1.54727	-1.06096
YKL054C:chr11_1	NA	NA	NA	NA	NA	NA	NA	-1.68436	NA	-1.59766	-1.5176	NA	-1.57474	-1.69297	NA	-1.57847	-1.47248	-1.59749	-1.59688	-1.314	-1.41026	NA	NA	NA	-1.43279	-1.43706	NA	NA	-1.39205	NA	NA	NA	NA	NA	-1.53979	-1.46328	NA	-1.49839	-1.69091	-1.41088	-1.55573	-1.29062	NA	NA	-1.33279	-1.22138	-1.52835	NA	-1.47747
YOR003W:chr15_1	-0.247534	-0.118379	-0.175266	0.0968032	-0.205147	NA	0.130548	0.198325	0.268694	0.191362	0.100314	0.279021	0.175017	-0.175858	-0.285532	0.29515	-0.321954	-0.276535	0.142611	-0.222844	-0.106521	0.0545048	0.731052	0.343845	-0.0346405	-0.093124	0.162981	0.216784	-0.0939381	-0.334922	-0.183112	0.050595	-0.119781	0.0952365	0.0566441	-0.0898501	0.607345	-0.0587697	-0.0202727	-0.275225	-0.358202	-0.0853945	-0.246379	0.33334	-0.0293116	-0.464307	-0.0505949	0.423216	-0.294689
YDL129W:chr4_2	0.0249269	-0.141073	-0.000439211	0.159089	-0.132315	-0.726512	0.30666	0.382157	0.395312	0.585073	-0.064656	0.625282	0.629181	-0.070923	0.282425	0.386995	0.411895	0.341225	0.386251	0.263677	0.126798	0.411979	0.189817	-0.184719	0.547938	0.375194	-0.0541648	0.178494	0.635637	0.119903	-0.0902043	0.0381342	-0.204866	-0.0516495	0.514668	0.490839	0.0334967	-0.0872414	-0.228049	0.314401	-0.146611	0.577687	0.410646	-0.272365	0.353419	0.385627	-0.146953	0.00616084	0.207505
YLL060C:chr12_1	-0.457434	-0.323723	-0.499669	-0.335069	-0.532077	-0.740941	-0.080683	-0.189374	-0.0623739	-0.277576	-0.581262	-0.0644485	-0.168072	-0.564854	-0.293474	-0.374874	-0.145658	-0.438118	-0.166919	-0.201863	-0.28373	-0.226449	0.407199	-0.364545	-0.304505	-0.274245	-0.394876	-0.40437	-0.124714	-0.459542	-0.539427	-0.532555	-0.261708	-0.326986	-0.366775	-0.00886036	-0.341472	-0.57915	-0.479141	-0.23622	-0.280779	-0.104296	-0.247612	-0.507857	-0.164659	-0.118697	-0.556509	-0.367532	0.345385
YML116W:chr00_9	0.724077	0.690925	0.759874	1.05173	0.855998	2.11933	0.866063	0.845517	1.012	0.923089	0.634754	1.11504	0.857472	0.563748	0.490546	0.696471	1.2026	0.734557	0.749036	0.646588	0.847362	0.798959	0.951883	0.653093	0.727616	0.925798	0.937427	0.635727	0.815436	0.767683	0.955626	0.697115	0.857631	1.18899	0.399465	0.464676	0.906643	0.973155	0.924938	1.02373	0.830928	1.0029	0.820917	0.84773	1.02987	1.40885	0.685363	0.819927	0.708689
YDR466W:chr4_8	-0.0798709	0.752367	-0.495905	-0.213291	-0.556671	-0.867832	-0.598662	-0.29631	-0.373047	-0.285371	-0.72652	-0.291676	-0.271738	-0.781385	-0.756971	-0.670718	-0.705843	-0.885279	-0.482539	-0.776789	-0.875018	-0.5385	-0.399283	-0.698343	-0.50913	-0.584305	-0.424089	-0.316109	-0.935594	-0.712295	-0.662102	-0.294418	-0.119433	-0.444873	-1.3816	-1.0266	-0.734381	-0.711519	-0.712889	-0.699372	-0.67355	-0.495299	-0.833098	-0.544622	-0.615493	-0.647377	-0.685018	-0.381725	-0.656392
YKR064W:chr11_3	-0.349054	-0.71023	-0.396823	-0.0811974	-0.449112	-0.327425	-0.540782	-0.2556	-0.555383	0.0211245	-0.649469	-0.14558	0.0477831	-0.44162	-0.252187	-0.537513	-0.0395638	-0.111819	-0.416713	-0.214531	-0.090034	-0.315285	0.286435	-0.410358	0.0949879	-0.50006	-0.324871	-0.21982	0.0639892	-0.430458	-0.332893	0.0461059	-0.221908	-0.51577	-0.0332253	-0.0885569	-0.305993	-0.424901	-0.336133	-0.520307	-0.331961	-0.00407462	0.00947868	-0.503248	-0.282417	-0.397653	-0.475417	-0.237011	-0.475273
YKL215C:chr00_14	-0.538583	-0.518665	-0.513799	-0.451568	-0.688831	-0.719405	-0.985896	-0.877887	-0.92758	-0.763272	-0.757727	-0.674957	-0.656852	-0.838502	-0.88874	-0.930054	-0.766696	-0.678798	-0.985794	-0.611972	-0.851073	-0.978178	-0.195248	-0.671445	-0.931908	-1.05857	-0.673031	-0.547577	-0.855655	-0.721836	-0.555927	-0.37752	-0.323022	-0.674631	-0.88203	-0.984427	-0.574823	-0.838139	-0.738684	-0.994789	-0.377282	-0.750807	-0.922646	-0.673607	-0.879547	-0.823947	-0.859292	-0.621836	-0.844663
YCR092C:chr00_2	-0.243679	-0.212422	-0.391021	-0.220638	-0.515907	0.162115	-0.319648	-0.233507	-0.453576	0.192559	-0.318485	0.0695324	0.308455	-0.423797	-0.0136913	0.0403767	0.252776	-0.0029295	-0.0321954	0.196078	0.0425625	0.0115904	-0.47629	-0.374748	0.198484	0.18979	-0.343343	-0.320941	0.108656	-0.452851	-0.37086	-0.329434	-0.343428	-0.533589	-0.0295397	0.189853	-0.400031	-0.383208	-0.36148	0.0616353	-0.199409	0.36309	0.399511	-0.365435	0.150199	0.00588116	-0.191913	-0.333194	-0.553123
YDR148C:chr4_5	-0.653995	-0.632115	-0.30861	-0.140926	-0.0619739	-0.415495	0.2795	-0.409436	-0.306106	-0.260017	-0.319927	-0.156881	-0.217924	-0.235212	0.0104191	-0.0836702	0.0140958	-0.385	0.0247628	-0.190669	-0.106347	-0.00770612	-0.0680097	-0.322939	0.0783611	-0.0168097	0.00930639	-0.157017	-0.0149558	-0.0619977	-0.0968171	-0.188569	-0.24561	-0.0487412	-0.00969048	-0.339575	-0.124029	-0.296142	-0.0923213	-0.134344	-0.593418	-0.070799	0.0117192	-0.0702945	0.0625427	0.00596339	-0.212117	-0.305846	-0.0781818
YMR215W:chr13_4	0.23057	0.721756	0.469511	0.151155	0.485406	-0.575	-0.109957	0.11641	-0.0768646	-0.302875	0.0263838	-0.221763	-0.29377	0.313484	-0.0024864	0.163698	0.116036	0.210175	-0.00198881	0.188898	0.208544	-0.00134556	0.322834	0.098427	0.0450645	0.0992944	0.427144	0.172854	0.095396	0.334557	0.409928	-0.00796327	0.365109	0.149517	-0.120159	-0.182353	-0.00685996	-0.00132286	-0.118445	0.229863	0.482892	0.152779	-0.166717	0.105286	0.0819604	0.0586082	0.219056	0.147733	0.704991
YGR079W:chr7_4	0.495273	-0.275781	0.988206	0.850037	0.64034	0.789004	0.876609	0.834023	0.913839	0.9767	0.766977	1.16795	1.17458	0.686312	0.147113	0.680412	0.999988	0.805325	0.580188	0.353847	0.599608	0.535918	0.822372	0.287987	0.893124	0.925873	0.88273	1.03305	0.806165	0.688195	0.886439	0.95308	0.799559	0.96982	1.04879	0.876005	1.09862	0.704885	0.859189	0.842287	0.233294	0.821527	1.15011	0.702763	0.673136	0.933268	0.753144	0.817903	0.690246
YDR401W:chr4_7	-1.47754	NA	-1.50664	NA	-1.4943	NA	-0.94853	-0.984617	-0.883192	-0.663037	-1.64567	-0.657883	-0.713686	-1.69409	-1.09841	-1.05519	-1.19436	-1.40882	-1.10493	-1.08661	-1.45844	-1.0841	NA	-1.43285	-1.14235	-0.983453	-1.46445	-1.46133	-1.0919	-1.50715	-1.61894	-1.63433	-1.47974	NA	-1.20168	-1.17657	-1.40334	-1.63258	-1.66809	-0.962239	NA	-0.930815	-0.975373	-1.41524	-1.00647	-0.933205	-1.61296	-1.48726	NA
YOR352W:chr15_4	-0.562804	-0.442043	-0.728401	-0.76577	-0.795368	-0.600737	-0.604807	-0.54693	-0.600843	-0.34641	-0.903451	-0.252324	-0.414402	-1.00687	-0.493047	-0.416476	-0.37808	-0.286212	-0.574898	-0.326774	-0.10052	-0.538932	-0.732355	-0.747836	-0.330376	-0.799952	-0.640322	-0.72346	-0.419027	-0.703885	-0.535402	-0.748173	-0.560584	-0.571653	-0.552953	-0.480989	-0.67494	-1.00488	-0.955958	-0.685952	0.0085359	-0.447983	-0.459167	-0.857683	-0.461233	-0.493017	-0.979338	-0.957675	-0.822277
YML100W:chr00_9	0.519119	-0.0862327	0.714683	1.00433	0.606952	0.496489	0.643774	0.452302	0.493745	0.940073	0.568065	0.721589	0.591685	0.5806	0.598261	0.415265	0.741194	0.13212	0.519603	0.563912	0.613702	0.443159	0.729915	0.411334	0.276691	0.851552	0.658488	0.502688	0.387718	0.590817	0.929874	0.534798	0.620261	0.726	0.38038	0.442091	0.681824	0.774643	0.647804	0.938428	0.968505	0.913558	0.781221	0.575192	0.826568	1.33688	0.723913	0.493911	0.442708
YDR441C:chr4_8	-1.10417	-0.289967	-0.947743	-0.929295	-1.31401	-0.879606	-0.864225	-0.808348	-0.831323	-0.786195	-1.35937	-0.756541	-0.789857	-1.24754	-1.09988	-1.09232	-0.984037	-1.24296	-1.08683	-1.09254	-1.18492	-1.08192	-1.46262	-1.27852	-0.0846868	-0.893049	-1.25777	-1.22146	-0.47632	-1.11952	-1.06426	-1.34393	-0.889948	-1.11715	-0.654734	-0.930568	-1.25292	-1.38633	-1.38576	-0.832051	-1.01364	-0.686626	-0.939891	-1.28433	-0.771402	-0.840903	-1.32229	-1.04045	-1.17774
YDL222C:chr4_3	-0.0402492	-0.131229	-0.0994573	-0.0437871	-0.64867	-0.476525	0.113288	0.148896	0.18456	0.00221679	-0.520722	0.109472	-0.0124455	-0.757476	-0.389	-0.249822	-0.479192	-0.431375	-0.375518	-0.431671	-0.69176	-0.244588	-0.31094	-0.181993	-0.455956	-0.431204	-0.122215	-0.0717403	-0.386019	-0.1859	-0.17199	0.035931	-0.0417689	-0.183421	-0.359283	-0.586307	-0.249893	-0.62216	-0.545714	-0.354738	-0.613417	-0.208264	-0.332213	-0.209287	-0.0375081	-0.0988272	-0.495369	-0.416852	-0.346364
YGL015C:chr7_1	-0.301928	-0.608541	-0.524829	-0.473403	-0.376528	-0.559923	-1.01557	-0.947461	-0.889049	-0.715424	-0.922098	-0.621953	-0.748514	-0.851623	-0.693202	-0.601694	-0.644224	-0.116202	-0.89455	-0.094173	-0.861004	-0.664144	-0.030668	-0.787635	-0.446682	-0.888104	-0.568037	-0.73039	-0.510484	-0.582574	-0.529591	-0.307509	-0.188186	-0.563186	-0.536875	-0.63131	-0.695712	-0.810682	-0.692239	-0.888874	-0.835821	-0.561204	-0.642377	-0.871115	-0.726242	-0.740175	-0.787348	-0.410709	-0.644821
YGR014W:chr7_3	-0.0737312	-0.195609	-0.0429928	0.306307	-0.100808	-0.372498	0.375217	0.371362	0.3453	0.723746	-0.0782278	0.668285	0.64663	-0.227879	0.113473	0.240316	0.257631	0.338954	0.154474	0.20035	0.33036	0.219331	0.0441656	-0.0143049	0.525023	0.243347	0.0117614	-0.0543572	0.518021	-0.0697171	0.122592	-0.0435904	-0.409804	0.0939757	0.438081	0.426101	-0.0274856	-0.199783	-0.112195	0.251179	-0.67786	0.465415	0.378427	-0.137846	0.138838	0.189678	-0.203316	-0.0200022	-0.326389
YPL270W:chr16_1	-0.903856	-0.531174	-0.795124	-0.947731	-0.694666	-0.866695	-0.919336	-0.665987	-0.812668	-0.576554	-0.435403	-0.713661	-0.658653	-0.568818	-0.815744	-0.640396	-0.64842	-0.715578	-0.600099	-0.712294	-0.657138	-0.678443	-0.463692	-0.740537	-1.23208	-0.816792	-0.518371	-0.424288	-1.09554	-0.783694	-1.06078	-1.38421	-0.135205	-0.905652	-1.31565	-1.25495	-1.10072	-0.598286	-0.542062	-0.745063	-0.424927	-1.03741	-1.24401	-0.941392	-1.23924	-1.05706	-0.455944	-0.404109	-0.621807
YGL135W:chr7_2	NA	NA	-1.53702	NA	NA	NA	NA	NA	NA	NA	-1.52913	-1.45249	-1.58192	-1.40556	NA	-1.56796	-1.4379	-1.5177	NA	-1.25849	-1.27236	NA	NA	NA	-1.48526	NA	NA	NA	-1.43498	NA	NA	NA	NA	NA	NA	NA	NA	-1.42006	-1.40047	NA	-1.22044	-1.32504	NA	NA	NA	-1.21175	-1.29437	NA	-1.45264
YOR066W:chr15_1	-0.0657325	-0.404346	-0.484267	-0.98897	-0.482731	-0.375338	-0.0253379	-0.258762	-0.107697	0.112293	-0.523198	0.111396	0.09751	-0.311355	-0.24753	-0.126563	-0.225717	0.00754535	-0.0740604	-0.187998	-0.416917	-0.192603	0.0290568	0.0239891	-0.21537	-0.414158	-0.577749	-0.277876	-0.0822842	-0.197222	-0.396572	-0.25972	-0.915081	-0.259352	-0.0857238	-0.0455275	-0.405094	-0.491452	-0.527376	-0.352683	0.475628	-0.158233	-0.134346	-0.495517	0.00869745	-0.0601341	-0.548176	-0.401095	-0.318221
YJR063W:chr00_13	-1.46094	-0.810613	-1.53809	-1.47877	-1.59408	NA	-1.50296	-1.70645	-1.52303	-1.64213	-1.42613	-1.48791	-1.56576	-1.36026	NA	-1.57554	-1.34766	-1.55756	-1.59654	-1.30561	-1.3734	NA	NA	-1.58295	-1.34409	-1.36599	-1.57589	NA	-1.43748	-1.54065	-1.61273	-1.66914	-1.4566	NA	NA	NA	-1.53927	-1.39959	-1.36974	-1.36034	-1.33416	-1.32815	NA	-1.58808	NA	-1.28662	-1.46048	-1.57814	-1.13775
YDL186W:chr4_2	0.269629	-0.057649	0.601704	0.115148	0.224052	-0.447758	0.293123	0.366924	0.251823	0.550695	0.284019	0.530099	0.440899	0.210748	-0.163898	0.347484	-0.0997782	0.297632	0.210198	0.30794	0.0390412	0.193251	0.170151	0.359436	0.570644	-0.0699544	-0.0361447	0.295608	0.482385	0.360708	0.197309	0.853663	0.813548	0.282385	0.613382	0.671433	0.26582	0.184854	0.261713	-0.0208092	-0.156399	0.307024	0.438847	0.489065	-0.0652476	0.0636734	0.196835	0.241999	-0.0440397
YDR446W:chr4_8	-0.904674	-0.541689	-0.49482	-0.442519	-0.761826	-0.51943	-0.577333	-0.615722	-0.864227	-0.947476	-1.02667	-0.800992	-0.924649	-0.825664	-0.81287	-0.971933	-0.85936	-1.0642	-0.820493	-0.893094	-1.15727	-0.813309	-1.01318	-0.709279	-0.663166	-0.662884	-0.686457	-0.463739	-0.240672	-0.505502	-0.725756	-0.535428	-0.299261	-0.881869	-0.0204086	-0.105187	-0.747669	-0.951105	-0.978126	-0.607555	-0.160474	-0.532985	-0.630029	-0.532051	-0.664936	-0.540521	-0.990163	-0.772904	-0.801735
YEL046C:chr5_2	NA	-0.824922	NA	NA	NA	NA	-1.46892	-1.55373	-1.55106	-1.50679	-1.54749	-1.37668	-1.1607	-1.28607	-1.42853	-1.18201	-1.16999	-1.63385	-1.53598	-1.26549	-1.41606	-1.55043	NA	NA	-1.24766	-1.32977	NA	-1.47602	-1.34577	-1.50684	-1.49022	NA	NA	-1.30869	-1.50063	-1.48138	NA	-1.34953	-1.36262	-1.36907	-0.902456	-1.26826	NA	NA	NA	-1.10147	-0.817855	-1.40096	-1.41785
YDR231C:chr4_5	-1.35373	-0.88493	-1.29194	-1.30431	-1.37282	NA	-1.43585	-1.41237	-1.43582	-1.33776	-0.725833	-1.36763	-1.24483	-0.810739	-1.37303	-1.33771	-1.23227	-1.52307	-1.33554	-1.20816	-1.27245	-1.42555	-1.45326	-1.39488	-1.32666	-1.31321	-1.34835	-1.33938	-1.36119	-1.448	-1.33798	-1.36406	-0.967241	-1.44845	-1.44705	-1.37673	-1.18837	-1.0914	-0.878158	-1.27295	-1.24038	-1.16895	-1.25683	-1.48708	-1.28461	-1.14548	-0.877742	-1.11232	-1.06419
YGR049W:chr7_4	0.268127	-0.0167518	0.120846	0.0712236	-0.0296204	-0.251793	-0.844183	-0.548496	-0.516352	-0.455614	0.0894975	-0.392703	-0.340585	-0.137943	-0.433631	-0.48169	-0.175642	-0.108944	-0.340419	-0.289449	-0.155222	-0.412085	0.379563	0.108858	-0.0741186	-0.344302	0.231343	0.0616349	-0.17067	0.0511159	0.125828	0.293592	0.106951	0.046858	-0.171087	-0.202799	0.143808	-0.0797762	0.138338	-0.351167	0.123483	-0.266608	-0.262621	0.124461	-0.255056	-0.456266	0.0807326	0.299098	0.0884887
YJL181W:chr10_1	0.221739	-0.245698	-0.0187194	0.577734	-0.137124	0.0250765	0.380504	0.208556	0.357855	0.320766	-0.123135	0.392223	0.28446	-0.0813576	0.31292	-0.0262519	0.312867	0.374721	0.0869975	-0.159313	0.137828	0.210071	-0.0903219	-0.116169	0.436768	-0.100366	0.251279	0.20622	0.426752	-0.00420739	0.306777	0.29632	-0.159903	0.0324441	-0.144061	0.541953	0.324081	-0.310041	-0.210423	-0.155742	-0.0665578	0.332636	-0.00997688	0.205412	0.121715	-0.193759	-0.178161	0.0218903	-0.11536
YHR048W:chr8_2	-0.749783	-0.755532	-0.787693	-1.22111	-0.622036	NA	NA	NA	NA	NA	-1.35546	NA	NA	-1.14819	NA	NA	NA	NA	NA	NA	NA	NA	-1.07568	-1.24075	NA	NA	-1.11787	-1.18145	NA	-0.743117	-0.585619	-0.975361	-0.894055	-1.04499	NA	NA	-1.13028	-1.4061	-1.42593	NA	-1.13274	NA	NA	-1.29955	NA	NA	-1.29869	-1.28632	-1.01117
YPL025C:chr16_3	-0.573109	-0.646806	-0.708195	-0.536292	-0.727047	-0.525141	-0.840148	-0.864455	-0.755528	-0.864921	-0.941391	-0.714508	-0.849514	-0.689265	-0.787706	-0.684677	-0.493761	-0.636009	-0.902441	-0.484543	-0.115026	-1.02283	-1.56537	-0.555367	-0.915558	-0.971973	-0.904206	-0.553396	-0.77796	-0.685712	-0.66993	-0.800457	-1.17082	-0.893136	-0.912997	-0.682406	-0.737739	-0.807876	-0.897187	-0.939075	-1.01791	-0.789438	-0.855476	-0.47971	-0.848339	-0.88228	-0.940423	-0.746825	-1.10757
YCL069W:chr3_1	0.421055	-0.181664	0.465024	0.78144	0.29144	-0.487861	-0.10019	0.288789	-0.063979	0.469961	0.202481	0.426251	0.438209	-0.0821152	-0.0350987	0.265051	0.218224	0.363646	0.0750403	0.350668	0.412421	-0.0889484	1.10735	0.239052	0.203004	-0.217645	0.236278	0.28834	0.481525	0.0988484	0.260934	0.400748	0.539563	0.284995	0.474691	0.267566	0.28295	0.0682312	-0.177747	-0.166436	0.57853	-0.0701475	0.130273	-0.0185786	-0.289744	-0.200087	0.0595462	0.255134	0.330907
YCL033C:chr3_1	-0.162217	-0.631056	0.200751	-0.928267	-0.159412	-0.650251	0.348703	-0.0205968	0.0309715	0.0547181	-0.161078	0.236853	0.161258	-0.253042	-0.301633	-0.0534247	-0.147891	-0.0564168	-0.00983053	0.20571	0.403529	-0.156603	-0.160704	-0.0180446	-0.32417	-0.316443	-0.120765	0.0441046	-0.468001	-0.148384	-0.165116	0.0703804	-0.244985	-0.152608	-0.505232	-0.339335	0.0308783	-0.358435	-0.461137	-0.414658	-0.00539074	-0.2698	-0.296521	-0.157299	-0.0758811	-0.36579	-0.320904	-0.241595	-0.0683364
YDR505C:chr4_8	0.432557	-0.224201	-0.0518981	0.120895	-0.183572	-0.365259	-0.371316	-0.407602	-0.375142	-0.183565	-0.323027	-0.203699	-0.261783	-0.497115	-0.435246	-0.315696	-0.290307	-0.420145	-0.443174	-0.250464	-0.188924	-0.477953	0.104108	-0.212557	-1.04983	-0.227879	-0.17008	0.00227488	-0.385889	-0.0703651	-0.0905053	-0.10239	0.0611262	0.0445794	-0.602864	-0.56567	-0.301451	-0.366653	-0.334183	-0.358929	-0.141967	-0.290473	-0.337276	-0.290221	-0.366559	-0.581098	-0.16571	-0.0678621	-0.343848
YKR013W:chr11_3	0.42916	0.47296	0.144267	-0.1053	-0.694499	-0.292284	0.0866554	0.214193	0.183224	0.221393	-0.21538	0.301715	0.287567	-0.104104	0.370831	0.468341	0.564377	0.49347	0.147299	0.324938	0.649509	0.027773	-0.288697	0.186443	0.34933	-0.212508	0.180078	0.172316	0.329395	0.298026	0.0583079	0.510262	0.0604977	-0.183981	0.0519911	0.0711172	0.327087	-0.212717	-0.368994	-0.164633	0.0252589	0.166718	0.110625	0.172564	-0.0403594	-0.159602	-0.089946	0.1933	-0.112068
YHL035C:chr8_1	0.376608	-0.242396	-0.577067	-0.169554	-0.261567	-0.00274869	-0.327083	-0.308822	-0.426885	-0.323116	-0.800138	-0.168974	-0.353616	-0.413469	-0.478708	-0.327352	-0.311578	-0.606094	-0.236501	-0.42653	-0.521693	-0.245006	-0.652551	-0.0499821	-0.16746	-0.681918	-0.50655	-0.479839	-0.0550663	-0.13423	-0.299822	-0.067752	0.0564126	-0.423744	-0.592193	-0.679514	-0.366566	-0.59425	-0.711781	-0.615281	-0.246219	-0.498876	-0.665958	-0.408167	-0.461057	-0.5969	-0.643457	-0.21624	-0.616104
YOR185C:chr15_2	1.13128	0.210466	1.01269	1.41554	1.17015	0.372313	0.373997	0.783765	0.94499	0.85286	1.42127	0.952243	0.948102	1.23098	1.5052	1.0015	1.14973	1.22961	0.922156	1.31001	0.906985	1.07459	1.45893	1.14867	1.15385	1.13067	1.21786	1.37668	1.30446	1.06705	1.16821	1.25744	1.23887	1.11473	1.31734	1.24481	1.29678	1.24688	1.26126	1.13801	0.787804	1.31793	1.3917	1.21553	1.13831	1.03167	1.51655	1.44682	1.50591
YBR230C:chr2_4	0.246352	0.0949418	0.539117	-0.0304303	0.272582	0.0442889	0.197752	0.112905	0.194294	0.189607	0.341298	0.24128	0.130516	0.36261	-0.0695803	-0.0051402	-0.173801	-0.254255	-0.342734	-0.378914	-0.0340192	-0.0597105	-0.123296	0.511149	0.157997	-0.0746418	0.541558	0.434205	0.063531	0.522151	0.735671	0.603627	0.230085	0.701078	0.255075	0.23579	0.650434	0.333105	0.325022	0.0591328	0.555701	0.122136	0.157143	0.394818	0.0463559	0.216943	0.396725	0.374511	0.551438
YNL176C:chr14_2	0.454138	1.14405	0.154791	0.120347	0.0569931	0.439452	-0.0918279	-0.0551589	0.0970495	0.271966	0.189747	0.332957	-0.0465782	0.0197478	-0.026666	0.0119934	-0.0487487	0.0623552	0.392745	0.00308043	0.0447697	-0.0679198	-0.266754	0.348715	0.120941	0.0602302	0.319472	0.188301	0.0939045	0.209971	-0.0536075	0.599806	1.16121	-0.362493	0.10494	-0.20536	0.280733	0.0567973	0.135127	0.0816994	-0.148421	-0.163318	0.0694771	0.276719	-0.0606017	-0.0625758	0.213779	0.381614	-0.129894
YNL275W:chr14_1	-0.859909	-0.712259	-0.828148	-0.558695	-0.484654	-0.800964	-0.183487	-0.457864	-0.0404549	-0.457295	-0.816869	-0.289428	-0.538335	-0.796541	-0.549179	-0.513734	-0.660861	-0.694359	-0.367599	-0.536507	-0.747578	-0.482997	-0.932069	-0.545274	-0.315116	-0.562219	-0.84248	-0.962103	-0.347252	-0.801979	-0.783345	-0.554329	-0.711782	-0.851595	0.0097978	-0.102403	-0.89282	-0.92354	-0.973418	-0.513865	-1.07745	-0.30507	-0.569948	-0.637202	-0.428764	-0.366218	-0.868548	-0.498195	-1.02797
YNL195C:chr14_2	-0.657263	-0.669535	-0.25414	0.168685	-0.447737	-0.61541	-0.421369	-0.555819	-0.365906	-0.569115	-0.215582	-0.322618	-0.533241	-0.239004	-0.663153	-0.458377	-0.455103	-0.658226	-0.228993	-0.520773	-0.398433	-0.486432	-0.120647	-0.162844	-0.422266	-0.596278	-0.301012	0.206597	-0.639173	-0.21684	-0.167087	-0.16123	-0.480617	-0.188345	-0.381366	-0.383832	-0.0277901	-0.313472	-0.195209	-0.562518	-0.883255	-0.274954	-0.599785	-0.0327683	-0.497449	-0.47832	-0.0639988	0.037323	-0.56032
YLR389C:chr12_5	1.12393	0.819538	0.719322	0.839441	0.800146	0.806472	0.418025	0.293135	0.258487	0.595381	0.872633	0.601282	0.6964	1.01007	1.07317	0.749727	1.3261	0.838473	0.52038	0.702318	1.03556	0.607991	0.785184	0.706986	0.699377	1.24173	0.820491	0.934111	0.834098	0.581079	0.732275	0.52458	0.786859	0.752246	0.606406	0.855531	1.17284	0.830528	0.956198	1.15588	1.74905	1.24079	1.17305	0.700794	1.18439	1.25713	0.983524	0.93936	1.33646
YPL001W:chr16_3	0.543221	0.00457134	0.475922	0.225519	0.742741	0.228438	0.642689	0.548692	0.472601	0.827091	0.695878	0.654639	0.579014	0.577831	0.288362	0.66485	0.412449	0.528535	0.728858	0.698147	0.717044	0.532785	0.230138	0.238346	0.367838	0.715795	0.354264	0.343023	0.52049	0.758666	0.375378	0.19503	0.398618	0.160512	0.593034	0.601488	0.365004	0.630743	0.643425	0.848635	-0.103363	0.577673	0.690538	0.644026	0.592348	0.939092	0.681025	0.621653	0.366771
YMR103C:chr00_9	-0.545748	0.0417799	-0.209651	-0.561913	-0.488534	-0.879857	-0.278117	-0.380589	-0.00474547	-0.422338	-0.78459	-0.209849	-0.404704	-0.279303	-0.46265	-0.44696	-0.256818	-0.101168	-0.090527	-0.351544	-0.447204	0.0403555	-0.361936	-0.334974	-0.0759395	-0.167	-0.0750747	-0.442164	-0.0266966	-0.102078	-0.507136	-0.367091	-0.669407	-0.237121	0.168785	-0.47774	-0.552957	-0.49792	-0.455642	-0.129466	-0.547236	-0.19187	-0.374055	-0.03743	-0.16203	-0.0897719	-0.548285	-0.142279	-0.453004
YBL042C:chr2_1	-0.947861	-0.911751	-1.4619	NA	-1.31459	0.131638	-0.835434	-0.994486	-1.05313	-1.12019	-1.46738	-0.908482	-1.05467	-1.43953	-1.4266	-1.48346	-1.25859	-1.22494	-1.54799	-1.30534	-1.07012	-1.5939	-1.37117	-1.51352	-0.836338	-1.11094	-1.54036	-1.51345	-1.21761	-1.41646	-1.33138	-1.68118	-0.701811	NA	-1.4493	-1.39052	-1.46541	-1.43325	-1.49708	-1.07482	-1.46059	-0.903645	-1.15081	-1.43441	-0.878593	-0.836995	-1.41306	-1.32372	-1.31062
YDR248C:chr4_6	-0.0739612	0.336358	-0.198851	-0.344252	-0.0471968	0.268994	-0.183472	-0.315611	0.0588602	-0.216723	-0.0251972	-0.0906744	-0.225728	-0.290137	-0.438091	-0.260686	-0.657646	0.306842	-0.296218	-0.41825	-0.742463	-0.427863	0.621907	0.00756346	-0.297538	-0.333342	-0.150462	-0.0731583	-0.152547	-0.143129	-0.155096	-0.266352	-0.408544	1.04788	-0.162205	-0.706971	-0.12596	-0.129053	-0.0357319	-0.308111	-0.0996	-0.203996	-0.246784	0.0162342	-0.248961	0.124585	-0.0435147	-0.291227	0.280334
YDL188C:chr4_2	-0.0770161	0.326051	-0.750248	-0.4215	-0.767781	-0.727135	-0.170134	-0.128436	-0.173003	-0.381615	-0.605783	-0.37284	-0.219114	-0.428012	-0.400206	-0.250123	-0.490598	-0.576588	-0.308047	-0.704275	-0.414336	-0.3659	-0.38926	-0.361337	0.275866	-0.356709	-0.72773	-0.681548	-0.00990752	-0.280089	-0.450695	-0.376227	0.389685	-0.723586	0.0480606	-0.475672	-0.433838	-0.391955	-0.282362	-0.382152	-0.497309	-0.115897	-0.409578	-0.487833	-0.324574	-0.338802	-0.488079	-0.328331	-0.321346
YLR282C:chr12_4	0.651695	0.0907042	0.845731	-0.0588479	0.523961	-0.617917	0.259721	0.365273	0.243657	0.509161	0.53052	0.638656	0.543124	0.456587	0.274725	0.299958	0.585361	0.897464	0.0949781	0.3784	-0.439366	0.100665	0.465659	0.379944	0.450872	0.260884	0.532888	0.58117	0.290078	0.673612	0.946021	0.799031	0.466731	0.758949	0.474009	0.495215	0.488451	0.522057	0.551629	0.282955	0.23481	0.306439	0.669757	0.397079	0.258337	0.311647	0.479096	0.730104	0.311141
YKL017C:chr11_1	0.501031	0.173648	0.355995	0.435729	0.233333	0.59384	0.574334	0.677817	0.520962	1.14429	0.538293	1.03261	1.06741	0.365413	0.774437	0.87054	0.96097	0.643917	0.603765	0.632258	0.945535	0.69256	0.606063	0.583278	1.00976	0.40288	0.445499	0.675419	0.901095	0.43381	0.178644	0.758209	0.650657	0.266568	0.830981	0.800364	0.749063	0.362791	0.404184	0.343696	0.455659	0.856798	0.759841	0.637686	0.484411	0.382818	0.471936	0.60649	0.465885
YBL063W:chr2_1	-0.152905	-0.17927	0.402636	0.885554	0.137542	-0.030126	0.569647	0.732164	0.414201	0.930014	0.246291	0.966176	0.897138	0.0422003	0.398476	0.51744	0.81541	0.794366	0.299257	0.511729	0.743551	0.387377	0.782869	0.2497	0.725722	0.141404	0.284725	0.302668	0.319315	0.266173	0.499447	0.407834	0.431224	0.336965	0.147041	0.253007	0.287365	0.305002	0.205736	0.227382	0.332302	0.702957	0.782986	0.0124728	0.20338	0.203115	0.303438	0.250295	0.1091
YOR107W:chr15_2	0.199655	-0.254431	0.491555	-0.300938	0.501819	-0.856598	0.187132	0.382032	0.309511	0.343352	0.421468	0.453635	0.359029	0.298017	0.242098	0.34337	0.31936	0.381793	0.0704166	0.106988	0.172205	0.225808	0.656956	0.196781	-0.0959512	-0.15839	0.159475	0.325299	0.1174	0.130721	0.484065	0.366498	0.267625	0.180378	0.281565	0.0904944	-0.071037	0.284501	0.0275391	-0.104917	0.226048	0.281012	0.374241	0.0708429	0.127417	-0.0368262	0.251126	0.22274	0.25619
YPL042C:chr16_3	-1.37061	-0.845874	-1.48012	NA	NA	-0.878781	-1.40486	-1.35603	-1.50114	-1.33736	-0.983018	-1.43311	-1.38778	-1.11296	-1.44138	-1.55691	-1.37812	-1.55065	-1.44457	-1.27439	-1.37375	-1.53742	-1.5934	-1.4388	-1.34624	-1.2219	NA	NA	-1.20197	-1.55076	-1.54099	NA	NA	-1.51607	NA	-1.43688	NA	-0.899971	-0.781508	-1.23711	-1.21645	-1.3171	-1.52148	-1.48709	-1.28241	-1.19892	-0.944347	-1.4485	-1.12728
YGL009C:chr7_1	-0.0981378	0.074304	-0.014458	0.0228094	-0.24231	0.336718	-0.308296	-0.204137	-0.175356	0.400228	0.0370432	0.237096	0.526278	-0.340176	0.09794	0.337873	0.461214	0.479551	0.122989	0.395634	0.134338	0.208416	0.180572	-0.0653714	0.456223	-0.0496875	-0.468171	0.00577739	0.35387	-0.138876	-0.2002	0.0472084	-0.311966	-0.228404	0.363822	0.406446	0.0189423	-0.222352	-0.261415	-0.0590528	-0.140077	0.235279	0.279684	-0.291712	-0.104364	-0.155505	-0.075826	-0.0742257	-0.0346125
YPL054W:chr16_3	0.171333	-0.260585	0.173666	-0.148973	0.741245	0.751579	0.161303	0.308401	0.431121	0.110991	0.0256901	0.413028	0.183053	0.528729	-0.057088	0.540392	0.267116	0.110302	0.300305	0.186049	0.314028	0.0764603	0.141731	0.294417	0.225775	0.115486	0.0634015	0.502862	0.284694	0.407688	0.36464	-0.152039	-0.247941	0.0806701	0.406557	0.196551	-0.141822	0.105146	0.14252	0.225518	0.019232	0.192586	0.17765	0.00468617	0.100699	0.452784	0.245876	0.422332	0.402177
YBR141C:chr2_3	0.10833	0.321163	0.400639	0.540927	0.557954	0.227258	0.254579	0.153969	0.166231	0.0386328	0.0997113	0.308922	0.242503	0.551234	0.41859	-0.122548	0.0290336	0.473739	0.0129063	0.147873	-0.00325027	-0.0621528	0.647297	0.241561	0.441308	0.49881	0.298637	0.369517	0.273177	0.378027	0.42105	0.295394	-0.344795	0.632982	0.364993	0.379814	0.472483	0.175016	0.653071	0.433628	0.773136	0.576781	0.439972	0.299173	0.45735	0.870349	0.170113	0.419655	0.0944329
YCR065W:chr00_1	-1.47656	NA	-1.40078	-1.43166	NA	NA	-1.3122	-1.13677	-1.35743	-1.31097	-1.11199	-1.25506	-1.10717	-1.15913	-1.30892	-1.47305	-1.29293	-1.55683	-1.3459	-1.22988	-1.34822	-1.51589	-1.28942	-1.48647	-1.3794	-0.734839	-1.55063	-1.48137	-1.3976	-1.36336	-1.55068	-1.50437	-1.39112	-1.47978	-1.53803	-1.45087	NA	-1.21207	-1.21595	-0.912928	-1.35198	-1.16007	-1.41968	-1.42455	-1.0107	-1.02907	-1.26814	-1.37511	-1.00562
YDR283C:chr4_6	-0.789898	-0.782149	-0.867714	-1.00424	-0.813742	-0.198052	-0.89044	-1.01633	-0.779056	-0.882969	-0.97049	-0.687145	-0.843408	-0.935448	-1.16522	-0.949195	-1.19138	-1.31122	-0.927872	-1.0309	-1.28032	-1.10137	-0.473115	-0.799465	-1.28305	-0.957863	-1.46778	-1.41515	-1.33657	-1.04333	-0.843713	-0.938885	-0.613749	-1.02758	-1.49972	-1.26786	-0.756744	-1.07352	-0.962992	-1.07976	-0.836273	-0.964258	-1.08843	-0.674886	-0.730257	-0.69011	-0.785203	-0.520097	-0.963115
YOL163W:chr00_10	0.454871	0.110023	0.758732	0.757743	0.348442	0.497803	0.846518	0.788632	0.893339	0.703832	-0.028358	0.77794	0.639122	0.449756	0.95273	0.574894	0.671592	0.409535	0.584643	0.964773	0.625641	0.670278	0.303416	0.717682	0.463308	0.710629	0.729523	0.563344	0.592199	0.51169	0.429541	0.759133	0.444793	0.211489	0.585033	0.74763	0.97243	0.440102	0.311825	0.706645	0.449373	0.968467	0.853993	0.557144	1.116	0.838314	0.375834	0.557699	0.539592
YCR102C:chr00_2	0.0472014	0.0343062	-0.0445506	0.00634063	0.106887	0.572188	0.0926433	-0.154593	0.0991389	-0.14698	-0.106624	0.0559756	-0.0165286	0.15277	0.296348	0.12246	0.162789	-0.0156934	0.0356179	0.499357	0.255484	0.0938835	-0.295573	-0.0369375	0.089695	0.315936	0.0829087	0.10342	0.095935	0.13024	-0.00824581	-0.0145559	-0.0563139	0.101068	0.0478076	0.0493278	0.0739085	-0.0218092	0.110263	0.207089	1.29786	0.333248	0.214848	0.149084	0.284948	0.284324	0.0560603	0.172628	0.232386
YML032C:chr13_2	NA	NA	NA	NA	NA	NA	NA	-1.67819	-1.53276	-1.66675	-1.71545	-1.44443	-1.53014	-1.72195	-1.43796	-1.33903	-1.42075	-1.14609	-1.56595	-1.21477	-0.441287	-1.63837	NA	NA	-1.46487	-1.39294	NA	NA	-1.41182	NA	NA	NA	NA	NA	NA	-1.48575	NA	-1.70285	-1.68932	-1.35064	-1.57809	-1.32229	NA	NA	-1.36084	-1.26672	-1.61711	-1.62616	-1.50024
YFL052W:chr6_1	0.976872	0.473694	0.794172	1.14975	0.893511	0.897239	0.67157	0.322552	0.384525	0.415913	0.665185	0.456533	0.407194	0.576337	0.124981	0.293608	0.31816	0.0620622	0.240181	0.0364882	0.355773	0.339745	0.62393	0.730667	0.158764	0.3933	0.747383	0.743817	0.296666	0.645978	0.708871	0.787323	0.893494	0.849788	0.338877	0.398919	0.840286	0.890645	0.870138	0.460293	1.26032	0.31004	0.188842	0.633291	0.296939	0.496964	0.707952	0.465337	0.316718
YDR199W:chr4_5	-0.81418	-0.328542	-1.0615	-0.970635	-1.17894	0.0580301	-1.00486	-1.10484	-1.08992	-0.983481	-1.24815	-0.858702	-1.00041	-1.36816	-1.10376	-1.14424	-1.10631	-1.04099	-1.15043	-0.937594	-1.18635	-1.16498	-0.34145	-0.973235	-0.472755	-0.963612	-1.14563	-0.870366	-0.712676	-1.03814	-1.08037	-1.13367	-1.1695	-0.910278	-0.835732	-1.04516	-0.953076	-1.35539	-1.29673	-0.946915	-1.22773	-1.03358	-1.03855	-1.09649	-0.997786	-0.881981	-1.14061	-0.955196	-1.08841
YAR020C:chr1_1	1.24209	0.499832	1.16039	1.15787	0.878387	-0.258322	1.16397	1.30345	1.20406	1.55303	1.28715	1.36312	1.36202	0.746843	0.714973	1.24653	0.7691	0.792746	1.0699	0.393438	0.530742	1.2026	1.1661	0.943627	1.21839	1.37996	0.912887	1.04228	1.32126	1.11318	0.950455	1.17829	0.838408	0.953541	1.19178	1.342	0.969845	1.20022	1.2601	1.34737	1.12306	1.04129	1.24141	0.598419	1.04566	1.09143	1.29247	0.97093	0.956429
YOL090W:chr00_6	-0.975501	-0.671218	-0.86644	-1.20378	-0.987217	-0.533659	-0.401278	-0.304009	-0.419144	-0.218854	-0.855339	-0.175058	-0.153273	-0.965026	-0.282656	-0.945252	-0.183999	-0.503132	-1.01753	-0.45323	-0.532337	-0.331148	-0.789815	-0.757911	-0.237234	-0.566138	-0.841911	-0.81339	-0.224778	-0.914057	-1.02137	-0.933538	-0.517348	-0.909165	-0.258761	-0.480009	-0.876504	-0.894855	-0.919401	-0.445732	-1.07741	-0.190052	-0.422628	-0.772766	-0.581481	-0.668571	-0.884942	-0.886563	-1.03005
YPL098C:chr16_2	-1.26794	-0.839828	-1.25943	-1.45127	-1.51043	-0.874911	-1.00136	-0.446741	-0.674811	-0.553711	-0.868366	-0.723913	-0.478919	-0.674796	-0.843781	-0.698676	-0.781974	-1.09616	-0.55331	-0.844255	-0.77349	-0.705631	-1.45537	-1.38647	-1.41985	-0.809369	-1.15444	-1.1776	-1.30067	-1.15939	-1.29308	-1.5552	-0.99806	-1.35129	-1.24125	-1.06191	-1.33286	-0.993659	-1.07092	-0.798157	-1.07764	-1.02652	-1.20805	-1.34007	-1.11143	-1.08935	-1.14467	-1.42315	-0.986897
[truncated: 3,865 more rows]
[truncated: 206 more columns]
