# Supplementary material for: The Modular Adaptive Ribosome
Source: PLoS One. 2016 Nov 3;11(11):e0166021. doi: 10.1371/journal.pone.0166021 (PMC5094737; doi:10.1371/journal.pone.0166021)
Supplement: S2 Table — (XLS) [file pone.0166021.s009.xls]

## Sheet: Results Clusters
Legend
Column A: Cluster names (numeric)
Column B: number of environments in which BF < 0.01
Column C: number of environments in which F < 0.01
Column D: number of environments in which BF of environment (E) is greater than YPD control (C)
Column E: number of environments in which BF of environment (E) is less than YPD control (C)
Column F: number of genes in the cluster
Cluster number	BF	F	E>C	C>E	number of genes
240	2	0	2	0	478
852	2	0	0	2	204
184	0	0	0	0	125
900	0	0	0	0	118
130	0	0	0	0	106
132	2	0	1	1	83
252	0	0	0	0	67
677	5	0	0	5	66
1	0	0	0	0	65
904	0	0	0	0	61
469	0	0	0	0	58
190	0	0	0	0	56
34	0	0	0	0	53
966	1	0	0	1	51
36	0	0	0	0	48
823	0	0	0	0	48
835	0	0	0	0	44
589	7	12	7	0	40
959	1	0	0	1	39
843	0	0	0	0	39
337	0	0	0	0	36
964	0	0	0	0	36
561	0	0	0	0	33
837	0	0	0	0	33
940	0	0	0	0	32
801	3	1	1	2	30
503	0	0	0	0	30
810	0	0	0	0	29
928	0	0	0	0	28
188	2	0	0	2	25
147	0	0	0	0	25
884	0	0	0	0	25
299	0	0	0	0	23
683	0	0	0	0	22
957	0	0	0	0	22
320	0	0	0	0	21
862	0	0	0	0	21
317	0	0	0	0	20
549	0	0	0	0	20
363	4	0	2	2	19
872	0	0	0	0	19
381	0	0	0	0	18
135	3	0	0	3	17
707	0	0	0	0	17
429	3	1	2	1	16
221	0	0	0	0	16
445	0	0	0	0	16
309	5	0	1	4	15
476	2	4	0	2	15
486	0	0	0	0	15
630	0	0	0	0	15
165	40	24	0	40	14
244	0	0	0	0	14
733	0	0	0	0	14
920	0	0	0	0	14
404	2	0	0	2	13
383	1	0	1	0	13
394	0	0	0	0	13
412	0	0	0	0	13
818	0	0	0	0	13
878	0	0	0	0	13
886	0	0	0	0	13
890	0	0	0	0	13
362	26	0	1	25	12
422	2	0	0	2	12
15	1	0	0	1	12
748	1	0	0	1	12
883	1	0	0	1	12
854	0	0	0	0	12
183	4	0	0	4	11
708	1	0	0	1	11
158	0	0	0	0	11
804	0	0	0	0	11
850	0	0	0	0	11
623	23	0	0	23	10
151	10	0	1	9	10
105	1	0	0	1	10
650	0	0	0	0	10
788	0	0	0	0	10
840	0	0	0	0	10
610	11	0	0	11	9
74	1	0	0	1	9
491	1	0	0	1	9
50	0	0	0	0	9
315	0	0	0	0	9
613	0	0	0	0	9
833	0	0	0	0	9
302	16	0	1	13	8
453	7	0	0	7	8
156	4	0	0	4	8
229	1	0	0	1	8
841	1	0	0	1	8
182	0	0	0	0	8
927	0	0	0	0	8
942	0	0	0	0	8
776	96	54	14	26	7
913	3	0	1	2	7
29	1	0	0	1	7
8	0	0	0	0	7
249	0	0	0	0	7
300	0	0	0	0	7
423	0	0	0	0	7
866	0	0	0	0	7
882	0	0	0	0	7
937	0	0	0	0	7
72	85	0	37	12	6
128	9	0	6	3	6
838	3	0	1	2	6
775	3	0	0	3	6
926	2	0	0	2	6
839	0	0	0	0	6
612	7	0	4	3	5
327	7	0	0	7	5
284	6	0	3	3	5
537	4	0	0	4	5
122	2	0	1	1	5
287	2	0	0	2	5
179	1	0	0	1	5
365	1	0	0	1	5
265	0	0	0	0	5
451	0	0	0	0	5
643	0	0	0	0	5
889	0	0	0	0	5
923	0	0	0	0	5
939	0	0	0	0	5
967	0	0	0	0	5

## Sheet: Clusters where BF<0.01
Note: Environments considered, given in column A, are derived from genome-wide deletion collection phenotype dataset (Hillenmeyer et al. Science 2008)
Note: Clusters names (numeric) are given in row 6 and have been derived from MCL clustering result on SGA interaction dataset (Costanzo et al. Science 2010). See Methods.
Legend: For a cluster in a given environment, if BF statistic < 0.01, then it is indicated as “1” else “0”.
	Clusters
Environments	1	8	15	29	34	36	50	72	74	105	122	128	130	132	135	147	151	156	158	165	179	182	183	184	188	190	221	229	240	244	249	252	265	284	287	299	300	302	309	315	317	320	327	337	362	363	365	381	383
X1.3.diallylurea.10000.um.20gen.new.scanner	0	0	0	0	0	0	0	1	0	0	0	0	0	0	0	0	0	0	0	0	0	0	0	0	0	0	0	0	0	0	0	0	0	0	0	0	0	0	0	0	0	0	0	0	0	0	0	0	0
X1.3.diallylurea.20000.um.20gen.new.scanner	0	0	1	0	0	0	0	1	0	0	1	1	0	0	1	0	0	0	0	0	0	0	0	0	0	0	0	0	0	0	0	0	0	0	0	0	0	1	1	0	0	0	0	0	1	1	1	0	1
X1.4.dimethylendothall.100.um.20gen.new.scanner	0	0	0	0	0	0	0	1	0	0	0	0	0	0	0	0	0	0	0	0	0	0	0	0	0	0	0	0	0	0	0	0	0	0	0	0	0	0	0	0	0	0	0	0	0	0	0	0	0
X1.7.octadiene.0.25...20gen.new.scanner	0	0	0	0	0	0	0	1	0	0	0	0	0	0	0	0	0	0	0	1	0	0	0	0	0	0	0	0	0	0	0	0	0	0	0	0	0	0	0	0	0	0	0	0	0	0	0	0	0
X1.8.nonadiene.0.49...20gen.new.scanner	0	0	0	0	0	0	0	1	0	0	0	0	0	0	0	0	0	0	0	0	0	0	0	0	0	0	0	0	0	0	0	0	0	0	0	0	0	0	0	0	0	0	0	0	0	0	0	0	0
X1.8.nonadiene.0.99...20gen.new.scanner	0	0	0	1	0	0	0	1	1	1	0	1	0	0	0	0	0	1	0	0	0	0	1	0	1	0	0	0	0	0	0	0	0	0	1	0	0	0	1	0	0	0	1	0	0	1	0	0	0
X23.degrees.C.15gen.old.scanner	0	0	0	0	0	0	0	1	0	0	0	0	0	0	0	0	0	0	0	0	0	0	0	0	0	0	0	0	0	0	0	0	0	0	0	0	0	0	0	0	0	0	0	0	0	0	0	0	0
X23.degrees.C.5gen.old.scanner	0	0	0	0	0	0	0	0	0	0	0	0	0	0	0	0	0	0	0	0	0	0	0	0	0	0	0	0	0	0	0	0	0	0	0	0	0	0	0	0	0	0	0	0	0	0	0	0	0
X25.degrees.C.15gen.old.scanner	0	0	0	0	0	0	0	0	0	0	0	0	0	0	0	0	0	0	0	0	0	0	0	0	0	0	0	0	0	0	0	0	0	0	0	0	0	0	0	0	0	0	0	0	0	0	0	0	0
X25.degrees.C.5gen.old.scanner	0	0	0	0	0	0	0	0	0	0	0	0	0	0	0	0	0	0	0	0	0	0	0	0	0	0	0	0	0	0	0	0	0	0	0	0	0	0	0	0	0	0	0	0	0	0	0	0	0
X2.cyanoethyl.acrylate.360000.um..5gen.new.scanner	0	0	0	0	0	0	0	0	0	0	0	0	0	0	0	0	0	0	0	0	0	0	0	0	0	0	0	0	0	0	0	0	0	0	0	0	0	0	0	0	0	0	0	0	0	0	0	0	0
X37.degrees.C.20gen.old.scanner	0	0	0	0	0	0	0	0	0	0	0	0	0	0	0	0	0	0	0	0	0	0	0	0	0	0	0	0	0	0	0	0	0	0	0	0	0	0	0	0	0	0	0	0	0	0	0	0	0
X37.degrees.C.5gen.old.scanner	0	0	0	0	0	0	0	0	0	0	0	0	0	0	0	0	0	0	0	0	0	0	0	0	0	0	0	0	0	0	0	0	0	0	0	0	0	0	0	0	0	0	0	0	0	0	0	0	0
X4NQO.0.0313.um..5gen.new.scanner	0	0	0	0	0	0	0	0	0	0	0	0	0	0	0	0	0	0	0	0	0	0	0	0	0	0	0	0	0	0	0	0	0	0	0	0	0	0	0	0	0	0	0	0	0	0	0	0	0
X5.fluorouracil.19.1.um.20gen.old.scanner	0	0	0	0	0	0	0	1	0	0	0	0	0	0	0	0	0	0	0	0	0	0	0	0	0	0	0	0	0	0	0	0	0	0	0	0	0	0	0	0	0	0	0	0	0	0	0	0	0
X5.fluorouracil.19.2.um.15gen.old.scanner	0	0	0	0	0	0	0	0	0	0	0	0	0	0	0	0	0	0	0	0	0	0	0	0	0	0	0	0	0	0	0	0	0	0	0	0	0	0	0	0	0	0	0	0	0	0	0	0	0
X5.fluorouracil.19.2.um.5gen.old.scanner	0	0	0	0	0	0	0	0	0	0	0	0	0	0	0	0	0	0	0	0	0	0	0	0	0	0	0	0	0	0	0	0	0	0	0	0	0	0	0	0	0	0	0	0	0	0	0	0	0
X5.fluorouracil.250.um.20gen.old.scanner	0	0	0	0	0	0	0	0	0	0	0	0	0	0	0	0	0	0	0	0	0	0	0	0	0	0	0	0	0	0	0	0	0	0	0	0	0	0	0	0	0	0	0	0	0	0	0	0	0
X5.fluorouracil.38.46.um.15gen.old.scanner	0	0	0	0	0	0	0	0	0	0	0	0	0	0	0	0	0	0	0	0	0	0	0	0	0	0	0	0	0	0	0	0	0	0	0	0	0	0	0	0	0	0	0	0	0	0	0	0	0
X5.fluorouracil.38.5.um.20gen.old.scanner	0	0	0	0	0	0	0	0	0	0	0	0	0	0	0	0	0	0	0	0	0	0	0	0	0	0	0	0	0	0	0	0	0	0	0	0	0	0	0	0	0	0	0	0	0	0	0	0	0
X5.fluorouracil.38.5.um.5gen.old.scanner	0	0	0	0	0	0	0	0	0	0	0	0	0	0	0	0	0	0	0	0	0	0	0	0	0	0	0	0	0	0	0	0	0	0	0	0	0	0	0	0	0	0	0	0	0	0	0	0	0
X5.fluorouracil.9.6.um.20gen.old.scanner	0	0	0	0	0	0	0	1	0	0	0	0	0	0	0	0	0	0	0	0	0	0	0	0	0	0	0	0	0	0	0	0	0	0	0	0	0	0	0	0	0	0	0	0	0	0	0	0	0
acetic.acid.50.um.ug.ml.20gen.new.scanner	0	0	0	0	0	0	0	1	0	0	0	0	0	0	0	0	0	0	0	0	0	0	0	0	0	0	0	0	0	0	0	0	0	0	0	0	0	0	0	0	0	0	0	0	0	0	0	0	0
aclacinomycin.A.32.25.um.20gen.new.scanner	0	0	0	0	0	0	0	0	0	0	0	0	0	0	0	0	0	0	0	0	0	0	0	0	0	0	0	0	0	0	0	0	0	0	0	0	0	0	0	0	0	0	0	0	0	0	0	0	0
acriflavinium.hydrochloride.250.um.20gen.old.scanner	0	0	0	0	0	0	0	0	0	0	0	0	0	0	0	0	0	0	0	0	0	0	0	0	0	0	0	0	0	0	0	0	0	1	0	0	0	0	0	0	0	0	0	0	0	0	0	0	0
adenine.dropout.5gen.old.scanner	0	0	0	0	0	0	0	0	0	0	0	0	0	0	0	0	0	0	0	0	0	0	0	0	0	0	0	0	0	0	0	0	0	0	0	0	0	0	0	0	0	0	0	0	0	0	0	0	0
adenophostin.A.500.um.20gen.new.scanner	0	0	0	0	0	0	0	0	0	0	0	0	0	0	0	0	0	0	0	0	0	0	0	0	0	0	0	0	0	0	0	0	0	0	0	0	0	0	0	0	0	0	0	0	0	0	0	0	0
AG.957..Biomol..500.um.20gen.new.scanner	0	0	0	0	0	0	0	0	0	0	0	0	0	0	0	0	0	0	0	0	0	0	0	0	0	0	0	0	0	0	0	0	0	0	0	0	0	0	0	0	0	0	0	0	0	0	0	0	0
aklavin.hydrochloride.250.um.20gen.old.scanner	0	0	0	0	0	0	0	0	0	0	0	0	0	0	0	0	0	0	0	0	0	0	0	0	0	0	0	0	0	0	0	0	0	0	0	0	0	0	0	0	0	0	0	0	0	0	0	0	0
alizarin.66.um.20gen.new.scanner	0	0	0	0	0	0	0	1	0	0	0	0	0	0	0	0	0	0	0	0	0	0	0	0	0	0	0	0	0	0	0	0	0	0	0	0	0	0	0	0	0	0	0	0	0	0	0	0	0
allyl.disulfide.0.01...20gen.new.scanner	0	0	0	0	0	0	0	1	0	0	0	0	0	0	0	0	0	0	0	0	0	0	0	0	0	0	0	0	0	0	0	0	0	0	0	0	0	0	0	0	0	0	0	0	0	0	0	0	0
allyl.disulfide.0.016...20gen.new.scanner	0	0	0	0	0	0	0	1	0	0	0	0	0	0	0	0	0	0	0	0	0	0	0	0	0	0	0	0	0	0	0	0	0	0	0	0	0	0	0	0	0	0	0	0	0	0	0	0	0
allyl.disulfide.0.06...20gen.new.scanner	0	0	0	0	0	0	0	0	0	0	0	0	0	0	0	0	0	0	0	1	0	0	0	0	0	0	0	0	0	0	0	0	0	0	0	0	0	1	0	0	0	0	0	0	0	0	0	0	0
allyl.sulfide.0.12...20gen.new.scanner	0	0	0	0	0	0	0	1	0	0	0	0	0	0	0	0	0	0	0	0	0	0	0	0	0	0	0	0	0	0	0	0	0	0	0	0	0	0	0	0	0	0	0	0	0	0	0	0	0
alverine.citrate.500.um.20gen.old.scanner	0	0	0	0	0	0	0	0	0	0	0	0	0	0	0	0	0	0	0	1	0	0	0	0	0	0	0	0	0	0	0	0	0	0	0	0	0	0	0	0	0	0	0	0	0	0	0	0	0
amphotericin.B.0.31.um.20gen.old.scanner	0	0	0	0	0	0	0	0	0	0	0	0	0	0	0	0	0	0	0	0	0	0	0	0	0	0	0	0	0	0	0	0	0	0	0	0	0	0	0	0	0	0	0	0	1	0	0	0	0
amsacrine.500.um.20gen.new.scanner	0	0	0	0	0	0	0	1	0	0	0	0	0	0	0	0	0	0	0	0	0	0	0	0	0	0	0	0	0	0	0	0	0	0	0	0	0	0	0	0	0	0	0	0	1	0	0	0	0
angelicin.62.5.um..5gen.new.scanner	0	0	0	0	0	0	0	0	0	0	0	0	0	0	0	0	0	0	0	0	0	0	0	0	0	0	0	0	0	0	0	0	0	0	0	0	0	0	0	0	0	0	0	0	0	0	0	0	0
angelicin.irradiated.62.5.um..5gen.new.scanner	0	0	0	0	0	0	0	0	0	0	0	0	0	0	0	0	0	0	0	0	0	0	0	0	0	0	0	0	0	0	0	0	0	0	0	0	0	0	0	0	0	0	0	0	0	0	0	0	0
arginine.dropout.5gen.old.scanner	0	0	0	0	0	0	0	0	0	0	0	0	0	0	0	0	0	0	0	0	0	0	0	0	0	0	0	0	0	0	0	0	0	0	0	0	0	0	0	0	0	0	0	0	0	0	0	0	0
aureobasidin.A.0.02.ug.ml..5gen.new.scanner	0	0	0	0	0	0	0	0	0	0	0	0	0	0	0	0	0	0	0	0	0	0	0	0	0	0	0	0	0	0	0	0	0	0	0	0	0	0	0	0	0	0	0	0	0	0	0	0	0
bathophenanthroline.disulfonate.100.um.20gen.old.scanner	0	0	0	0	0	0	0	0	0	0	0	0	0	0	0	0	1	0	0	1	0	0	0	0	0	0	0	0	0	0	0	0	0	0	0	0	0	0	0	0	0	0	0	0	0	0	0	0	0
bathophenanthroline.disulfonate.75.um.20gen.old.scanner	0	0	0	0	0	0	0	1	0	0	0	0	0	0	0	0	0	0	0	1	0	0	0	0	0	0	0	0	0	0	0	0	0	0	0	0	0	0	0	0	0	0	0	0	0	0	0	0	0
BCNU.62.5.um.20gen.new.scanner	0	0	0	0	0	0	0	1	0	0	0	0	0	0	0	0	0	0	0	0	0	0	0	0	0	0	0	0	0	0	0	0	0	0	0	0	0	0	0	0	0	0	0	0	0	0	0	0	0
BCS.100.um.20gen.old.scanner	0	0	0	0	0	0	0	0	0	0	0	0	0	0	0	0	0	0	0	0	0	0	0	0	0	0	0	0	0	0	0	0	0	0	0	0	0	0	0	0	0	0	0	0	0	0	0	0	0
BCS.200.um.20gen.old.scanner	0	0	0	0	0	0	0	0	0	0	0	0	0	0	0	0	0	0	0	0	0	0	0	0	0	0	0	0	0	0	0	0	0	0	0	0	0	0	0	0	0	0	0	0	0	0	0	0	0
benomyl.10.ug.ml..5gen.new.scanner	0	0	0	0	0	0	0	0	0	0	0	0	0	0	0	0	0	0	0	0	0	0	0	0	0	0	0	0	0	0	0	0	0	0	0	0	0	1	0	0	0	0	0	0	0	0	0	0	0
benomyl.10.ug.ml.5gen.new.scanner	0	0	0	0	0	0	0	0	0	0	0	0	0	0	0	0	0	0	0	0	0	0	0	0	0	0	0	0	0	0	0	0	0	0	0	0	0	1	0	0	0	0	0	0	0	0	0	0	0
benzaldehyde.0.003....5gen.new.scanner	0	0	0	0	0	0	0	0	0	0	0	0	0	0	0	0	0	0	0	0	0	0	0	0	0	0	0	0	0	0	0	0	0	0	0	0	0	0	0	0	0	0	0	0	0	0	0	0	0
berberine.chloride.125.um.20gen.old.scanner	0	0	0	0	0	0	0	0	0	0	0	0	0	0	0	0	0	0	0	0	0	0	0	0	0	0	0	0	0	0	0	0	0	0	0	0	0	0	0	0	0	0	0	0	0	0	0	0	0
biotin.partial.drop.out.25...10gen.new.scanner	0	0	0	0	0	0	0	0	0	0	0	0	0	0	0	0	0	0	0	0	0	0	0	0	0	0	0	0	0	0	0	0	0	0	0	0	0	0	0	0	0	0	0	0	0	0	0	0	0
bisphenol.125.um..5gen.new.scanner	0	0	0	0	0	0	0	0	0	0	0	0	0	0	0	0	0	0	0	0	0	0	0	0	0	0	0	0	0	0	0	0	0	0	0	0	0	0	0	0	0	0	0	0	0	0	0	0	0
bleomycin.1.13.ug.ml..5gen.new.scanner	0	0	0	0	0	0	0	0	0	0	0	0	0	0	0	0	0	0	0	0	0	0	0	0	0	0	0	0	0	0	0	0	0	0	0	0	0	0	0	0	0	0	0	0	0	0	0	0	0
bleomycin.1.7.ug.ml..5gen.new.scanner	0	0	0	0	0	0	0	0	0	0	0	0	0	0	0	0	0	0	0	0	0	0	0	0	0	0	0	0	0	0	0	0	0	0	0	0	0	0	0	0	0	0	0	0	0	0	0	0	0
busulfan.1000.um.20gen.new.scanner	0	0	0	0	0	0	0	1	0	0	0	0	0	0	0	0	0	0	0	0	0	0	0	0	0	0	0	0	0	0	0	0	0	0	0	0	0	0	0	0	0	0	0	0	0	0	0	0	0
busulfan.500.um.20gen.new.scanner	0	0	0	0	0	0	0	0	0	0	0	0	0	0	0	0	0	0	0	0	0	0	0	0	0	0	0	0	0	0	0	0	0	0	0	0	0	0	0	0	0	0	0	0	0	0	0	0	0
calcium.pantothenate.partial.drop.out.25...10gen.new.scanner	0	0	0	0	0	0	0	0	0	0	0	0	0	0	0	0	0	0	0	0	0	0	0	0	0	0	0	0	0	0	0	0	0	0	0	0	0	0	0	0	0	0	0	0	0	0	0	0	0
calyculin.A.2.5.um.20gen.new.scanner	0	0	0	0	0	0	0	1	0	0	0	0	0	0	0	0	0	0	0	1	0	0	0	0	0	0	0	0	0	0	0	0	0	0	0	0	0	0	0	0	0	0	0	0	0	0	0	0	0
camptothecin.30000.ug.ml.20gen.new.scanner	0	0	0	0	0	0	0	1	0	0	0	0	0	0	0	0	0	0	0	0	0	0	0	0	0	0	0	0	0	0	0	0	0	0	0	0	0	0	0	0	0	0	0	0	0	0	0	0	0
camptothecin.30.ug.ml.20gen.new.scanner	0	0	0	0	0	0	0	1	0	0	0	0	0	0	0	0	0	0	0	0	0	0	0	0	0	0	0	0	0	0	0	0	0	0	0	0	0	0	0	0	0	0	0	0	0	0	0	0	0
camptothecin.30.ug.ml..5gen.new.scanner	0	0	0	0	0	0	0	0	0	0	0	0	0	0	0	0	0	0	0	0	0	0	0	0	0	0	0	0	0	0	0	0	0	0	0	0	0	0	0	0	0	0	0	0	0	0	0	0	0
cantharidin.100.um.20gen.new.scanner	0	0	0	0	0	0	0	0	0	0	0	0	0	0	0	0	0	0	0	0	0	0	0	0	0	0	0	0	0	0	0	0	0	0	0	0	0	0	0	0	0	0	0	0	1	0	0	0	0
cantharidin.100.um..5gen.new.scanner	0	0	0	0	0	0	0	0	0	0	0	0	0	0	0	0	0	0	0	0	0	0	0	0	0	0	0	0	0	0	0	0	0	0	0	0	0	0	0	0	0	0	0	0	0	0	0	0	0
cantharidin.200.um.20gen.new.scanner	0	0	0	0	0	0	0	1	0	0	0	0	0	0	0	0	0	0	0	0	0	0	0	0	0	0	0	0	0	0	0	0	0	0	0	0	0	0	0	0	0	0	0	0	1	0	0	0	0
cantharidin.250.um.20gen.new.scanner	0	0	0	0	0	0	0	0	0	0	0	0	0	0	0	0	0	0	0	0	0	0	0	0	0	0	0	0	0	0	0	0	0	0	0	0	0	0	0	0	0	0	0	0	0	0	0	0	0
cantharidin.analog.125.ug.ml.20gen.new.scanner	0	0	0	0	0	0	0	1	0	0	0	0	0	0	0	0	0	0	0	0	0	0	0	0	0	0	0	0	0	0	0	0	0	0	0	0	0	0	0	0	0	0	0	0	0	0	0	0	0
cantharidin.analog.250.ug.ml.20gen.new.scanner	0	0	0	0	0	0	0	1	0	0	0	0	0	0	0	0	0	0	0	0	0	0	0	0	0	0	0	0	0	0	0	0	0	0	0	0	0	0	0	0	0	0	0	0	0	0	0	0	0
cantharidin.disodium.100.um.20gen.new.scanner	0	0	0	0	0	0	0	0	0	0	0	0	0	0	0	0	0	0	0	0	0	0	0	0	0	0	0	0	0	0	0	0	0	0	0	0	0	0	0	0	0	0	0	0	0	0	0	0	0
carboplatin.15000.um..5gen.new.scanner	0	0	0	0	0	0	0	0	0	0	0	0	0	0	0	0	0	0	0	0	0	0	0	0	0	0	0	0	0	0	0	0	0	0	0	0	0	0	0	0	0	0	0	0	0	0	0	0	0
carboplatin.15.mm..5gen.new.scanner	0	0	0	0	0	0	0	0	0	0	0	0	0	0	0	0	0	0	0	0	0	0	0	0	0	0	0	0	0	0	0	0	0	0	0	0	0	0	0	0	0	0	0	0	0	0	0	0	0
carboplatin.250.um.20gen.new.scanner	0	0	0	0	0	0	0	0	0	0	0	0	0	0	0	0	0	0	0	0	0	0	0	0	0	0	0	0	0	0	0	0	0	0	0	0	0	0	0	0	0	0	0	0	0	0	0	0	0
carboplatin.500.um.20gen.new.scanner	0	0	0	0	0	0	0	1	0	0	0	0	0	0	0	0	0	0	0	0	0	0	0	0	0	0	0	0	0	0	0	0	0	0	0	0	0	0	0	0	0	0	0	0	0	0	0	0	0
carboplatin.700.um..5gen.new.scanner	0	0	0	0	0	0	0	0	0	0	0	0	0	0	0	0	0	0	0	0	0	0	0	0	0	0	0	0	0	0	0	0	0	0	0	0	0	0	0	0	0	0	0	0	0	0	0	0	0
caspofungin.1.nm.20gen.old.scanner	0	0	0	0	0	0	0	0	0	0	0	0	0	0	0	0	0	0	0	0	0	0	0	0	0	0	0	0	0	0	0	0	0	0	0	0	0	0	0	0	0	0	0	0	0	0	0	0	0
CdCl2.7.81.um.20gen.new.scanner	0	0	0	0	0	0	0	1	0	0	0	0	0	0	0	0	0	0	0	0	0	0	0	0	0	0	0	0	0	0	0	0	0	0	1	0	0	0	0	0	0	0	1	0	0	0	0	0	0
chemical.diversity.labs.14a.6.2.um.20gen.new.scanner	0	0	0	0	0	0	0	1	0	0	0	0	0	0	0	0	0	0	0	0	0	0	0	0	0	0	0	0	0	0	0	0	0	0	0	0	0	0	0	0	0	0	0	0	0	0	0	0	0
chemical.diversity.labs.14f.6.2.um.20gen.new.scanner	0	0	0	0	0	0	0	0	0	0	0	0	0	0	0	0	0	0	0	0	0	0	0	0	0	0	0	0	0	0	0	0	0	0	0	0	0	0	0	0	0	0	0	0	0	0	0	0	0
chemical.diversity.labs.1c10.0.75.um.20gen.new.scanner	0	0	0	0	0	0	0	0	0	0	0	0	0	0	0	0	0	0	0	0	0	0	0	0	0	0	0	0	0	0	0	0	0	0	0	0	0	0	0	0	0	0	0	0	0	0	0	0	0
chemical.diversity.labs.1c10.1.5.um.20gen.new.scanner	0	0	0	0	0	0	0	1	0	0	0	0	0	0	0	0	0	0	0	0	0	0	0	0	0	0	0	0	0	0	0	0	0	0	0	0	0	0	0	0	0	0	0	0	0	0	0	0	0
chemical.diversity.labs.218.250.um.20gen.new.scanner	0	0	0	0	0	0	0	0	0	0	0	0	0	0	0	0	0	0	0	0	0	0	0	0	0	0	0	0	0	0	0	0	0	0	0	0	0	0	0	0	0	0	0	0	1	0	0	0	0
chemical.diversity.labs.232.62.um.20gen.new.scanner	0	0	0	0	0	0	0	0	0	0	0	0	0	0	0	0	0	0	0	0	0	0	0	0	0	0	0	0	0	0	0	0	0	0	0	0	0	0	0	0	0	0	0	0	0	0	0	0	0
chemical.diversity.labs.246.62.um.20gen.new.scanner	0	0	0	0	0	0	0	0	0	0	0	0	0	0	0	0	0	0	0	0	0	0	0	0	0	0	0	0	0	0	0	0	0	0	0	0	0	0	0	0	0	0	0	0	0	0	0	0	0
chemical.diversity.labs.275.62.um.20gen.new.scanner	0	0	0	0	0	0	0	1	0	0	0	0	0	0	0	0	0	0	0	1	0	0	0	0	0	0	0	0	0	0	0	0	0	0	0	0	0	0	0	0	0	0	0	0	0	0	0	0	0
chemical.diversity.labs.3f2.12.5.um.20gen.new.scanner	0	0	0	0	0	0	0	1	0	0	0	0	0	0	0	0	0	0	0	0	0	0	0	0	0	0	0	0	0	0	0	0	0	0	0	0	0	0	0	0	0	0	0	0	0	0	0	0	0
chemical.diversity.labs.41.500.um.20gen.new.scanner	0	0	0	0	0	0	0	1	0	0	0	0	0	0	0	0	0	0	0	0	0	0	0	0	0	0	0	0	0	0	0	0	0	0	0	0	0	0	0	0	0	0	0	0	0	0	0	0	0
chemical.diversity.labs.6842.62.um.20gen.new.scanner	0	0	0	0	0	0	0	1	0	0	0	0	0	0	0	0	0	0	0	0	0	0	0	0	0	0	0	0	0	0	0	0	0	0	0	0	0	0	0	0	0	0	0	0	0	0	0	0	0
chlorambucil.15.63.um.20gen.new.scanner	0	0	0	0	0	0	0	0	0	0	0	0	0	0	0	0	0	0	0	0	0	0	0	0	0	0	0	0	0	0	0	0	0	0	0	0	0	0	0	0	0	0	0	0	0	0	0	0	0
chlorambucil.250.um.20gen.new.scanner	0	0	0	0	0	0	0	1	0	0	0	0	0	0	0	0	0	0	0	0	0	0	0	0	0	0	0	0	0	0	0	0	0	0	0	0	0	0	0	0	0	0	0	0	0	0	0	0	0
chlorambucil.500.um.20gen.new.scanner	0	0	0	0	0	0	0	1	0	0	0	0	0	0	0	0	0	0	0	0	0	0	0	0	0	0	0	0	0	0	0	0	0	0	0	0	0	0	0	0	0	0	0	0	0	0	0	0	0
CID.144303.1.9.um.20gen.new.scanner	0	0	0	0	0	0	0	1	0	0	0	0	0	0	0	0	0	0	0	0	0	0	0	0	0	0	0	0	0	0	0	0	0	0	0	0	0	0	0	0	0	0	0	0	0	0	0	0	0
CID.403818.125.um.20gen.new.scanner	0	0	0	0	0	0	0	1	0	0	0	0	0	0	0	0	0	0	0	0	0	0	0	0	0	0	0	0	0	0	0	0	0	0	0	0	0	0	0	0	0	0	0	0	0	0	0	0	0
CID.604586.31.25.um.20gen.new.scanner	0	0	0	0	0	0	0	1	0	0	0	0	0	0	0	0	0	0	0	0	1	0	0	0	0	0	0	0	0	0	0	0	0	0	0	0	0	0	0	0	0	0	0	0	1	0	0	0	0
CID.621889.125.um.20gen.new.scanner	0	0	0	0	0	0	0	1	0	0	0	0	0	0	0	0	0	0	0	0	0	0	0	0	0	0	0	0	0	0	0	0	0	0	0	0	0	0	0	0	0	0	0	0	0	0	0	0	0
CID.622648.31.25.um.20gen.new.scanner	0	0	0	0	0	0	0	1	0	0	0	0	0	0	0	0	0	0	0	1	0	0	0	0	0	0	0	0	0	0	0	0	0	0	0	0	0	0	0	0	0	0	0	0	0	0	0	0	0
CID.630688.250.um.20gen.new.scanner	0	0	0	0	0	0	0	0	0	0	0	0	0	0	0	0	0	0	0	0	0	0	0	0	0	0	0	0	0	0	0	0	0	0	0	0	0	0	0	0	0	0	0	0	0	0	0	0	0
CID.632839.62.5.um.20gen.new.scanner	0	0	0	0	0	0	0	1	0	0	0	0	0	0	0	0	0	0	0	0	0	0	0	0	0	0	0	0	0	0	0	0	0	0	0	0	0	0	0	0	0	0	0	0	0	0	0	0	0
CID.652287.500.um.20gen.new.scanner	0	0	0	0	0	0	0	1	0	0	0	0	0	0	0	0	0	0	0	0	0	0	0	0	0	0	0	0	0	0	0	0	0	0	0	0	0	0	0	0	0	0	0	0	0	0	0	0	0
CID.678146.1.9.um.20gen.new.scanner	0	0	0	0	0	0	0	1	0	0	0	0	0	0	0	0	0	0	0	0	0	0	0	0	0	0	0	0	0	0	0	0	0	0	0	0	0	0	0	0	0	0	0	0	0	0	0	0	0
CID.683517.15.6.um.20gen.new.scanner	0	0	0	0	0	0	0	1	0	0	0	0	0	0	0	0	0	0	0	0	0	0	0	0	0	0	0	0	0	0	0	0	0	0	0	0	0	0	0	0	0	0	0	0	0	0	0	0	0
CID.688028.1.9.um.20gen.new.scanner	0	0	0	0	0	0	0	0	0	0	0	0	0	0	0	0	0	0	0	0	0	0	0	0	0	0	0	0	0	0	0	0	0	0	0	0	0	0	0	0	0	0	0	0	0	0	0	0	0
CID.693573.250.um.20gen.new.scanner	0	0	0	0	0	0	0	1	0	0	0	0	0	0	0	0	0	0	0	0	0	0	0	0	0	0	0	0	0	0	0	0	0	0	0	0	0	0	0	0	0	0	0	0	0	0	0	0	0
CID.697443.0.95.um.20gen.new.scanner	0	0	0	0	0	0	0	1	0	0	0	0	0	0	0	0	0	0	0	0	0	0	0	0	0	0	0	0	0	0	0	0	0	0	0	0	0	0	0	0	0	0	0	0	0	0	0	0	0
cisplatin.125.um.20gen.new.scanner	0	0	0	0	0	0	0	0	0	0	0	0	0	0	0	0	0	0	0	0	0	0	0	0	0	0	0	0	0	0	0	0	0	0	0	0	0	0	0	0	0	0	0	0	0	0	0	0	0
cisplatin.125.um.20gen.old.scanner	0	0	0	0	0	0	0	0	0	0	0	0	0	0	0	0	0	0	0	0	0	0	0	0	0	0	0	0	0	0	0	0	0	0	0	0	0	0	0	0	0	0	0	0	0	0	0	0	0
cisplatin.133.2.um.20gen.old.scanner	0	0	0	0	0	0	0	0	0	0	0	0	0	0	0	0	0	0	0	0	0	0	0	0	0	0	0	0	0	0	0	0	0	0	0	0	0	0	0	0	0	0	0	0	0	0	0	0	0
cisplatin.250.um.20gen.old.scanner	0	0	0	0	0	0	0	0	0	0	0	0	0	0	0	0	0	0	0	0	0	0	0	0	0	0	0	0	0	0	0	0	0	0	0	0	0	0	0	0	0	0	0	0	0	0	0	0	0
cisplatin.31.25.um.20gen.old.scanner	0	0	0	0	0	0	0	0	0	0	0	1	0	0	0	0	0	0	0	0	0	0	0	0	0	0	0	0	0	0	0	0	0	0	0	0	0	0	0	0	0	0	0	0	0	0	0	0	0
cisplatin.500.um.20gen.old.scanner	0	0	0	0	0	0	0	0	0	0	0	0	0	0	0	0	0	0	0	0	0	0	0	0	0	0	0	0	0	0	0	0	0	0	0	0	0	0	0	0	0	0	0	0	0	0	0	0	0
cisplatin.500.um..5gen.new.scanner	0	0	0	0	0	0	0	0	0	0	0	0	0	0	0	0	0	0	0	0	0	0	0	0	0	0	0	0	0	0	0	0	0	0	0	0	0	0	0	0	0	0	0	0	0	0	0	0	0
cisplatin.62.5.um.20gen.old.scanner	0	0	0	0	0	0	0	0	0	0	0	0	0	0	0	0	0	0	0	0	0	0	0	0	0	0	0	0	0	0	0	0	0	0	0	0	0	0	0	0	0	0	0	0	0	0	0	0	0
cisplatin.66.um.20gen.old.scanner	0	0	0	0	0	0	0	0	0	0	0	0	0	0	0	0	0	0	0	0	0	0	0	0	0	0	0	0	0	0	0	0	0	0	0	0	0	0	0	0	0	0	0	0	0	0	0	0	0
clotrimazole.1.um.20gen.old.scanner	0	0	0	0	0	0	0	1	0	0	0	0	0	0	0	0	0	0	0	0	0	0	0	0	0	0	0	0	0	0	0	0	0	0	0	0	0	0	0	0	0	0	0	0	0	0	0	0	0
clotrimazole.2.um.20gen.old.scanner	0	0	0	0	0	0	0	0	0	0	0	0	0	0	0	0	0	0	0	1	0	0	0	0	0	0	0	0	0	0	0	0	0	0	0	0	0	0	0	0	0	0	0	0	1	0	0	0	0
CoCl2.1250.um.20gen.new.scanner	0	0	0	0	0	0	0	1	0	0	0	0	0	0	0	0	1	0	0	0	0	0	0	0	0	0	0	0	0	0	0	0	0	0	0	0	0	0	0	0	0	0	0	0	0	0	0	0	0
curcumin.150.um..5gen.new.scanner	0	0	0	0	0	0	0	0	0	0	0	0	0	0	0	0	0	0	0	0	0	0	0	0	0	0	0	0	0	0	0	0	0	0	0	0	0	0	0	0	0	0	0	0	0	0	0	0	0
CuSO4.10000.um.20gen.new.scanner	0	0	0	0	0	0	0	0	0	0	0	0	0	0	0	0	0	0	0	0	0	0	0	0	0	0	0	0	0	0	0	0	0	0	0	0	0	0	0	0	0	0	0	0	0	0	0	0	0
CuSO4.12000.um.20gen.old.scanner	0	0	0	0	0	0	0	0	0	0	0	1	0	0	0	0	0	0	0	0	0	0	0	0	0	0	0	0	0	0	0	0	0	0	0	0	0	0	0	0	0	0	0	0	0	0	0	0	0
cycloheximide.32.3.um.20gen.new.scanner	0	0	0	0	0	0	0	0	0	0	0	0	0	0	0	0	0	0	0	0	0	0	0	0	0	0	0	0	0	0	0	0	0	0	0	0	0	0	0	0	0	0	0	0	0	0	0	0	0
DMAEC.240000.um..5gen.new.scanner	0	0	0	0	0	0	0	0	0	0	0	0	0	0	0	0	0	0	0	0	0	0	0	0	0	0	0	0	0	0	0	0	0	0	0	0	0	0	0	0	0	0	0	0	0	0	0	0	0
DMSO.4..20gen.new.scanner	0	0	0	0	0	0	0	0	0	0	0	0	0	0	0	0	0	0	0	0	0	0	0	0	0	0	0	0	0	0	0	0	0	0	0	0	0	0	0	0	0	0	0	0	0	0	0	0	0
FeCl4.5000.um.20gen.new.scanner	0	0	0	0	0	0	0	1	0	0	0	0	0	0	0	0	0	0	0	0	0	0	0	0	0	0	0	0	0	0	0	0	0	0	0	0	0	0	0	0	0	0	0	0	0	0	0	0	0
FeCl4.5000.um.20gen.old.scanner	0	0	0	0	0	0	0	1	0	0	0	0	0	0	0	0	0	0	0	0	0	0	0	0	0	0	0	0	0	0	0	0	0	0	0	0	0	0	0	0	0	0	0	0	0	0	0	0	0
FK506.0.05.ug.ml.NaCl.600.mm.20gen.new.scanner	0	0	0	0	0	0	0	0	0	0	0	0	0	0	0	0	0	0	0	1	0	0	0	0	0	0	0	0	0	0	0	0	0	0	0	0	0	1	0	0	0	0	0	0	1	0	0	0	0
FK506.0.1.ug.ml.NaCl.600.mm.20gen.new.scanner	0	0	0	0	0	0	0	0	0	0	0	0	0	0	0	0	1	0	0	1	0	0	1	0	0	0	0	0	0	0	0	0	0	0	0	0	0	1	0	0	0	0	0	0	1	0	0	0	0
FK506.100.um.20gen.new.scanner	0	0	0	0	0	0	0	1	0	0	0	0	0	0	0	0	0	0	0	0	0	0	0	0	0	0	0	0	0	0	0	0	0	0	0	0	0	0	0	0	0	0	0	0	0	0	0	0	0
FK506.200.um.20gen.new.scanner	0	0	0	0	0	0	0	0	0	0	0	0	0	0	0	0	0	0	0	0	0	0	0	0	0	0	0	0	0	0	0	0	0	0	0	0	0	0	0	0	0	0	0	0	0	0	0	0	0
FK506.20gen.new.scanner	0	0	0	0	0	0	0	1	0	0	0	0	0	0	0	0	0	0	0	0	0	0	0	0	0	0	0	0	0	0	0	0	0	0	0	0	0	0	0	0	0	0	0	0	0	0	0	0	0
FK506.50.um.20gen.new.scanner	0	0	0	0	0	0	0	0	0	0	0	0	0	0	0	0	0	0	0	0	0	0	0	0	0	0	0	0	0	0	0	0	0	0	0	0	0	0	0	0	0	0	0	0	0	0	0	0	0
FK506.62.5.um.20gen.new.scanner	0	0	0	0	0	0	0	0	0	0	0	0	0	0	0	0	0	0	0	0	0	0	0	0	0	0	0	0	0	0	0	0	0	0	0	0	0	0	0	0	0	0	0	0	0	0	0	0	0
floxuridine.3.37.um.20gen.old.scanner	0	0	0	0	0	0	0	0	0	0	0	0	0	0	0	0	0	0	0	0	0	0	0	0	0	0	0	0	0	0	0	0	0	0	0	0	0	0	0	0	0	0	0	0	1	0	0	0	0
floxuridine.3.37.um.5gen.old.scanner	0	0	0	0	0	0	0	0	0	0	0	0	0	0	0	0	0	0	0	0	0	0	0	0	0	0	0	0	0	0	0	0	0	0	0	0	0	0	0	0	0	0	0	0	0	0	0	0	0
folic.acid.drop.out.10gen.new.scanner	0	0	0	0	0	0	0	0	0	0	0	0	0	0	0	0	0	0	0	0	0	0	0	0	0	0	0	0	0	0	0	0	0	0	0	0	0	0	0	0	0	0	0	0	0	0	0	0	0
formestane.62.5.um.20gen.old.scanner	0	0	0	0	0	0	0	0	0	0	0	0	0	0	0	0	0	0	0	0	0	0	0	0	0	0	0	0	0	0	0	0	0	0	0	0	0	0	0	0	0	0	0	0	0	0	0	0	0
H2O2.5.mm.5gen.new.scanner	0	0	0	0	0	0	0	1	0	0	0	0	0	0	0	0	1	0	0	0	0	0	0	0	0	0	0	0	0	0	0	0	0	0	0	0	0	0	0	0	0	0	1	0	1	0	0	0	0
hexestrol.125.um.20gen.old.scanner	0	0	0	0	0	0	0	0	0	0	0	0	0	0	0	0	0	0	0	0	0	0	0	0	0	0	0	0	0	0	0	0	0	0	0	0	0	0	0	0	0	0	0	0	0	0	0	0	0
HgCl2.62.5.um.20gen.new.scanner	0	0	0	0	0	0	0	0	0	0	0	0	0	0	0	0	0	0	0	0	0	0	0	0	0	0	0	0	0	0	0	0	0	0	0	0	0	0	0	0	0	0	0	0	0	0	0	0	0
hydroxyurea.100000.um.20gen.new.scanner	0	0	0	0	0	0	0	1	0	0	0	0	0	0	0	0	0	0	0	1	0	0	0	0	0	0	0	0	0	0	0	0	0	0	0	0	0	0	0	0	0	0	0	0	0	0	0	0	0
hydroxyurea.100000.um..5gen.new.scanner	0	0	0	0	0	0	0	0	0	0	0	0	0	0	0	0	0	0	0	0	0	0	0	0	0	0	0	0	0	0	0	0	0	0	0	0	0	0	0	0	0	0	0	0	0	0	0	0	0
hydroxyurea.200000.um..5gen.new.scanner	0	0	0	0	0	0	0	0	0	0	0	0	0	0	0	0	0	0	0	0	0	0	0	0	0	0	0	0	0	0	0	0	0	0	0	0	0	0	0	0	0	0	0	0	0	0	0	0	0
hydroxyurea.25000.um.20gen.new.scanner	0	0	0	0	0	0	0	1	0	0	0	0	0	0	0	0	0	0	0	1	0	0	0	0	0	0	0	0	0	0	0	0	0	0	0	0	0	0	0	0	0	0	0	0	0	0	0	0	0
hydroxyurea.50000.um.20gen.new.scanner	0	0	0	0	0	0	0	0	0	0	0	0	0	0	0	0	0	0	0	1	0	0	0	0	0	0	0	0	0	0	0	0	0	0	0	0	0	0	0	0	0	0	0	0	0	0	0	0	0
hydroxyurea.50000.um..5gen.new.scanner	0	0	0	0	0	0	0	0	0	0	0	0	0	0	0	0	0	0	0	0	0	0	0	0	0	0	0	0	0	0	0	0	0	0	0	0	0	0	0	0	0	0	0	0	0	0	0	0	0
hygromycin.0.4.um.20gen.new.scanner	0	0	0	0	0	0	0	0	0	0	0	0	0	0	0	0	0	0	0	0	0	0	0	0	0	0	0	0	0	0	0	0	0	0	0	0	0	0	0	0	0	0	0	0	0	0	0	0	0
hygromycin.13.75.um.20gen.new.scanner	0	0	0	0	0	0	0	1	0	0	0	0	0	0	0	0	0	0	0	0	0	0	0	0	0	0	0	0	0	0	0	0	0	0	0	0	0	0	0	0	0	0	0	0	0	0	0	0	0
indirubin.1000.um.20gen.new.scanner	0	0	0	0	0	0	0	0	0	0	0	0	0	0	0	0	0	0	0	0	0	0	0	0	0	0	0	0	0	0	0	0	0	0	0	0	0	0	0	0	0	0	0	0	0	0	0	0	0
inositol.drop.out.10gen.new.scanner	0	0	0	0	0	0	0	0	0	0	0	0	0	0	0	0	0	0	0	0	0	0	0	0	0	0	0	0	0	0	0	0	0	0	0	0	0	0	0	0	0	0	0	0	1	0	0	0	0
isoleucine.dropout.5gen.old.scanner	0	0	0	0	0	0	0	0	0	0	0	0	0	0	0	0	0	0	0	0	0	0	0	0	0	0	0	0	0	0	0	0	0	0	0	0	0	1	0	0	0	0	0	0	0	0	0	0	0
K2Cr2O7.125.um.20gen.new.scanner	0	0	0	0	0	0	0	0	0	0	0	0	0	0	0	0	0	0	0	1	0	0	0	0	0	0	0	0	0	0	0	0	0	0	0	0	0	0	0	0	0	0	0	0	0	0	0	0	0
latrunculin.0.78.um.0gen.new.scanner	0	0	0	0	0	0	0	0	0	0	0	0	0	0	0	0	0	0	0	0	0	0	0	0	0	0	0	0	0	0	0	0	0	0	0	0	0	0	0	0	0	0	0	0	0	0	0	0	0
latrunculin.0.78.um.10gen.new.scanner	0	0	0	0	0	0	0	0	0	0	0	0	0	0	0	0	0	0	0	0	0	0	0	0	0	0	0	0	0	0	0	0	0	0	0	0	0	0	0	0	0	0	1	0	0	0	0	0	0
latrunculin.0.78.um..5gen.new.scanner	0	0	0	0	0	0	0	0	0	0	0	0	0	0	0	0	0	0	0	0	0	0	0	0	0	0	0	0	0	0	0	0	0	0	0	0	0	0	0	0	0	0	0	0	0	0	0	0	0
latrunculin.0.78.um.5gen.new.scanner	0	0	0	0	0	0	0	0	0	0	0	0	0	0	0	0	0	0	0	0	0	0	0	0	0	0	0	0	0	0	0	0	0	0	0	0	0	0	0	0	0	0	0	0	0	0	0	0	0
latrunculin.0.975.um.20gen.new.scanner	0	0	0	0	0	0	0	1	0	0	0	0	0	0	0	0	1	0	0	0	0	0	0	0	0	0	0	0	0	0	0	0	0	0	0	0	0	0	0	0	0	0	0	0	0	0	0	0	0
latrunculin.3.um..5gen.new.scanner	0	0	0	0	0	0	0	0	0	0	0	0	0	0	0	0	0	0	0	0	0	0	0	0	0	0	0	0	0	0	0	0	0	0	0	0	0	0	0	0	0	0	0	0	0	0	0	0	0
L.dopa.12.5.ug.ml.20gen.new.scanner	0	0	0	0	0	0	0	1	0	0	0	0	0	0	0	0	0	0	0	0	0	0	0	0	0	0	0	0	0	0	0	0	0	0	0	0	0	0	0	0	0	0	0	0	0	1	0	0	0
LiCl.100.mm..5gen.new.scanner	0	0	0	0	0	0	0	0	0	0	0	0	0	0	0	0	0	0	0	1	0	0	0	0	0	0	0	0	0	0	0	0	0	0	0	0	0	0	0	0	0	0	0	0	0	0	0	0	0
LiCl.100.mm.FK506.1.ug.ml..5gen.new.scanner	0	0	0	0	0	0	0	0	0	0	0	0	0	0	0	0	0	0	0	1	0	0	0	0	0	0	0	0	0	0	0	0	0	0	0	0	0	0	0	0	0	0	0	0	0	0	0	0	0
LiCl.150.mm.20gen.new.scanner	0	0	0	0	0	0	0	0	0	0	0	0	0	0	0	0	0	1	0	1	0	0	0	0	0	0	0	0	0	0	0	0	0	1	0	0	0	0	0	0	0	0	1	0	0	0	0	0	0
lovastatin.154.5.um.20gen.old.scanner	0	0	0	0	0	0	0	1	0	0	0	0	0	0	0	0	0	0	0	1	0	0	0	0	0	0	0	0	0	0	0	0	0	0	0	0	0	0	0	0	0	0	0	0	0	0	0	0	0
lovastatin.77.2.um.20gen.old.scanner	0	0	0	0	0	0	0	1	0	0	0	0	0	0	0	0	0	0	0	1	0	0	0	0	0	0	0	0	0	0	0	0	0	0	0	0	0	0	0	0	0	0	0	0	0	0	0	0	0
lysine.dropout.20gen.old.scanner	0	0	0	0	0	0	0	0	0	0	1	0	0	0	0	0	0	0	0	0	0	0	0	0	0	0	0	0	0	0	0	0	0	0	0	0	0	0	0	0	0	0	0	0	0	0	0	0	0
lysine.dropout.5gen.old.scanner	0	0	0	0	0	0	0	0	0	0	0	0	0	0	0	0	0	0	0	0	0	0	0	0	0	0	0	0	0	0	0	0	0	0	0	0	0	0	0	0	0	0	0	0	0	0	0	0	0
mebendazole.1000.um.20gen.old.scanner	0	0	0	0	0	0	0	0	0	0	0	1	0	0	0	0	0	0	0	0	0	0	0	0	0	0	0	0	0	0	0	0	0	0	0	0	0	0	0	0	0	0	0	0	0	0	0	0	0
mechlorethamine.31.25.um.20gen.new.scanner	0	0	0	0	0	0	0	0	0	0	0	0	0	0	0	0	0	0	0	0	0	0	0	0	0	0	0	0	0	0	0	0	0	0	0	0	0	0	0	0	0	0	0	0	0	0	0	0	0
mechlorethamine.62.5.um.0gen.new.scanner	0	0	0	0	0	0	0	0	0	0	0	0	0	0	0	0	0	0	0	0	0	0	0	0	0	0	0	0	0	0	0	0	0	0	0	0	0	0	0	0	0	0	0	0	0	0	0	0	0
mechlorethamine.62.5.um.10gen.new.scanner	0	0	0	0	0	0	0	0	0	0	0	0	0	0	0	0	0	0	0	0	0	0	0	0	0	0	0	0	0	0	0	0	0	0	0	0	0	0	0	0	0	0	0	0	0	0	0	0	0
mechlorethamine.62.5.um.20gen.new.scanner	0	0	0	0	0	0	0	0	0	0	0	0	0	0	0	0	0	0	0	0	0	0	0	0	0	0	0	0	0	0	0	0	0	0	0	0	0	0	0	0	0	0	0	0	0	0	0	0	0
mechlorethamine.62.5.um.20gen.old.scanner	0	0	0	0	0	0	0	0	0	0	0	0	0	0	0	0	0	0	0	0	0	0	0	0	0	0	0	0	0	0	0	0	0	0	0	0	0	0	0	0	0	0	0	0	0	0	0	0	0
mechlorethamine.62.5.um..5gen.new.scanner	0	0	0	0	0	0	0	0	0	0	0	0	0	0	0	0	0	0	0	0	0	0	0	0	0	0	0	0	0	0	0	0	0	0	0	0	0	0	0	0	0	0	0	0	0	0	0	0	0
mechlorethamine.62.5.um.5gen.new.scanner	0	0	0	0	0	0	0	0	0	0	0	0	0	0	0	0	0	0	0	0	0	0	0	0	0	0	0	0	0	0	0	0	0	0	0	0	0	0	0	0	0	0	0	0	0	0	0	0	0
melphalan.2000.um.20gen.new.scanner	0	0	0	0	0	0	0	0	0	0	0	0	0	0	0	0	0	0	0	0	0	0	0	0	0	0	0	0	0	0	0	0	0	1	0	0	0	0	0	0	0	0	0	0	0	0	0	0	0
melphalan.250.um.20gen.new.scanner	0	0	0	0	0	0	0	1	0	0	0	0	0	0	0	0	0	0	0	0	0	0	0	0	0	0	0	0	0	0	0	0	0	0	0	0	0	0	0	0	0	0	0	0	0	0	0	0	0
melphalan.500.um.20gen.new.scanner	0	0	0	0	0	0	0	0	0	0	0	0	0	0	0	0	0	0	0	0	0	0	0	0	0	0	0	0	0	0	0	0	0	0	0	0	0	0	0	0	0	0	0	0	0	0	0	0	0
methotrexate.250.um.20gen.old.scanner	0	0	0	0	0	0	0	0	0	0	0	0	0	0	0	0	0	0	0	0	0	0	0	0	0	0	0	0	0	0	0	0	0	0	0	0	0	0	0	0	0	0	0	0	0	0	0	0	0
methotrexate.500.um..5gen.new.scanner	0	0	0	0	0	0	0	0	0	0	0	0	0	0	0	0	0	0	0	0	0	0	0	0	0	0	0	0	0	0	0	0	0	0	0	0	0	0	0	0	0	0	0	0	0	0	0	0	0
methoxsalen.500.um.20gen.old.scanner	0	0	0	0	0	0	0	0	0	0	0	1	0	0	0	0	0	0	0	0	0	0	0	0	0	0	0	0	0	0	0	0	0	0	0	0	0	0	0	0	0	0	0	0	0	0	0	0	0
miconazole.100.um.20gen.old.scanner	0	0	0	0	0	0	0	0	0	0	0	0	0	0	0	0	0	0	0	1	0	0	0	0	0	0	0	0	0	0	0	0	0	0	0	0	0	0	0	0	0	0	0	0	0	0	0	0	0
miconazole.25.nm.20gen.old.scanner	0	0	0	0	0	0	0	0	0	0	0	0	0	0	0	0	0	0	0	0	0	0	0	0	0	0	0	0	0	0	0	0	0	0	0	0	0	0	0	0	0	0	0	0	0	0	0	0	0
miconazole.50.nm.20gen.old.scanner	0	0	0	0	0	0	0	0	0	0	0	0	0	0	0	0	0	0	0	1	0	0	0	0	0	0	0	0	0	0	0	0	0	1	0	0	0	0	0	0	0	0	0	0	1	0	0	0	0
minimal.media.0gen.new.scanner	0	0	0	0	0	0	0	0	0	0	0	0	0	0	0	0	0	0	0	0	0	0	0	0	0	0	0	0	0	0	0	0	0	0	0	0	0	0	0	0	0	0	0	0	0	0	0	0	0
minimal.media.0gen.old.scanner	0	0	0	0	0	0	0	0	0	0	0	0	0	0	0	0	0	0	0	0	0	0	0	0	0	0	0	1	0	0	0	0	0	0	0	0	0	0	0	0	0	0	0	0	0	0	0	0	0
minimal.media..10gen.new.scanner	0	0	0	0	0	0	0	0	0	0	0	0	0	0	0	0	0	0	0	0	0	0	1	0	0	0	0	0	0	0	0	0	0	0	0	0	0	0	0	0	0	0	0	0	0	0	0	0	0
minimal.media.10gen.new.scanner	0	0	0	0	0	0	0	0	0	0	0	0	0	0	0	0	0	0	0	0	0	0	0	0	0	0	0	0	0	0	0	0	0	0	0	0	0	1	0	0	0	0	0	0	0	0	0	0	0
minimal.media.10gen.old.scanner	0	0	0	0	0	0	0	0	0	0	0	0	0	0	0	0	0	0	0	0	0	0	0	0	0	0	0	0	0	0	0	0	0	0	0	0	0	1	0	0	0	0	0	0	0	0	0	0	0
minimal.media.15gen.old.scanner	0	0	0	0	0	0	0	0	0	0	0	0	0	0	0	0	0	0	0	0	0	0	0	0	0	0	0	0	0	0	0	0	0	0	0	0	0	1	0	0	0	0	0	0	0	0	0	0	0
minimal.media.20gen.old.scanner	0	0	0	0	0	0	0	0	0	0	0	0	0	0	0	0	0	0	0	0	0	0	0	0	0	0	0	0	0	0	0	0	0	0	0	0	0	1	0	0	0	0	0	0	0	0	0	0	0
minimal.media.400.um.15gen.old.scanner	0	0	0	0	0	0	0	0	0	0	0	0	0	0	0	0	0	0	0	0	0	0	0	0	0	0	0	0	0	0	0	0	0	0	0	0	0	0	0	0	0	0	0	0	0	0	0	0	0
minimal.media.400.um.5gen.old.scanner	0	0	0	0	0	0	0	0	0	0	0	1	0	0	0	0	0	0	0	0	0	0	0	0	0	0	0	0	0	0	0	0	0	0	0	0	0	0	0	0	0	0	0	0	0	0	0	0	0
minimal.media..5gen.new.scanner	0	0	0	0	0	0	0	0	0	0	0	0	0	0	0	0	0	0	0	0	0	0	0	0	0	0	0	0	0	0	0	0	0	0	0	0	0	0	0	0	0	0	0	0	0	0	0	0	0
minimal.media.5gen.new.scanner	0	0	0	0	0	0	0	0	0	0	0	0	0	0	1	0	0	0	0	0	0	0	0	0	0	0	0	0	0	0	0	0	0	0	0	0	0	1	0	0	0	0	0	0	0	0	0	0	0
minimal.media..5gen.old.scanner	0	0	0	0	0	0	0	0	0	0	0	0	0	0	0	0	0	0	0	0	0	0	0	0	0	0	0	0	0	0	0	0	0	0	0	0	0	0	0	0	0	0	0	0	0	0	0	0	0
minimal.media.5gen.old.scanner	0	0	0	0	0	0	0	0	0	0	0	0	0	0	0	0	0	0	0	0	0	0	0	0	0	0	0	0	0	0	0	0	0	0	0	0	0	1	0	0	0	0	0	0	0	0	0	0	0
mitomycin.c.1000.um.10gen.new.scanner	0	0	0	0	0	0	0	1	0	0	0	0	0	0	0	0	0	0	0	1	0	0	0	0	0	0	0	0	0	0	0	0	0	0	0	0	0	0	1	0	0	0	0	0	0	0	0	0	0
mitomycin.c.1000.um.20gen.new.scanner	0	0	0	0	0	0	0	1	0	0	0	0	0	0	0	0	1	0	0	1	0	0	0	0	0	0	0	0	0	0	0	0	0	0	0	0	0	1	0	0	0	0	0	0	0	0	0	0	0
mitomycin.c.1000.um.20gen.old.scanner	0	0	0	0	0	0	0	0	0	0	0	0	0	0	0	0	1	0	0	1	0	0	0	0	0	0	0	0	0	0	0	0	0	0	0	0	0	0	0	0	0	0	0	0	0	0	0	0	0
mitomycin.c.1000.um..5gen.new.scanner	0	0	0	0	0	0	0	0	0	0	0	0	0	0	0	0	0	0	0	0	0	0	0	0	0	0	0	0	0	0	0	0	0	0	0	0	0	0	0	0	0	0	0	0	0	0	0	0	0
mitomycin.c.1.mm..5gen.new.scanner	0	0	0	0	0	0	0	0	0	0	0	0	0	0	0	0	0	0	0	0	0	0	0	0	0	0	0	0	0	0	0	0	0	0	0	0	0	0	0	0	0	0	0	0	0	0	0	0	0
MMS.0.002...10gen.new.scanner	0	0	0	0	0	0	0	0	0	0	0	0	0	0	0	0	0	0	0	1	0	0	0	0	0	0	0	0	0	0	0	0	0	0	0	0	0	0	0	0	0	0	0	0	0	0	0	0	0
MMS.0.002...20gen.new.scanner	0	0	0	0	0	0	0	1	0	0	0	0	0	0	0	0	0	0	0	1	0	0	0	0	0	0	0	0	0	0	0	0	0	0	0	0	0	0	0	0	0	0	0	0	1	0	0	0	0
MMS.0.002....5gen.new.scanner	0	0	0	0	0	0	0	0	0	0	0	0	0	0	0	0	0	0	0	0	0	0	0	0	0	0	0	0	0	0	0	0	0	0	0	0	0	0	0	0	0	0	0	0	0	0	0	0	0
MMS.0.004....5gen.new.scanner	0	0	0	0	0	0	0	0	0	0	0	0	0	0	0	0	0	0	0	0	0	0	0	0	0	0	0	0	0	0	0	0	0	0	0	0	0	0	0	0	0	0	0	0	0	0	0	0	0
MnCl2.1.mm.20gen.new.scanner	0	0	0	0	0	0	0	0	0	0	0	0	0	0	0	0	0	0	0	0	0	0	0	0	0	0	0	0	0	0	0	0	0	0	0	0	0	0	0	0	0	0	0	0	0	0	0	0	0
MnCl2.2.mm.20gen.new.scanner	0	0	0	0	0	0	0	1	0	0	0	0	0	0	0	0	0	0	0	0	0	0	0	0	0	0	0	0	0	0	0	0	0	0	0	0	0	0	1	0	0	0	1	0	0	0	0	0	0
MPP..250.ug.ml.20gen.new.scanner	0	0	0	0	0	0	0	1	0	0	0	0	0	0	0	0	0	0	0	0	0	0	0	0	0	0	0	0	0	0	0	0	0	0	0	0	0	0	0	0	0	0	0	0	0	0	0	0	0
mycophenolic.acid.125.um.20gen.old.scanner	0	0	0	0	0	0	0	0	0	0	0	0	0	0	0	0	0	0	0	0	0	0	0	0	0	0	0	0	0	0	0	0	0	0	0	0	0	0	0	0	0	0	0	0	1	0	0	0	0
myriocin.0.2.ug.ml..5gen.new.scanner	0	0	0	0	0	0	0	0	0	0	0	0	0	0	0	0	0	0	0	0	0	0	0	0	0	0	0	0	0	0	0	0	0	0	0	0	0	0	0	0	0	0	0	0	0	0	0	0	0
NaCl.1000.um.15gen.old.scanner	0	0	0	0	0	0	0	0	0	0	0	0	0	0	0	0	0	0	0	1	0	0	0	0	0	0	0	0	0	0	0	0	0	0	0	0	0	0	0	0	0	0	0	0	0	0	0	0	0
NaCl.600.mm.mm.20gen.new.scanner	0	0	0	0	0	0	0	0	0	0	0	0	0	0	0	0	0	0	0	1	0	0	0	0	0	0	0	0	0	0	0	0	0	0	0	0	0	0	0	0	0	0	0	0	0	0	0	0	0
NaCl.700.um.20gen.new.scanner	0	0	0	0	0	0	0	0	0	0	0	0	0	0	0	0	0	0	0	1	0	0	0	0	0	0	0	0	0	0	0	0	0	0	0	0	0	0	0	0	0	0	0	0	1	0	0	0	0
NaF.10000.um.20gen.new.scanner	0	0	0	0	0	0	0	0	0	0	0	0	0	0	0	0	0	0	0	0	0	0	0	0	0	0	0	0	0	0	0	0	0	0	0	0	0	0	0	0	0	0	0	0	0	0	0	0	0
NaF.20000.um.20gen.new.scanner	0	0	0	0	0	0	0	0	0	0	0	0	0	0	0	0	0	0	0	0	0	0	0	0	0	0	0	0	0	0	0	0	0	0	0	0	0	0	0	0	0	0	0	0	0	0	0	0	0
niacin.drop.out.10gen.new.scanner	0	0	0	0	0	0	0	0	0	0	0	0	0	0	0	0	0	0	0	0	0	0	0	0	0	0	0	0	0	0	0	0	0	0	0	0	0	0	0	0	0	0	0	0	0	0	0	0	0
nitric.oxide.20gen.old.scanner	0	0	0	0	0	0	0	1	0	0	0	0	0	0	0	0	0	0	0	0	0	0	0	0	0	0	0	0	0	0	0	0	0	0	0	0	0	0	0	0	0	0	0	0	1	0	0	0	0
nitric.oxide.800.um.20gen.old.scanner	0	0	0	0	0	0	0	1	0	0	0	0	0	0	0	0	0	0	0	0	0	0	0	0	0	0	0	0	0	0	0	0	0	0	0	0	0	0	0	0	0	0	0	0	1	0	0	0	0
nocodazole.10.ug.ml..5gen.new.scanner	0	0	0	0	0	0	0	0	0	0	0	0	0	0	0	0	0	0	0	0	0	0	0	0	0	0	0	0	0	0	0	0	0	0	0	0	0	0	0	0	0	0	0	0	0	0	0	0	0
no.drug.irradiated..5gen.new.scanner	0	0	0	0	0	0	0	0	0	0	0	0	0	0	0	0	0	0	0	0	0	0	0	0	0	0	0	0	0	0	0	0	0	0	0	0	0	0	0	0	0	0	0	0	0	0	0	0	0
norcantharidin.100.um.20gen.new.scanner	0	0	0	0	0	0	0	1	0	0	0	0	0	0	0	0	0	0	0	0	0	0	0	0	0	0	0	0	0	0	0	0	0	0	0	0	0	0	0	0	0	0	0	0	0	0	0	0	0
norcantharidin.2500.um.20gen.new.scanner	0	0	0	0	0	0	0	0	0	0	0	0	0	0	0	0	0	0	0	0	0	0	0	0	0	0	0	0	0	0	0	0	0	0	0	0	0	0	0	0	0	0	0	0	0	0	0	0	0
nystatin.10.um.15gen.old.scanner	0	0	0	0	0	0	0	0	0	0	0	0	0	0	0	0	0	0	0	1	0	0	0	0	0	0	0	0	0	0	0	0	0	0	0	0	0	0	0	0	0	0	0	0	0	0	0	0	0
nystatin.10.um.5gen.old.scanner	0	0	0	0	0	0	0	0	0	0	0	0	0	0	0	0	0	0	0	0	0	0	0	0	0	0	0	0	0	0	0	0	0	0	0	0	0	0	0	0	0	0	0	0	0	0	0	0	0
nystatin.5.um.20gen.old.scanner	0	0	0	0	0	0	0	0	0	0	0	1	0	0	0	0	0	0	0	0	0	0	0	0	0	0	0	0	0	0	0	0	0	0	0	0	0	0	0	0	0	0	0	0	0	0	0	0	0
oxaliplatin.1000.um.20gen.new.scanner	0	0	0	0	0	0	0	1	0	0	0	0	0	0	0	0	0	0	0	0	0	0	0	0	0	0	0	0	0	0	0	0	0	0	0	0	0	0	0	0	0	0	0	0	0	0	0	0	0
oxaliplatin.4000.um.20gen.new.scanner	0	0	0	0	0	0	0	0	0	0	0	0	0	0	0	0	0	0	0	0	0	0	0	0	0	0	0	0	0	0	0	0	0	1	0	0	0	0	0	0	0	0	0	0	0	0	0	0	0
oxaliplatin.4000.um..5gen.new.scanner	0	0	0	0	0	0	0	0	0	0	0	0	0	0	0	0	0	0	0	0	0	0	0	0	0	0	0	0	0	0	0	0	0	0	0	0	0	0	0	0	0	0	0	0	0	0	0	0	0
PABA.drop.out.10gen.new.scanner	0	0	0	0	0	0	0	0	0	0	0	0	0	0	0	0	1	0	0	0	0	0	0	0	0	0	0	0	0	0	0	0	0	0	0	0	0	0	0	0	0	0	0	0	0	0	0	0	0
papuamide.B.0.37.ug.ml.20gen.new.scanner	0	0	0	0	0	0	0	1	0	0	0	0	0	0	0	0	0	0	0	0	0	0	0	0	0	0	0	0	0	0	0	0	0	0	0	0	0	0	0	0	0	0	0	0	0	0	0	0	0
papuamide.B.0.37.ug.ml..5gen.new.scanner	0	0	0	0	0	0	0	0	0	0	0	0	0	0	0	0	0	0	0	0	0	0	0	0	0	0	0	0	0	0	0	0	0	0	0	0	0	0	0	0	0	0	0	0	0	0	0	0	0
papuamide.B.0.7.ug.ml.20gen.new.scanner	0	0	0	0	0	0	0	0	0	0	0	0	0	0	0	0	0	0	0	0	0	0	0	0	0	0	0	0	0	0	0	0	0	0	0	0	0	0	0	0	0	0	0	0	1	0	0	0	0
papuamide.B.0.7.ug.ml..5gen.new.scanner	0	0	0	0	0	0	0	0	0	0	0	0	0	0	0	0	0	0	0	0	0	0	0	0	0	0	0	0	0	0	0	0	0	0	0	0	0	0	0	0	0	0	0	0	0	0	0	0	0
papuamide.B.1.ug.ml.20gen.new.scanner	0	0	0	0	0	0	0	1	0	0	0	0	0	0	0	0	0	0	0	0	0	0	0	0	0	0	0	0	0	0	0	0	0	0	0	0	0	0	0	0	0	0	0	0	0	0	0	0	0
paraquat.5000.um.20gen.new.scanner	0	0	0	0	0	0	0	0	0	0	0	0	0	0	0	0	0	0	0	1	0	0	0	0	0	0	0	0	0	0	0	0	0	0	0	0	0	0	0	0	0	0	0	0	0	0	0	0	0
parkinson.inducing.peptide.250.um.20gen.new.scanner	0	0	0	0	0	0	0	1	0	0	0	0	0	0	0	0	0	0	0	0	0	0	0	0	0	0	0	0	0	0	0	0	0	0	0	0	0	0	0	0	0	0	0	0	0	0	0	0	0
parthenolide.1000.um.20gen.old.scanner	0	0	0	0	0	0	0	0	0	0	0	0	0	0	0	0	0	0	0	0	0	0	0	0	0	0	0	0	0	0	0	0	0	0	0	0	0	0	0	0	0	0	0	0	0	0	0	0	0
pH7.5..5gen.new.scanner	0	0	0	0	0	0	0	0	0	0	0	0	0	0	0	0	0	0	0	0	0	0	0	0	0	0	0	0	0	0	0	0	0	0	0	0	0	0	0	0	0	0	0	0	0	0	0	0	0
pH7.5.FK506.1.ug.ml..5gen.new.scanner	0	0	0	0	0	0	0	0	0	0	0	0	0	0	0	0	0	0	0	0	0	0	0	0	0	0	0	0	0	0	0	0	0	0	0	0	0	0	0	0	0	0	0	0	0	0	0	0	0
pH8.15gen.old.scanner	0	0	0	0	0	0	0	0	0	0	0	0	0	0	0	0	0	0	0	0	0	0	0	0	0	0	0	0	0	0	0	0	0	0	0	0	0	0	0	0	0	0	0	0	1	0	0	0	0
pH8.20gen.new.scanner	0	0	0	0	0	0	0	0	0	0	0	0	0	1	0	0	0	0	0	1	0	0	0	0	0	0	0	0	0	0	0	0	0	1	0	0	0	0	0	0	0	0	0	0	1	0	0	0	0
pH8.20gen.old.scanner	0	0	0	0	0	0	0	0	0	0	0	0	0	0	0	0	0	0	0	0	0	0	0	0	0	0	0	0	0	0	0	0	0	0	0	0	0	0	0	0	0	0	0	0	0	0	0	0	0
potassium.disulfite.2500.um..5gen.new.scanner	0	0	0	0	0	0	0	0	0	0	0	0	0	0	0	0	0	0	0	0	0	0	0	0	0	0	0	0	0	0	0	0	0	0	0	0	0	0	0	0	0	0	0	0	0	0	0	0	0
propyl.disulfide.0.49...20gen.new.scanner	0	0	0	0	0	0	0	1	0	0	0	0	0	0	0	0	0	0	0	0	0	0	0	0	0	0	0	0	0	0	0	0	0	0	0	0	0	0	0	0	0	0	0	0	0	0	0	0	0
psoralen.0.5.um..5gen.new.scanner	0	0	0	0	0	0	0	0	0	0	0	0	0	0	0	0	0	0	0	0	0	0	0	0	0	0	0	0	0	0	0	0	0	0	0	0	0	0	0	0	0	0	0	0	0	0	0	0	0
psoralen.62.5.um.20gen.new.scanner	0	0	0	0	0	0	0	1	0	0	0	0	0	0	0	0	0	0	0	1	0	0	0	0	0	0	0	0	0	0	0	0	0	0	0	0	0	0	0	0	0	0	0	0	0	0	0	0	0
psoralen.irradiated.0.5.um..5gen.new.scanner	0	0	0	0	0	0	0	0	0	0	0	0	0	0	0	0	0	0	0	0	0	0	0	0	0	0	0	0	0	0	0	0	0	0	0	0	0	0	0	0	0	0	0	0	0	0	0	0	0
ptp2.2.um.20gen.new.scanner	0	0	0	0	0	0	0	1	0	0	0	0	0	0	0	0	1	0	0	0	0	0	0	0	0	0	0	0	0	0	0	0	0	0	0	0	0	0	0	0	0	0	0	0	1	0	0	0	0
ptp2.3.um.20gen.new.scanner	0	0	0	0	0	0	0	1	0	0	0	0	0	0	0	0	1	0	0	0	0	0	0	0	0	0	0	0	0	0	0	0	0	0	0	0	0	0	0	0	0	0	0	0	1	0	0	0	0
pyridoxine.HCl.partial.drop.out.12.5...10gen.new.scanner	0	0	0	0	0	0	0	0	0	0	0	0	0	0	0	0	0	0	0	0	0	0	0	0	0	0	0	0	0	0	0	0	0	0	0	0	0	0	0	0	0	0	0	0	0	0	0	0	0
rapamycin.4.88.nm.20gen.new.scanner	0	0	0	0	0	0	0	0	0	0	0	0	0	0	0	0	0	0	0	1	0	0	0	0	0	0	0	0	1	0	0	0	0	0	0	0	0	0	0	0	0	0	1	0	0	0	0	0	0
rapamycin.5.nm.20gen.new.scanner	0	0	0	0	0	0	0	1	0	0	0	0	0	0	0	0	0	0	0	0	0	0	0	0	0	0	0	0	0	0	0	0	0	0	0	0	0	0	0	0	0	0	0	0	0	0	0	0	0
rapamycin.6.nm.20gen.new.scanner	0	0	0	0	0	0	0	0	0	0	0	0	0	0	0	0	0	0	0	1	0	0	0	0	0	0	0	0	1	0	0	0	0	0	0	0	0	1	0	0	0	0	0	0	0	0	0	0	0
rapamycin.9.nm.0gen.new.scanner	0	0	0	0	0	0	0	0	0	0	0	0	0	0	0	0	0	0	0	0	0	0	0	0	0	0	0	0	0	0	0	0	0	0	0	0	0	0	0	0	0	0	0	0	0	0	0	0	0
rapamycin.9.nm.10gen.new.scanner	0	0	0	0	0	0	0	0	0	0	0	0	0	0	0	0	0	0	0	0	0	0	0	0	0	0	0	0	0	0	0	0	0	0	0	0	0	0	0	0	0	0	0	0	0	0	0	0	0
rapamycin.9.nm..5gen.new.scanner	0	0	0	0	0	0	0	0	0	0	0	0	0	0	0	0	0	0	0	0	0	0	0	0	0	0	0	0	0	0	0	0	0	0	0	0	0	0	0	0	0	0	0	0	0	0	0	0	0
rapamycin.9.nm.5gen.new.scanner	0	0	0	0	0	0	0	0	0	0	0	0	0	0	0	0	0	0	0	0	0	0	0	0	0	0	0	0	0	0	0	0	0	0	0	0	0	0	0	0	0	0	0	0	0	0	0	0	0
rhizoxin.200.um.20gen.new.scanner	0	0	0	0	0	0	0	0	0	0	0	0	0	0	0	0	0	0	0	0	0	0	0	0	0	0	0	0	0	0	0	0	0	0	0	0	0	0	0	0	0	0	0	0	0	0	0	0	0
RO.106.9920..Calbio..125.um.20gen.new.scanner	0	0	0	0	0	0	0	0	0	0	0	0	0	0	0	0	0	0	0	1	0	0	0	0	0	0	0	0	0	0	0	0	0	0	0	0	0	0	0	0	0	0	0	0	0	0	0	0	0
rotenone.250.um.20gen.new.scanner	0	0	0	0	0	0	0	0	0	0	0	0	0	0	0	0	0	0	0	0	0	0	0	0	0	0	0	0	0	0	0	0	0	0	0	0	0	0	0	0	0	0	0	0	0	0	0	0	0
sanguinarine.sulfate.250.um.20gen.old.scanner	0	0	0	0	0	0	0	0	0	0	0	0	0	0	0	0	0	0	0	0	0	0	0	0	0	0	0	0	0	0	0	0	0	0	0	0	0	0	0	0	0	0	0	0	0	0	0	0	0
sodium.arsenite.625.um.20gen.new.scanner	0	0	0	0	0	0	0	1	0	0	0	0	0	0	0	0	0	0	0	0	0	0	0	0	0	0	0	0	0	0	0	0	0	0	0	0	0	0	0	0	0	0	0	0	0	0	0	0	0
sorbitol.1.5e.06.um.15gen.old.scanner	0	0	0	0	0	0	0	0	0	0	0	0	0	0	0	0	0	0	0	0	0	0	0	0	0	0	0	0	0	0	0	0	0	0	0	0	0	0	0	0	0	0	0	0	0	0	0	0	0
sorbitol.1.5e.06.um.20gen.old.scanner	0	0	0	0	0	0	0	1	0	0	0	0	0	0	0	0	0	0	0	0	0	0	0	0	0	0	0	0	0	0	0	0	0	0	0	0	0	0	0	0	0	0	0	0	0	0	0	0	0
sorbitol.1.5e.06.um.5gen.old.scanner	0	0	0	0	0	0	0	0	0	0	0	0	0	0	0	0	0	0	0	0	0	0	0	0	0	0	0	0	0	0	0	0	0	0	0	0	0	0	0	0	0	0	0	0	0	0	0	0	0
sorbitol.1.5.m.15gen.old.scanner	0	0	0	0	0	0	0	0	0	0	0	0	0	0	0	0	0	0	0	0	0	0	0	0	0	0	0	0	0	0	0	0	0	0	0	0	0	0	0	0	0	0	0	0	0	0	0	0	0
sorbitol.1.m.20gen.new.scanner	0	0	0	0	0	0	0	0	0	0	0	0	0	0	0	0	0	0	0	0	0	0	1	0	0	0	0	0	0	0	0	0	0	0	0	0	0	0	0	0	0	0	0	0	0	0	0	0	0
splitomicin.250.um.20gen.new.scanner	0	0	0	0	0	0	0	1	0	0	0	0	0	0	0	0	0	0	0	0	0	0	0	0	0	0	0	0	0	0	0	0	0	0	0	0	0	0	0	0	0	0	0	0	0	0	0	0	0
staurosporine.6.25.um.20gen.new.scanner	0	0	0	0	0	0	0	1	0	0	0	0	0	0	0	0	0	0	0	0	0	0	0	0	0	0	0	0	0	0	0	0	0	0	0	0	0	0	0	0	0	0	0	0	0	0	0	0	0
streptovitacin.31.25.um.20gen.new.scanner	0	0	0	0	0	0	0	0	0	0	0	0	0	0	0	0	0	0	0	1	0	0	0	0	0	0	0	0	0	0	0	0	0	0	0	0	0	0	0	0	0	0	0	0	0	0	0	0	0
streptozotocin.2000.um.20gen.new.scanner	0	0	0	0	0	0	0	0	0	0	0	0	0	0	0	0	0	0	0	0	0	0	0	0	0	0	0	0	0	0	0	0	0	0	0	0	0	0	0	0	0	0	0	0	0	0	0	0	0
streptozotocin.2000.um..5gen.new.scanner	0	0	0	0	0	0	0	0	0	0	0	0	0	0	0	0	0	0	0	0	0	0	0	0	0	0	0	0	0	0	0	0	0	0	0	0	0	0	0	0	0	0	0	0	0	0	0	0	0
streptozotocin.2.mm.20gen.new.scanner	0	0	0	0	0	0	0	1	0	0	0	0	0	0	0	0	0	0	0	0	0	0	0	0	0	0	0	0	0	0	0	0	0	0	0	0	0	0	0	0	0	0	0	0	0	0	0	0	0
streptozotocin.2.mm..5gen.new.scanner	0	0	0	0	0	0	0	0	0	0	0	0	0	0	0	0	0	0	0	0	0	0	0	0	0	0	0	0	0	0	0	0	0	0	0	0	0	0	0	0	0	0	0	0	0	0	0	0	0
synthetic.complete.15gen.old.scanner	0	0	0	0	0	0	0	0	0	0	0	0	0	0	0	0	0	0	0	0	0	0	0	0	0	0	0	0	0	0	0	0	0	0	0	0	0	0	0	0	0	0	0	0	0	0	0	0	0
synthetic.complete.20gen.old.scanner	0	0	0	0	0	0	0	1	0	0	0	0	0	0	0	0	0	0	0	0	0	0	0	0	0	0	0	0	0	0	0	0	0	0	0	0	0	0	0	0	0	0	0	0	1	1	0	0	0
synthetic.complete.5gen.old.scanner	0	0	0	0	0	0	0	0	0	0	0	0	0	0	0	0	0	0	0	0	0	0	0	0	0	0	0	0	0	0	0	0	0	0	0	0	0	0	0	0	0	0	0	0	0	0	0	0	0
teniposide.500.um.20gen.old.scanner	0	0	0	0	0	0	0	0	0	0	0	0	0	0	0	0	0	0	0	0	0	0	0	0	0	0	0	0	0	0	0	0	0	0	0	0	0	0	0	0	0	0	0	0	0	0	0	0	0
terreic.acid.1000.um.20gen.new.scanner	0	0	0	0	0	0	0	1	0	0	0	0	0	0	0	0	0	0	0	0	0	0	0	0	0	0	0	0	0	0	0	0	0	0	0	0	0	0	0	0	0	0	0	0	0	0	0	0	0
thiabendazole.250.um.20gen.old.scanner	0	0	0	0	0	0	0	0	0	0	0	0	0	0	0	0	0	0	0	0	0	0	0	0	0	0	0	0	0	0	0	0	0	0	0	0	0	0	1	0	0	0	0	0	0	0	0	0	0
thiamine.HCl.drop.out.10gen.new.scanner	0	0	0	0	0	0	0	0	0	0	0	0	0	0	0	0	0	0	0	0	0	0	0	0	0	0	0	0	0	0	0	0	0	0	0	0	0	0	0	0	0	0	0	0	0	0	0	0	0
thimerosal.125.nm..5gen.new.scanner	0	0	0	0	0	0	0	0	0	0	0	0	0	0	0	0	0	0	0	0	0	0	0	0	0	0	0	0	0	0	0	0	0	0	0	0	0	0	0	0	0	0	0	0	0	0	0	0	0
thio.tepa.1000.um.20gen.new.scanner	0	0	0	0	0	0	0	0	0	0	0	0	0	0	0	0	0	0	0	0	0	0	0	0	0	0	0	0	0	0	0	0	0	0	0	0	0	0	0	0	0	0	0	0	0	0	0	0	0
threonine.dropout.5gen.old.scanner	0	0	0	0	0	0	0	0	0	0	0	0	0	0	0	0	0	0	0	0	0	0	0	0	0	0	0	0	0	0	0	0	0	0	0	0	0	1	0	0	0	0	0	0	0	0	0	0	0
tryptanthrin.250.um.20gen.new.scanner	0	0	0	0	0	0	0	0	0	0	0	0	0	0	1	0	0	0	0	1	0	0	0	0	0	0	0	0	0	0	0	0	0	0	0	0	0	0	0	0	0	0	0	0	0	0	0	0	0
tryptophan.dropout.15gen.old.scanner	0	0	0	0	0	0	0	0	0	0	0	0	0	0	0	0	0	0	0	0	0	0	0	0	0	0	0	0	0	0	0	0	0	0	0	0	0	0	0	0	0	0	0	0	0	0	0	0	0
tryptophan.dropout.5gen.old.scanner	0	0	0	0	0	0	0	0	0	0	0	0	0	0	0	0	0	0	0	0	0	0	0	0	0	0	0	0	0	0	0	0	0	0	0	0	0	0	0	0	0	0	0	0	0	0	0	0	0
tyrosine.dropout.5gen.old.scanner	0	0	0	0	0	0	0	0	0	0	0	0	0	0	0	0	0	0	0	0	0	0	0	0	0	0	0	0	0	0	0	0	0	0	0	0	0	0	0	0	0	0	0	0	0	0	0	0	0
tyrphostin.200.um.20gen.new.scanner	0	0	0	0	0	0	0	0	0	0	0	0	0	0	0	0	0	0	0	0	0	0	0	0	0	0	0	0	0	0	0	0	0	0	0	0	0	0	0	0	0	0	0	0	0	0	0	0	0
vitamin.drop.out.control.media.0.10gen.new.scanner	0	0	0	0	0	0	0	0	0	0	0	0	0	0	0	0	0	1	0	0	0	0	0	0	0	0	0	0	0	0	0	0	0	0	0	0	0	0	0	0	0	0	0	0	0	0	0	0	0
wiskostatin.19.um.20gen.new.scanner	0	0	0	0	0	0	0	1	0	0	0	0	0	0	0	0	0	0	0	0	0	0	0	0	0	0	0	0	0	0	0	0	0	0	0	0	0	0	0	0	0	0	0	0	0	0	0	0	0
wiskostatin.29.um.20gen.new.scanner	0	0	0	0	0	0	0	0	0	0	0	1	0	1	0	0	0	1	0	1	0	0	0	0	1	0	0	0	0	0	0	0	0	0	0	0	0	0	0	0	0	0	0	0	1	0	0	0	0
wortmannin.50.um.20gen.new.scanner	0	0	0	0	0	0	0	0	0	0	0	0	0	0	0	0	0	0	0	0	0	0	0	0	0	0	0	0	0	0	0	0	0	0	0	0	0	0	0	0	0	0	0	0	0	0	0	0	0
xanthohumol.6.2.um.20gen.new.scanner	0	0	0	0	0	0	0	0	0	0	0	0	0	0	0	0	0	0	0	0	0	0	0	0	0	0	0	0	0	0	0	0	0	0	0	0	0	0	0	0	0	0	0	0	0	0	0	0	0
YP.glycerol.15gen.old.scanner	0	0	0	0	0	0	0	0	0	0	0	0	0	0	0	0	0	0	0	0	0	0	0	0	0	0	0	0	0	0	0	0	0	0	0	0	0	0	0	0	0	0	0	0	0	0	0	0	0
YP.glycerol.5gen.old.scanner	0	0	0	0	0	0	0	0	0	0	0	0	0	0	0	0	0	0	0	0	0	0	0	0	0	0	0	0	0	0	0	0	0	0	0	0	0	0	0	0	0	0	0	0	0	0	0	0	0
ZnCl2.1875.um.20gen.new.scanner	0	0	0	0	0	0	0	0	0	0	0	0	0	0	0	0	0	0	0	0	0	0	0	0	0	0	0	0	0	0	0	0	0	0	0	0	0	0	0	0	0	0	0	0	0	0	0	0	0
[truncated: 77 more columns]

## Sheet: GO for select clusters
Cluster name	677					240					589						852					132
	GO Term	p-Value i	Matches			GO Term	p-Value i	Matches			GO Term	p-Value i	Matches				GO Term	p-Value i	Matches			GO Term	p-Value i	Matches
	response to DNA damage stimulus [GO 0006974]	1.16369e-34	42			cell wall organization or biogenesis [GO 0071554]	5.38978e-16	60			cytoplasmic translation [GO 0002181]	1.47899e-34	29				histone exchange [GO 0043486]	0.001014	7			vesicle-mediated transport [GO 0016192]	1.13684e-33	46
	DNA repair [GO 0006281]	1.06647e-32	39			fungal-type cell wall organization or biogenesis [GO 0071852]	1.16085e-13	47			translation [GO 0006412]	1.10667e-18	31				chromatin modification [GO 0016568]	0.001331	22			establishment of protein localization [GO 0045184]	2.95121e-28	49
	DNA metabolic process [GO 0006259]	9.28668e-32	46			external encapsulating structure organization [GO 0045229]	6.43641e-12	49			cellular protein metabolic process [GO 0044267]	3.99843e-10	33				histone deacetylation [GO 0016575]	0.009632	7			single-organism intracellular transport [GO 1902582]	2.88436e-27	50
	cellular response to stress [GO 0033554]	8.08037e-30	48			cell wall organization [GO 0071555]	6.43641e-12	49			ribosome biogenesis [GO 0042254]	1.35235e-09	20				protein deacetylation [GO 0006476]	0.013078	7			intracellular transport [GO 0046907]	4.64981e-26	50
	response to stress [GO 0006950]	4.56269e-27	48			fungal-type cell wall organization [GO 0031505]	1.14657e-09	38			protein metabolic process [GO 0019538]	2.94163e-09	33				protein deacylation [GO 0035601]	0.017493	7			protein localization [GO 0008104]	9.22759e-26	50
	cellular response to stimulus [GO 0051716]	1.27332e-21	48			single-organism process [GO 0044699]	2.26617e-07	306			ribonucleoprotein complex biogenesis [GO 0022613]	3.68951e-08	20				macromolecule deacylation [GO 0098732]	0.017493	7			protein transport [GO 0015031]	2.56837e-25	46
	recombinational repair [GO 0000725]	1.82879e-19	19			glycoprotein biosynthetic process [GO 0009101]	4.1736e-07	23			cellular macromolecule biosynthetic process [GO 0034645]	5.02333e-08	32				chromatin organization [GO 0006325]	0.017538	22			establishment of localization in cell [GO 0051649]	4.56767e-24	50
	response to stimulus [GO 0050896]	1.14688e-18	48			glycoprotein metabolic process [GO 0009100]	5.69489e-07	23			macromolecule biosynthetic process [GO 0009059]	5.92704e-08	32									endosomal transport [GO 0016197]	2.51237e-23	24
	double-strand break repair [GO 0006302]	4.8997e-18	21			protein glycosylation [GO 0006486]	6.05225e-07	22			gene expression [GO 0010467]	2.00143e-06	32									Golgi vesicle transport [GO 0048193]	1.55722e-22	30
	DNA recombination [GO 0006310]	6.25285e-18	27			macromolecule glycosylation [GO 0043413]	6.05225e-07	22			ribosomal small subunit biogenesis [GO 0042274]	2.95167e-06	11									macromolecule localization [GO 0033036]	3.42501e-22	50
	nucleic acid metabolic process [GO 0090304]	5.59898e-16	53			glycosylation [GO 0070085]	1.14589e-06	22			maturation of SSU-rRNA from tricistronic rRNA transcript (SSU-rRNA, 5.8S rRNA, LSU-rRNA) [GO 0000462]	3.76428e-06	10									cellular localization [GO 0051641]	1.2567e-21	51
	double-strand break repair via homologous recombination [GO 0000724]	7.52636e-14	15			response to organic substance [GO 0010033]	1.87021e-06	44			cellular biosynthetic process [GO 0044249]	6.14746e-06	33									retrograde transport, endosome to Golgi [GO 0042147]	6.43251e-19	16
	nucleobase-containing compound metabolic process [GO 0006139]	4.01622e-13	53			response to endoplasmic reticulum stress [GO 0034976]	8.61682e-06	20			maturation of SSU-rRNA [GO 0030490]	8.52803e-06	10									transport [GO 0006810]	1.53969e-18	55
	DNA integrity checkpoint [GO 0031570]	1.48777e-12	13			regulation of cell shape [GO 0008360]	3.53542e-05	10			organic substance biosynthetic process [GO 1901576]	1.04134e-05	33									establishment of localization [GO 0051234]	7.56908e-18	55
	DNA-dependent DNA replication [GO 0006261]	2.69328e-12	18			single-organism cellular process [GO 0044763]	7.31774e-05	277			biosynthetic process [GO 0009058]	1.53588e-05	33									organic substance transport [GO 0071702]	1.70843e-17	46
	cellular aromatic compound metabolic process [GO 0006725]	2.95549e-12	53			establishment of cell polarity [GO 0030010]	8.65053e-05	21			rRNA export from nucleus [GO 0006407]	0.000362584	5									localization [GO 0051179]	1.0036e-16	56
	heterocycle metabolic process [GO 0046483]	4.52436e-12	53			regulation of cell morphogenesis [GO 0022604]	0.000147163	11			rRNA transport [GO 0051029]	0.000362584	5									single-organism transport [GO 0044765]	1.08109e-16	50
	DNA replication [GO 0006260]	7.08347e-12	21			cell wall biogenesis [GO 0042546]	0.00023279	23			rRNA processing [GO 0006364]	0.000407199	13									cytoplasmic transport [GO 0016482]	1.39861e-16	38
	organic cyclic compound metabolic process [GO 1901360]	1.69522e-11	53			response to unfolded protein [GO 0006986]	0.000280049	13			rRNA metabolic process [GO 0016072]	0.000709789	13									single-organism localization [GO 1902578]	4.0786e-16	51
	cellular nitrogen compound metabolic process [GO 0034641]	2.32999e-11	53			regulation of developmental process [GO 0050793]	0.000344175	14			cellular macromolecule metabolic process [GO 0044260]	0.004119	34									protein localization to organelle [GO 0033365]	1.29973e-15	31
	DNA damage checkpoint [GO 0000077]	3.36128e-11	11			cellular component morphogenesis [GO 0032989]	0.000514981	23			ribosome assembly [GO 0042255]	0.008124	6									cellular protein localization [GO 0034613]	5.81521e-15	35
	nitrogen compound metabolic process [GO 0006807]	9.62388e-10	53			signal transduction [GO 0007165]	0.000667776	44			ncRNA processing [GO 0034470]	0.012095	13									cellular macromolecule localization [GO 0070727]	2.3051e-14	35
	nuclear division [GO 0000280]	1.16705e-08	22			single organism signaling [GO 0044700]	0.000667776	44			macromolecule metabolic process [GO 0043170]	0.012171	34									vacuolar transport [GO 0007034]	1.9443e-13	21
	cell cycle checkpoint [GO 0000075]	1.77433e-08	13			signaling [GO 0023052]	0.000737853	44			endonucleolytic cleavage to generate mature 3'-end of SSU-rRNA from (SSU-rRNA, 5.8S rRNA, LSU-rRNA) [GO 0000461]	0.012444	3									intracellular protein transport [GO 0006886]	9.96771e-13	29
	chromosome organization [GO 0051276]	1.96529e-08	26			fungal-type cell wall biogenesis [GO 0009272]	0.000903673	20			ribosomal large subunit biogenesis [GO 0042273]	0.013726	7									protein targeting to vacuole [GO 0006623]	3.50816e-12	17
	organelle fission [GO 0048285]	2.09013e-08	22			cellular response to organic substance [GO 0071310]	0.001043	31			cellular component biogenesis [GO 0044085]	0.036091	20									establishment of protein localization to vacuole [GO 0072666]	3.50816e-12	17
	cell cycle [GO 0007049]	5.58971e-08	30			establishment or maintenance of cell polarity [GO 0007163]	0.001079	24														protein localization to vacuole [GO 0072665]	6.12022e-12	17
	mitotic recombination [GO 0006312]	5.90024e-08	11			carbohydrate metabolic process [GO 0005975]	0.00115	50														single-organism cellular localization [GO 1902580]	6.51071e-12	30
	meiotic nuclear division [GO 0007126]	6.2294e-08	16			regulation of anatomical structure morphogenesis [GO 0022603]	0.001264	11														protein targeting [GO 0006605]	1.19596e-11	25
	cell cycle process [GO 0022402]	8.01939e-08	28			actin filament-based process [GO 0030029]	0.00152	24														establishment of protein localization to organelle [GO 0072594]	1.79734e-11	25
	telomere maintenance [GO 0000723]	9.03534e-08	12			negative regulation of actin filament polymerization [GO 0030837]	0.002384	7														membrane organization [GO 0061024]	2.75354e-10	24
	anatomical structure homeostasis [GO 0060249]	9.03534e-08	12			regulation of actin filament depolymerization [GO 0030834]	0.002416	6														single-organism membrane organization [GO 0044802]	1.84698e-09	23
	meiosis I [GO 0007127]	9.9232e-08	13			negative regulation of actin filament depolymerization [GO 0030835]	0.002416	6														endomembrane system organization [GO 0010256]	2.68922e-09	14
	telomere organization [GO 0032200]	1.05844e-07	12			barbed-end actin filament capping [GO 0051016]	0.002416	6														protein localization to Golgi apparatus [GO 0034067]	1.08966e-06	7
	DNA-dependent DNA replication maintenance of fidelity [GO 0045005]	1.94672e-07	7			actin filament capping [GO 0051693]	0.002416	6														protein insertion into ER membrane [GO 0045048]	1.3396e-06	5
	regulation of DNA metabolic process [GO 0051052]	2.43456e-07	13			actin cytoskeleton organization [GO 0030036]	0.002616	23														intra-Golgi vesicle-mediated transport [GO 0006891]	2.73509e-06	8
	negative regulation of DNA metabolic process [GO 0051053]	1.15906e-06	9			regulation of cell wall organization or biogenesis [GO 1903338]	0.002793	9														CVT pathway [GO 0032258]	2.87901e-06	9
	cellular macromolecule metabolic process [GO 0044260]	7.70052e-06	55			endoplasmic reticulum unfolded protein response [GO 0030968]	0.003308	10														post-Golgi vesicle-mediated transport [GO 0006892]	6.39318e-06	11
	non-recombinational repair [GO 0000726]	8.45724e-06	8			cellular response to unfolded protein [GO 0034620]	0.003308	10														Golgi to endosome transport [GO 0006895]	0.00017498	6
	double-strand break repair via synthesis-dependent strand annealing [GO 0045003]	9.89451e-06	6			regulation of actin cytoskeleton organization [GO 0032956]	0.003832	13														late endosome to vacuole transport [GO 0045324]	0.00017574	8
	negative regulation of cellular process [GO 0048523]	1.16083e-05	23			regulation of actin filament-based process [GO 0032970]	0.003832	13														establishment of protein localization to membrane [GO 0090150]	0.000455343	11
	DNA replication, removal of RNA primer [GO 0043137]	1.26219e-05	5			reproduction [GO 0000003]	0.005839	59														ER to Golgi vesicle-mediated transport [GO 0006888]	0.000603992	10
	negative regulation of biological process [GO 0048519]	2.74422e-05	23			filamentous growth [GO 0030447]	0.007429	24														protein localization to membrane [GO 0072657]	0.00072264	11
	negative regulation of transposition, RNA-mediated [GO 0010526]	3.33636e-05	5			response to chemical stimulus [GO 0042221]	0.010034	57														protein insertion into membrane [GO 0051205]	0.00159	5
	negative regulation of transposition [GO 0010529]	3.33636e-05	5			reproduction of a single-celled organism [GO 0032505]	0.010091	32														plasma membrane organization [GO 0007009]	0.001772	6
	double-strand break repair via break-induced replication [GO 0000727]	3.36222e-05	7			protein N-linked glycosylation [GO 0006487]	0.010506	12														protein targeting to Golgi [GO 0000042]	0.009194	3
	macromolecule metabolic process [GO 0043170]	4.23567e-05	55			regulation of cytoskeleton organization [GO 0051493]	0.01233	17														establishment of protein localization to Golgi [GO 0072600]	0.009194	3
	meiotic cell cycle [GO 0051321]	5.11086e-05	17			single-organism carbohydrate metabolic process [GO 0044723]	0.012762	42
	single-organism metabolic process [GO 0044710]	5.36674e-05	45			barrier septum assembly [GO 0000917]	0.013958	7
	negative regulation of nucleobase-containing compound metabolic process [GO 0045934]	6.23133e-05	17			negative regulation of protein polymerization [GO 0032272]	0.013958	7
	intra-S DNA damage checkpoint [GO 0031573]	7.43319e-05	5			cell septum assembly [GO 0090529]	0.013958	7
	negative regulation of nitrogen compound metabolic process [GO 0051172]	7.9498e-05	17			sexual reproduction [GO 0019953]	0.014357	35
	single-organism organelle organization [GO 1902589]	8.38216e-05	31			multi-organism reproductive process [GO 0044703]	0.014357	35
	meiotic cell cycle process [GO 1903046]	0.000105773	16			cell morphogenesis [GO 0000902]	0.014433	12
	DNA replication, Okazaki fragment processing [GO 0033567]	0.000147299	5			response to topologically incorrect protein [GO 0035966]	0.01713	13
	telomere maintenance via recombination [GO 0000722]	0.000205329	7			negative regulation of protein complex assembly [GO 0031333]	0.02174	8
	mitotic DNA damage checkpoint [GO 0044773]	0.000267684	5			ER-associated ubiquitin-dependent protein catabolic process [GO 0030433]	0.02247	13
	DNA strand elongation [GO 0022616]	0.000478118	7			ERAD pathway [GO 0036503]	0.02247	13
	replication fork protection [GO 0048478]	0.000882581	4			regulation of cellular component biogenesis [GO 0044087]	0.022747	23
	reciprocal meiotic recombination [GO 0007131]	0.00095189	8			reproductive process [GO 0022414]	0.023573	38
	reciprocal DNA recombination [GO 0035825]	0.00095189	8			carbohydrate derivative biosynthetic process [GO 1901137]	0.023687	34
	regulation of transposition, RNA-mediated [GO 0010525]	0.001681	5			actin filament depolymerization [GO 0030042]	0.025708	6
	double-strand break repair via nonhomologous end joining [GO 0006303]	0.001904	6			mitotic cytokinetic process [GO 1902410]	0.029546	14
	reproduction [GO 0000003]	0.001907	19			regulation of localization [GO 0032879]	0.029635	25
	negative regulation of cellular metabolic process [GO 0031324]	0.001999	18			actin polymerization or depolymerization [GO 0008154]	0.03472	9
	meiotic DNA double-strand break processing [GO 0000706]	0.00204	4			negative regulation of signal transduction [GO 0009968]	0.035063	12
	postreplication repair [GO 0006301]	0.002379	6			negative regulation of signaling [GO 0023057]	0.035063	12
	regulation of transposition [GO 0010528]	0.002421	5			growth [GO 0040007]	0.039101	27
	negative regulation of metabolic process [GO 0009892]	0.003203	18
	negative regulation of DNA replication [GO 0008156]	0.0034	5
	negative regulation of macromolecule metabolic process [GO 0010605]	0.003879	17
	regulation of nucleobase-containing compound metabolic process [GO 0019219]	0.003964	24
	negative regulation of DNA-dependent DNA replication [GO 2000104]	0.00404	4
	lagging strand elongation [GO 0006273]	0.004665	5
	base-excision repair [GO 0006284]	0.004665	5
	mitotic DNA integrity checkpoint [GO 0044774]	0.004665	5
	homeostatic process [GO 0042592]	0.005304	14
	regulation of nitrogen compound metabolic process [GO 0051171]	0.005368	24
	biological regulation [GO 0065007]	0.005515	38
	DNA double-strand break processing [GO 0000729]	0.007202	4
	heteroduplex formation [GO 0030491]	0.007202	4
	organelle organization [GO 0006996]	0.008225	34
	regulation of DNA replication [GO 0006275]	0.009117	7
	mitotic sister chromatid cohesion [GO 0007064]	0.012765	6
	nuclear chromosome segregation [GO 0098813]	0.015259	10
	maintenance of DNA repeat elements [GO 0043570]	0.017526	5
	meiotic joint molecule formation [GO 0000709]	0.022779	3
	replication fork processing [GO 0031297]

## Sheet: Results Pathways
Legend
Column A: Pathway names
Column B: number of environments in which BF < 0.01
Column C: number of environments in which F < 0.01
Column D: number of environments in which BF of environment (E) is greater than YPD control (C)
Column E: number of environments in which BF of environment (E) is less than YPD control (C)
Column F: number of genes in the cluster
	BF<0.01	F<0.01	E>C	C>E	No. of Genes
Cytoplasmic Ribosomal Proteins pathway.tsv	28	20	27	1	85
Principle Pathways of Carbon Metabolism pathway.tsv	2	0	0	2	67
Cell Cycle and Cell Division pathway.tsv	3	0	0	3	51
Glycolysis and Gluconeogenesis pathway.tsv	1	0	0	1	34
MAPK Signaling pathway.tsv	0	0	0	0	30
Superpathway of Histidine Purine and Pyrimidine pathway.tsv	0	0	0	0	30
TCA Cycle pathway.tsv	1	0	0	1	30
HOG pathway.tsv	0	0	0	0	19
De Novo Biosynthesis of Purine Nucleotides pathway.tsv	2	0	0	2	16
Meiotic Recombination pathway.tsv	2	0	0	2	16
Translation Factors pathway.tsv	1	0	0	1	16
Sulfur Amino Acid biosynthesis pathway.tsv	0	0	0	0	13
Mitochondrial tRNA Synthetases pathway.tsv	47	14	26	21	12
Sphingolipid Metabolism pathway.tsv	0	0	0	0	12
Gluconeogenesis pathway.tsv	0	0	0	0	11
Phosphatidic Acid and Phospholipid Biosynthesis pathway.tsv	0	0	0	0	11
Aerobic Glycerol Catabolism pathway.tsv	0	0	0	0	9
Fatty acid oxidation pathway.tsv	0	0	0	0	9
Glucose Repression pathway.tsv	1	0	0	1	9
Proteasome Degradation pathway.tsv	1	0	0	1	9
De Novo Biosynthesis of Pyrimidine Ribonucleotides pathway.tsv	0	0	0	0	8
De Novo NAD Biosynthesis pathway.tsv	0	0	0	0	8
Glycolysis pathway.tsv	5	0	0	5	8
Pentose Phosphate pathway.tsv	4	0	0	4	8
Cell cycle control by Pho kinase pathway.tsv	3	0	0	3	7
Non-Oxidative Branch of the Pentose pathway.tsv	4	0	0	4	7
Panothenate and Coenzyme A Biosynthesis pathway.tsv	1	0	0	1	7
Protein Modifications pathway.tsv	5	0	0	5	6
De Novo Biosyn. of Pyrimidine Deoxyribonucleotides pathway.tsv	192	0	56	136	4
Asparagine degradation pathway.tsv	38	0	0	38	3
DNA Replication pathway.tsv	12	0	1	11	3
Mating-pheromone response pathway.tsv	9	0	3	6	3
Cholesterol Biosynthesis pathway.tsv	290	0	99	114	2
Cytoplasmic tRNA Synthetases pathway.tsv	0	293	0	0	1

## Sheet: Pathways with BF<0.01
Note: Environments considered, given in column A, are derived from genome-wide deletion collection phenotype dataset (Hillenmeyer et al. Science 2008)
Note: Pathways selected from WikiPathways. See Methods.
Legend: For a cluster in a given environment, if BF statistic < 0.01, then it is indicated as “1” else “0”.
	Pathways
	Aerobic Glycerol Catabolism pathway.tsv	Asparagine degradation pathway.tsv	Cell Cycle and Cell Division pathway.tsv	Cell cycle control by Pho kinase pathway.tsv	Cholesterol Biosynthesis pathway.tsv	Cytoplasmic Ribosomal Proteins pathway.tsv	Cytoplasmic tRNA Synthetases pathway.tsv	De Novo Biosyn. of Pyrimidine Deoxyribonucleotides pathway.tsv	De Novo Biosynthesis of Purine Nucleotides pathway.tsv	De Novo Biosynthesis of Pyrimidine Ribonucleotides pathway.tsv	De Novo NAD Biosynthesis pathway.tsv	DNA Replication pathway.tsv	Fatty acid oxidation pathway.tsv	Gluconeogenesis pathway.tsv	Glucose Repression pathway.tsv	Glycolysis and Gluconeogenesis pathway.tsv	Glycolysis pathway.tsv	HOG pathway.tsv	MAPK Signaling pathway.tsv	Mating-pheromone response pathway.tsv	Meiotic Recombination pathway.tsv	Mitochondrial tRNA Synthetases pathway.tsv	Non-Oxidative Branch of the Pentose pathway.tsv	Panothenate and Coenzyme A Biosynthesis pathway.tsv	Pentose Phosphate pathway.tsv	Phosphatidic Acid and Phospholipid Biosynthesis pathway.tsv	Principle Pathways of Carbon Metabolism pathway.tsv	Proteasome Degradation pathway.tsv	Protein Modifications pathway.tsv	Sphingolipid Metabolism pathway.tsv	Sulfur Amino Acid biosynthesis pathway.tsv	Superpathway of Histidine Purine and Pyrimidine pathway.tsv	TCA Cycle pathway.tsv	Translation Factors pathway.tsv
X1.3.diallylurea.10000.um.20gen.new.scanner	0	0	0	0	0	0	1	0	0	0	0	0	0	0	0	0	0	0	0	0	0	0	0	0	0	0	0	0	0	0	0	0	0	0
X1.3.diallylurea.20000.um.20gen.new.scanner	0	0	0	0	0	1	1	0	0	0	0	0	0	0	0	0	0	0	0	0	0	0	0	0	0	0	0	0	0	0	0	0	0	0
X1.4.dimethylendothall.100.um.20gen.new.scanner	0	0	0	0	0	0	1	0	0	0	0	0	0	0	0	0	0	0	0	0	0	0	0	0	0	0	0	0	0	0	0	0	0	0
X1.7.octadiene.0.25...20gen.new.scanner	0	0	0	0	0	0	1	0	0	0	0	0	0	0	0	0	0	0	0	0	0	0	0	0	0	0	0	0	0	0	0	0	0	0
X1.8.nonadiene.0.49...20gen.new.scanner	0	0	0	0	0	0	1	0	0	0	0	0	0	0	0	0	0	0	0	0	0	0	0	0	0	0	0	0	0	0	0	0	0	0
X1.8.nonadiene.0.99...20gen.new.scanner	0	0	0	0	0	1	1	0	0	0	0	0	0	0	0	0	0	0	0	0	0	1	0	0	0	0	0	0	0	0	0	0	0	0
X23.degrees.C.15gen.old.scanner	0	0	0	0	0	0	1	0	0	0	0	0	0	0	0	0	0	0	0	0	0	0	0	0	0	0	0	0	0	0	0	0	0	0
X23.degrees.C.5gen.old.scanner	0	0	0	0	0	0	1	0	0	0	0	0	0	0	0	0	0	0	0	0	0	0	0	0	0	0	0	0	0	0	0	0	0	0
X25.degrees.C.15gen.old.scanner	0	0	0	0	0	0	1	0	0	0	0	0	0	0	0	0	0	0	0	0	0	0	0	0	0	0	0	0	0	0	0	0	0	0
X25.degrees.C.5gen.old.scanner	0	0	0	0	0	0	1	0	0	0	0	0	0	0	0	0	0	0	0	0	0	0	0	0	0	0	0	0	0	0	0	0	0	0
X2.cyanoethyl.acrylate.360000.um..5gen.new.scanner	0	0	0	0	0	0	1	0	0	0	0	0	0	0	0	0	0	0	0	0	0	0	0	0	0	0	0	0	0	0	0	0	0	0
X37.degrees.C.20gen.old.scanner	0	0	0	0	0	0	1	0	0	0	0	0	0	0	0	0	0	0	0	0	0	0	0	0	0	0	0	0	0	0	0	0	0	0
X37.degrees.C.5gen.old.scanner	0	0	0	0	0	0	1	0	0	0	0	0	0	0	0	0	0	0	0	0	0	0	0	0	0	0	0	0	0	0	0	0	0	0
X4NQO.0.0313.um..5gen.new.scanner	0	0	0	0	0	0	1	0	0	0	0	0	0	0	0	0	0	0	0	0	0	0	0	0	0	0	0	0	0	0	0	0	0	0
X5.fluorouracil.19.1.um.20gen.old.scanner	0	0	0	0	0	0	1	0	0	0	0	0	0	0	0	0	0	0	0	0	0	0	0	0	0	0	0	0	0	0	0	0	0	0
X5.fluorouracil.19.2.um.15gen.old.scanner	0	0	0	0	0	0	1	0	0	0	0	0	0	0	0	0	0	0	0	0	0	0	0	0	0	0	0	0	0	0	0	0	0	0
X5.fluorouracil.19.2.um.5gen.old.scanner	0	0	0	0	0	0	1	0	0	0	0	0	0	0	0	0	0	0	0	0	0	0	0	0	0	0	0	0	0	0	0	0	0	0
X5.fluorouracil.250.um.20gen.old.scanner	0	0	0	0	0	0	1	0	0	0	0	0	0	0	0	0	0	0	0	0	0	0	0	0	0	0	0	0	0	0	0	0	0	0
X5.fluorouracil.38.46.um.15gen.old.scanner	0	0	0	0	0	0	1	0	0	0	0	0	0	0	0	0	0	0	0	0	0	0	0	0	0	0	0	0	0	0	0	0	0	0
X5.fluorouracil.38.5.um.20gen.old.scanner	0	0	0	0	0	0	1	0	0	0	0	0	0	0	0	0	0	0	0	0	0	0	0	0	0	0	0	0	0	0	0	0	0	0
X5.fluorouracil.38.5.um.5gen.old.scanner	0	0	0	0	0	0	1	0	0	0	0	0	0	0	0	0	0	0	0	0	0	0	0	0	0	0	0	0	0	0	0	0	0	0
X5.fluorouracil.9.6.um.20gen.old.scanner	0	0	0	0	0	0	1	0	0	0	0	0	0	0	0	0	0	0	0	0	0	0	0	0	0	0	0	0	0	0	0	0	0	0
acetic.acid.50.um.ug.ml.20gen.new.scanner	0	0	0	0	0	0	1	0	0	0	0	0	0	0	0	0	0	0	0	0	0	0	0	0	0	0	0	0	0	0	0	0	0	0
aclacinomycin.A.32.25.um.20gen.new.scanner	0	0	0	0	0	0	1	0	0	0	0	0	0	0	0	0	0	0	0	0	0	0	0	0	0	0	0	0	0	0	0	0	0	0
acriflavinium.hydrochloride.250.um.20gen.old.scanner	0	0	0	0	0	1	1	0	0	0	0	0	0	0	0	0	0	0	0	0	0	0	0	0	0	0	0	0	0	0	0	0	0	0
adenine.dropout.5gen.old.scanner	0	0	0	0	0	0	1	0	0	0	0	0	0	0	0	0	0	0	0	0	0	0	0	0	0	0	0	0	0	0	0	0	0	0
adenophostin.A.500.um.20gen.new.scanner	0	0	0	0	0	0	1	0	0	0	0	0	0	0	0	0	0	0	0	0	0	0	0	0	0	0	0	0	0	0	0	0	0	0
AG.957..Biomol..500.um.20gen.new.scanner	0	0	0	0	0	0	1	0	0	0	0	0	0	0	0	0	0	0	0	0	0	0	0	0	0	0	0	0	0	0	0	0	0	0
aklavin.hydrochloride.250.um.20gen.old.scanner	0	0	0	0	0	0	1	0	0	0	0	0	0	0	0	0	0	0	0	0	0	0	0	0	0	0	0	0	0	0	0	0	0	0
alizarin.66.um.20gen.new.scanner	0	0	0	0	0	0	1	0	0	0	0	0	0	0	0	0	0	0	0	0	0	0	0	0	0	0	0	0	0	0	0	0	0	0
allyl.disulfide.0.01...20gen.new.scanner	0	0	0	0	0	0	1	0	0	0	0	0	0	0	0	0	0	0	0	0	0	0	0	0	0	0	0	0	0	0	0	0	0	0
allyl.disulfide.0.016...20gen.new.scanner	0	0	0	0	0	0	1	0	0	0	0	0	0	0	0	0	0	0	0	0	0	0	0	0	0	0	0	0	0	0	0	0	0	0
allyl.disulfide.0.06...20gen.new.scanner	0	0	0	0	0	0	1	0	0	0	0	0	0	0	0	0	0	0	0	0	0	0	0	0	0	0	0	0	0	0	0	0	0	0
allyl.sulfide.0.12...20gen.new.scanner	0	0	0	0	0	0	1	0	0	0	0	0	0	0	0	0	0	0	0	0	0	0	0	0	0	0	0	0	0	0	0	0	0	0
alverine.citrate.500.um.20gen.old.scanner	0	0	0	0	0	0	1	0	0	0	0	0	0	0	0	0	0	0	0	0	0	0	0	0	0	0	0	0	0	0	0	0	0	0
amphotericin.B.0.31.um.20gen.old.scanner	0	0	0	0	0	0	1	0	0	0	0	0	0	0	0	0	0	0	0	0	0	0	0	0	0	0	0	0	0	0	0	0	0	0
amsacrine.500.um.20gen.new.scanner	0	0	0	0	0	0	1	0	0	0	0	0	0	0	0	0	0	0	0	0	0	0	0	0	0	0	0	0	0	0	0	0	0	0
angelicin.62.5.um..5gen.new.scanner	0	0	0	0	0	0	1	0	0	0	0	0	0	0	0	0	0	0	0	0	0	0	0	0	0	0	0	0	0	0	0	0	0	0
angelicin.irradiated.62.5.um..5gen.new.scanner	0	0	0	0	0	0	1	0	0	0	0	0	0	0	0	0	0	0	0	0	0	0	0	0	0	0	0	0	0	0	0	0	0	0
arginine.dropout.5gen.old.scanner	0	0	0	0	0	0	1	0	0	0	0	0	0	0	0	0	0	0	0	0	0	0	0	0	0	0	0	0	0	0	0	0	0	0
aureobasidin.A.0.02.ug.ml..5gen.new.scanner	0	0	0	0	0	0	1	0	0	0	0	0	0	0	0	0	0	0	0	0	0	0	0	0	0	0	0	0	0	0	0	0	0	0
bathophenanthroline.disulfonate.100.um.20gen.old.scanner	0	0	0	0	0	0	1	0	0	0	0	0	0	0	0	0	0	0	0	0	0	0	0	0	0	0	0	0	0	0	0	0	0	0
bathophenanthroline.disulfonate.75.um.20gen.old.scanner	0	0	0	0	0	0	1	0	0	0	0	0	0	0	0	0	0	0	0	0	0	0	0	0	0	0	0	0	0	0	0	0	0	0
BCNU.62.5.um.20gen.new.scanner	0	0	0	0	0	0	1	0	0	0	0	0	0	0	0	0	0	0	0	0	0	0	0	0	0	0	0	0	0	0	0	0	0	0
BCS.100.um.20gen.old.scanner	0	0	0	0	0	0	1	0	0	0	0	0	0	0	0	0	0	0	0	0	0	1	0	0	0	0	0	0	0	0	0	0	0	0
BCS.200.um.20gen.old.scanner	0	0	0	0	0	0	1	0	0	0	0	0	0	0	0	0	0	0	0	0	0	1	0	0	0	0	0	0	0	0	0	0	0	0
benomyl.10.ug.ml..5gen.new.scanner	0	0	0	0	0	0	1	0	0	0	0	0	0	0	0	0	0	0	0	0	0	0	0	0	0	0	0	0	0	0	0	0	0	0
benomyl.10.ug.ml.5gen.new.scanner	0	0	0	0	0	0	1	0	0	0	0	0	0	0	0	0	0	0	0	0	0	0	0	0	0	0	0	0	0	0	0	0	0	0
benzaldehyde.0.003....5gen.new.scanner	0	0	0	0	0	0	1	0	0	0	0	0	0	0	0	0	0	0	0	0	0	0	0	0	0	0	0	0	0	0	0	0	0	0
berberine.chloride.125.um.20gen.old.scanner	0	0	0	0	0	0	1	0	0	0	0	0	0	0	0	0	0	0	0	0	0	0	0	0	0	0	0	0	0	0	0	0	0	0
biotin.partial.drop.out.25...10gen.new.scanner	0	0	0	0	0	0	1	0	0	0	0	0	0	0	0	0	0	0	0	0	0	0	0	0	0	0	0	0	0	0	0	0	0	0
bisphenol.125.um..5gen.new.scanner	0	0	0	0	0	0	1	0	0	0	0	0	0	0	0	0	0	0	0	0	0	0	0	0	0	0	0	0	0	0	0	0	0	0
bleomycin.1.13.ug.ml..5gen.new.scanner	0	0	0	0	0	0	1	0	0	0	0	0	0	0	0	0	0	0	0	0	0	0	0	0	0	0	0	0	0	0	0	0	0	0
bleomycin.1.7.ug.ml..5gen.new.scanner	0	0	0	0	0	0	1	0	0	0	0	0	0	0	0	0	0	0	0	0	0	0	0	0	0	0	0	0	0	0	0	0	0	0
busulfan.1000.um.20gen.new.scanner	0	0	0	0	0	0	1	0	0	0	0	0	0	0	0	0	0	0	0	0	0	0	0	0	0	0	0	0	0	0	0	0	0	0
busulfan.500.um.20gen.new.scanner	0	0	0	0	0	0	1	0	0	0	0	0	0	0	0	0	0	0	0	0	0	0	0	0	0	0	0	0	0	0	0	0	0	0
calcium.pantothenate.partial.drop.out.25...10gen.new.scanner	0	0	0	0	0	0	1	0	0	0	0	0	0	0	0	0	0	0	0	0	0	0	0	0	0	0	0	0	0	0	0	0	0	0
calyculin.A.2.5.um.20gen.new.scanner	0	0	0	0	0	0	1	0	0	0	0	0	0	0	0	0	0	0	0	0	0	0	0	0	0	0	0	0	0	0	0	0	0	0
camptothecin.30000.ug.ml.20gen.new.scanner	0	0	0	0	0	0	1	0	0	0	0	0	0	0	0	0	0	0	0	0	0	0	0	0	0	0	0	0	0	0	0	0	0	0
camptothecin.30.ug.ml.20gen.new.scanner	0	0	0	0	0	0	1	0	0	0	0	0	0	0	0	0	0	0	0	0	0	0	0	0	0	0	0	0	0	0	0	0	0	0
camptothecin.30.ug.ml..5gen.new.scanner	0	0	0	0	0	0	1	0	0	0	0	0	0	0	0	0	0	0	0	0	0	0	0	0	0	0	0	0	0	0	0	0	0	0
cantharidin.100.um.20gen.new.scanner	0	0	0	0	0	0	1	0	0	0	0	0	0	0	0	0	0	0	0	0	0	0	0	0	0	0	0	0	0	0	0	0	0	0
cantharidin.100.um..5gen.new.scanner	0	0	0	0	0	0	1	0	0	0	0	0	0	0	0	0	0	0	0	0	0	0	0	0	0	0	0	0	0	0	0	0	0	0
cantharidin.200.um.20gen.new.scanner	0	0	0	0	0	0	1	0	0	0	0	0	0	0	0	0	0	0	0	0	0	0	0	0	0	0	0	0	0	0	0	0	0	0
cantharidin.250.um.20gen.new.scanner	0	0	0	0	0	0	1	0	0	0	0	0	0	0	0	0	0	0	0	0	0	0	0	0	0	0	0	0	0	0	0	0	0	0
cantharidin.analog.125.ug.ml.20gen.new.scanner	0	0	0	0	0	0	1	0	0	0	0	0	0	0	0	0	0	0	0	0	0	0	0	0	0	0	0	0	0	0	0	0	0	0
cantharidin.analog.250.ug.ml.20gen.new.scanner	0	0	0	0	0	0	1	0	0	0	0	0	0	0	0	0	0	0	0	0	0	0	0	0	0	0	0	0	0	0	0	0	0	0
cantharidin.disodium.100.um.20gen.new.scanner	0	0	0	0	0	0	1	0	0	0	0	0	0	0	0	0	0	0	0	0	0	0	0	0	0	0	0	0	0	0	0	0	0	0
carboplatin.15000.um..5gen.new.scanner	0	0	0	0	0	0	1	0	0	0	0	0	0	0	0	0	0	0	0	0	0	0	0	0	0	0	0	0	0	0	0	0	0	0
carboplatin.15.mm..5gen.new.scanner	0	0	0	0	0	0	1	0	0	0	0	0	0	0	0	0	0	0	0	0	0	0	0	0	0	0	0	0	0	0	0	0	0	0
carboplatin.250.um.20gen.new.scanner	0	0	0	0	0	0	1	0	0	0	0	0	0	0	0	0	0	0	0	0	0	0	0	0	0	0	0	0	0	0	0	0	0	0
carboplatin.500.um.20gen.new.scanner	0	0	0	0	0	0	1	0	0	0	0	0	0	0	0	0	0	0	0	0	0	0	0	0	0	0	0	0	0	0	0	0	0	0
carboplatin.700.um..5gen.new.scanner	0	0	0	0	0	0	1	0	0	0	0	0	0	0	0	0	0	0	0	0	0	0	0	0	0	0	0	0	0	0	0	0	0	0
caspofungin.1.nm.20gen.old.scanner	0	0	0	0	0	0	1	0	0	0	0	0	0	0	0	0	0	0	0	0	0	0	0	0	0	0	0	0	0	0	0	0	0	0
CdCl2.7.81.um.20gen.new.scanner	0	0	0	0	0	1	1	0	0	0	0	0	0	0	0	0	0	0	0	0	0	1	0	0	0	0	0	0	0	0	0	0	0	0
chemical.diversity.labs.14a.6.2.um.20gen.new.scanner	0	0	0	0	0	0	1	0	0	0	0	0	0	0	0	0	0	0	0	0	0	0	0	0	0	0	0	0	0	0	0	0	0	0
chemical.diversity.labs.14f.6.2.um.20gen.new.scanner	0	0	0	0	0	0	1	0	0	0	0	0	0	0	0	0	0	0	0	0	0	0	0	0	0	0	0	0	0	0	0	0	0	0
chemical.diversity.labs.1c10.0.75.um.20gen.new.scanner	0	0	0	0	0	0	1	0	0	0	0	0	0	0	0	0	0	0	0	0	0	0	0	0	0	0	0	0	0	0	0	0	0	0
chemical.diversity.labs.1c10.1.5.um.20gen.new.scanner	0	0	0	0	0	0	1	0	0	0	0	0	0	0	0	0	0	0	0	0	0	0	0	0	0	0	0	0	0	0	0	0	0	0
chemical.diversity.labs.218.250.um.20gen.new.scanner	0	0	0	0	0	0	1	0	0	0	0	0	0	0	0	0	0	0	0	0	0	0	0	0	0	0	0	0	0	0	0	0	0	0
chemical.diversity.labs.232.62.um.20gen.new.scanner	0	0	0	0	0	0	1	0	0	0	0	0	0	0	0	0	0	0	0	0	0	0	0	0	0	0	0	0	0	0	0	0	0	0
chemical.diversity.labs.246.62.um.20gen.new.scanner	0	0	0	0	0	0	1	0	0	0	0	0	0	0	0	0	0	0	0	0	0	0	0	0	0	0	0	0	0	0	0	0	0	0
chemical.diversity.labs.275.62.um.20gen.new.scanner	0	0	0	0	0	0	1	0	0	0	0	0	0	0	0	0	0	0	0	0	0	0	0	0	0	0	0	0	0	0	0	0	0	0
chemical.diversity.labs.3f2.12.5.um.20gen.new.scanner	0	0	0	0	0	0	1	0	0	0	0	0	0	0	0	0	0	0	0	0	0	0	0	0	0	0	0	0	0	0	0	0	0	0
chemical.diversity.labs.41.500.um.20gen.new.scanner	0	0	0	0	0	0	1	0	0	0	0	0	0	0	0	0	0	0	0	0	0	0	0	0	0	0	0	0	0	0	0	0	0	0
chemical.diversity.labs.6842.62.um.20gen.new.scanner	0	0	0	0	0	0	1	0	0	0	0	0	0	0	0	0	0	0	0	0	0	0	0	0	0	0	0	0	0	0	0	0	0	0
chlorambucil.15.63.um.20gen.new.scanner	0	0	0	0	0	0	1	0	0	0	0	0	0	0	0	0	0	0	0	0	0	0	0	0	0	0	0	0	0	0	0	0	0	0
chlorambucil.250.um.20gen.new.scanner	0	0	0	0	0	0	1	0	0	0	0	0	0	0	0	0	0	0	0	0	0	0	0	0	0	0	0	0	0	0	0	0	0	0
chlorambucil.500.um.20gen.new.scanner	0	0	0	0	0	0	1	0	0	0	0	0	0	0	0	0	0	0	0	0	0	0	0	0	0	0	0	0	0	0	0	0	0	0
CID.144303.1.9.um.20gen.new.scanner	0	0	0	0	0	0	1	0	0	0	0	0	0	0	0	0	0	0	0	0	0	0	0	0	0	0	0	0	0	0	0	0	0	0
CID.403818.125.um.20gen.new.scanner	0	0	0	0	0	0	1	0	0	0	0	0	0	0	0	0	0	0	0	0	0	0	0	0	0	0	0	0	0	0	0	0	0	0
CID.604586.31.25.um.20gen.new.scanner	0	0	0	0	0	0	1	0	0	0	0	0	0	0	0	0	0	0	0	0	0	0	0	0	0	0	0	0	0	0	0	0	0	0
CID.621889.125.um.20gen.new.scanner	0	0	0	0	0	0	1	0	0	0	0	0	0	0	0	0	0	0	0	0	0	0	0	0	0	0	0	0	0	0	0	0	0	0
CID.622648.31.25.um.20gen.new.scanner	0	0	0	0	0	0	1	0	0	0	0	0	0	0	0	0	0	0	0	0	0	0	0	0	0	0	0	0	0	0	0	0	0	0
CID.630688.250.um.20gen.new.scanner	0	0	0	0	0	0	1	0	0	0	0	0	0	0	0	0	0	0	0	0	0	0	0	0	0	0	0	0	0	0	0	0	0	0
CID.632839.62.5.um.20gen.new.scanner	0	0	0	0	0	0	1	0	0	0	0	0	0	0	0	0	0	0	0	0	0	0	0	0	0	0	0	0	0	0	0	0	0	0
CID.652287.500.um.20gen.new.scanner	0	0	0	0	0	0	1	0	0	0	0	0	0	0	0	0	0	0	0	0	0	0	0	0	0	0	0	0	0	0	0	0	0	0
CID.678146.1.9.um.20gen.new.scanner	0	0	0	0	0	0	1	0	0	0	0	0	0	0	0	0	0	0	0	0	0	0	0	0	0	0	0	0	0	0	0	0	0	0
CID.683517.15.6.um.20gen.new.scanner	0	0	0	0	0	0	1	0	0	0	0	0	0	0	0	0	0	0	0	0	0	0	0	0	0	0	0	0	0	0	0	0	0	0
CID.688028.1.9.um.20gen.new.scanner	0	0	0	0	0	0	1	0	0	0	0	0	0	0	0	0	0	0	0	0	0	0	0	0	0	0	0	0	0	0	0	0	0	0
CID.693573.250.um.20gen.new.scanner	0	0	0	0	0	0	1	0	0	0	0	0	0	0	0	0	0	0	0	0	0	0	0	0	0	0	0	0	0	0	0	0	0	0
CID.697443.0.95.um.20gen.new.scanner	0	0	0	0	0	0	1	0	0	0	0	0	0	0	0	0	0	0	0	0	0	0	0	0	0	0	0	0	0	0	0	0	0	0
cisplatin.125.um.20gen.new.scanner	0	0	0	0	0	0	1	0	0	0	0	0	0	0	0	0	0	0	0	0	0	0	0	0	0	0	0	0	0	0	0	0	0	0
cisplatin.125.um.20gen.old.scanner	0	0	0	0	0	0	1	0	0	0	0	0	0	0	0	0	0	0	0	0	0	0	0	0	0	0	0	0	0	0	0	0	0	0
cisplatin.133.2.um.20gen.old.scanner	0	0	0	0	0	0	1	0	0	0	0	0	0	0	0	0	0	0	0	0	0	0	0	0	0	0	0	0	0	0	0	0	0	0
cisplatin.250.um.20gen.old.scanner	0	0	0	0	0	0	1	0	0	0	0	0	0	0	0	0	0	0	0	0	0	0	0	0	0	0	0	0	0	0	0	0	0	0
cisplatin.31.25.um.20gen.old.scanner	0	0	0	0	0	0	1	0	0	0	0	0	0	0	0	0	0	0	0	0	0	1	0	0	0	0	0	0	0	0	0	0	0	0
cisplatin.500.um.20gen.old.scanner	0	0	0	0	0	0	1	0	0	0	0	0	0	0	0	0	0	0	0	0	0	0	0	0	0	0	0	0	0	0	0	0	0	0
cisplatin.500.um..5gen.new.scanner	0	0	0	0	0	0	1	0	0	0	0	0	0	0	0	0	0	0	0	0	0	0	0	0	0	0	0	0	0	0	0	0	0	0
cisplatin.62.5.um.20gen.old.scanner	0	0	0	0	0	0	1	0	0	0	0	0	0	0	0	0	0	0	0	0	0	0	0	0	0	0	0	0	0	0	0	0	0	0
cisplatin.66.um.20gen.old.scanner	0	0	0	0	0	0	1	0	0	0	0	0	0	0	0	0	0	0	0	0	0	0	0	0	0	0	0	0	0	0	0	0	0	0
clotrimazole.1.um.20gen.old.scanner	0	0	0	0	0	0	1	0	0	0	0	0	0	0	0	0	0	0	0	0	0	1	0	0	0	0	0	0	0	0	0	0	0	0
clotrimazole.2.um.20gen.old.scanner	0	0	0	0	0	0	1	0	0	0	0	0	0	0	0	0	0	0	0	0	0	0	0	0	0	0	0	0	0	0	0	0	0	0
CoCl2.1250.um.20gen.new.scanner	0	0	0	0	0	0	1	0	0	0	0	0	0	0	0	0	0	0	0	0	0	0	0	0	0	0	0	0	0	0	0	0	0	0
curcumin.150.um..5gen.new.scanner	0	0	0	0	0	0	1	0	0	0	0	0	0	0	0	0	0	0	0	0	0	0	0	0	0	0	0	0	0	0	0	0	0	0
CuSO4.10000.um.20gen.new.scanner	0	0	0	0	0	0	1	0	0	0	0	0	0	0	0	0	0	0	0	0	0	0	0	0	0	0	0	0	0	0	0	0	0	0
CuSO4.12000.um.20gen.old.scanner	0	0	0	0	0	0	1	0	0	0	0	0	0	0	0	0	0	0	0	0	0	0	0	0	0	0	0	0	0	0	0	0	0	0
cycloheximide.32.3.um.20gen.new.scanner	0	0	0	0	0	0	1	0	0	0	0	0	0	0	0	0	0	0	0	0	0	0	0	0	0	0	0	0	0	0	0	0	0	0
DMAEC.240000.um..5gen.new.scanner	0	0	0	0	0	0	1	0	0	0	0	0	0	0	0	0	0	0	0	0	0	0	0	0	0	0	0	0	0	0	0	0	0	0
DMSO.4..20gen.new.scanner	0	0	0	0	0	0	1	0	0	0	0	0	0	0	0	0	0	0	0	0	0	0	0	0	0	0	0	0	0	0	0	0	0	0
FeCl4.5000.um.20gen.new.scanner	0	0	0	0	0	0	1	0	0	0	0	0	0	0	0	0	0	0	0	0	0	0	0	0	0	0	0	0	0	0	0	0	0	0
FeCl4.5000.um.20gen.old.scanner	0	0	0	0	0	0	1	0	0	0	0	0	0	0	0	0	0	0	0	0	0	0	0	0	0	0	0	0	0	0	0	0	0	0
FK506.0.05.ug.ml.NaCl.600.mm.20gen.new.scanner	0	0	0	0	0	1	1	0	0	0	0	0	0	0	0	0	0	0	0	0	0	0	0	0	0	0	0	0	0	0	0	0	0	0
FK506.0.1.ug.ml.NaCl.600.mm.20gen.new.scanner	0	0	0	0	0	1	1	0	0	0	0	0	0	0	0	0	0	0	0	0	0	0	0	0	0	0	0	0	0	0	0	0	0	0
FK506.100.um.20gen.new.scanner	0	0	0	0	0	0	1	0	0	0	0	0	0	0	0	0	0	0	0	0	0	0	0	0	0	0	0	0	0	0	0	0	0	0
FK506.200.um.20gen.new.scanner	0	0	0	0	0	0	1	0	0	0	0	0	0	0	0	0	0	0	0	0	0	0	0	0	0	0	0	0	0	0	0	0	0	0
FK506.20gen.new.scanner	0	0	0	0	0	0	1	0	0	0	0	0	0	0	0	0	0	0	0	0	0	0	0	0	0	0	0	0	0	0	0	0	0	0
FK506.50.um.20gen.new.scanner	0	0	0	0	0	0	1	0	0	0	0	0	0	0	0	0	0	0	0	0	0	0	0	0	0	0	0	0	0	0	0	0	0	0
FK506.62.5.um.20gen.new.scanner	0	0	0	0	0	0	1	0	0	0	0	0	0	0	0	0	0	0	0	0	0	0	0	0	0	0	0	0	0	0	0	0	0	0
floxuridine.3.37.um.20gen.old.scanner	0	0	0	0	0	0	1	0	0	0	0	0	0	0	0	0	0	0	0	0	0	1	0	0	0	0	0	0	0	0	0	0	0	0
floxuridine.3.37.um.5gen.old.scanner	0	0	0	0	0	0	1	0	0	0	0	0	0	0	0	0	0	0	0	0	0	0	0	0	0	0	0	0	0	0	0	0	0	0
folic.acid.drop.out.10gen.new.scanner	0	0	0	0	0	0	1	0	0	0	0	0	0	0	0	0	0	0	0	0	0	0	0	0	0	0	0	0	0	0	0	0	0	0
formestane.62.5.um.20gen.old.scanner	0	0	0	0	0	0	1	0	0	0	0	0	0	0	0	0	0	0	0	0	0	0	0	0	0	0	0	0	0	0	0	0	0	0
H2O2.5.mm.5gen.new.scanner	0	0	0	0	0	0	1	0	0	0	0	0	0	0	0	0	0	0	0	0	0	0	0	0	0	0	0	0	0	0	0	0	0	0
hexestrol.125.um.20gen.old.scanner	0	0	0	0	0	0	1	0	0	0	0	0	0	0	0	0	0	0	0	0	0	0	0	0	0	0	0	0	0	0	0	0	0	0
HgCl2.62.5.um.20gen.new.scanner	0	0	0	0	0	0	1	0	0	0	0	0	0	0	0	0	0	0	0	0	0	0	0	0	0	0	0	0	0	0	0	0	0	0
hydroxyurea.100000.um.20gen.new.scanner	0	0	0	0	0	0	1	0	0	0	0	0	0	0	0	0	0	0	0	0	0	0	0	0	0	0	0	0	0	0	0	0	0	0
hydroxyurea.100000.um..5gen.new.scanner	0	0	0	0	0	0	1	0	0	0	0	0	0	0	0	0	0	0	0	0	0	0	0	0	0	0	0	0	0	0	0	0	0	0
hydroxyurea.200000.um..5gen.new.scanner	0	0	0	0	0	0	1	0	0	0	0	0	0	0	0	0	0	0	0	0	0	0	0	0	0	0	0	0	0	0	0	0	0	0
hydroxyurea.25000.um.20gen.new.scanner	0	0	0	0	0	0	1	0	0	0	0	0	0	0	0	0	0	0	0	0	0	0	0	0	0	0	0	0	0	0	0	0	0	0
hydroxyurea.50000.um.20gen.new.scanner	0	0	0	0	0	0	1	0	0	0	0	0	0	0	0	0	0	0	0	0	0	0	0	0	0	0	0	0	0	0	0	0	0	0
hydroxyurea.50000.um..5gen.new.scanner	0	0	0	0	0	0	1	0	0	0	0	0	0	0	0	0	0	0	0	0	0	0	0	0	0	0	0	0	0	0	0	0	0	0
hygromycin.0.4.um.20gen.new.scanner	0	0	0	0	0	0	1	0	0	0	0	0	0	0	0	0	0	0	0	0	0	0	0	0	0	0	0	0	0	0	0	0	0	0
hygromycin.13.75.um.20gen.new.scanner	0	0	0	0	0	0	1	0	0	0	0	0	0	0	0	0	0	0	0	0	0	0	0	0	0	0	0	0	0	0	0	0	0	0
indirubin.1000.um.20gen.new.scanner	0	0	0	0	0	0	1	0	0	0	0	0	0	0	0	0	0	0	0	0	0	0	0	0	0	0	0	0	0	0	0	0	0	0
inositol.drop.out.10gen.new.scanner	0	0	0	0	0	0	1	0	0	0	0	0	0	0	0	0	0	0	0	0	0	0	0	0	0	0	0	0	0	0	0	0	0	0
isoleucine.dropout.5gen.old.scanner	0	0	0	0	0	0	1	0	0	0	0	0	0	0	0	0	0	0	0	0	0	0	0	0	0	0	0	0	0	0	0	0	0	0
K2Cr2O7.125.um.20gen.new.scanner	0	0	0	0	0	0	1	0	0	0	0	0	0	0	0	0	0	0	0	0	0	0	0	0	0	0	0	0	0	0	0	0	0	0
latrunculin.0.78.um.0gen.new.scanner	0	0	0	0	0	0	1	0	0	0	0	0	0	0	0	0	0	0	0	0	0	0	0	0	0	0	0	0	0	0	0	0	0	0
latrunculin.0.78.um.10gen.new.scanner	0	0	0	0	0	0	1	0	0	0	0	0	0	0	0	0	0	0	0	0	0	0	0	0	0	0	0	0	0	0	0	0	0	0
latrunculin.0.78.um..5gen.new.scanner	0	0	0	0	0	0	1	0	0	0	0	0	0	0	0	0	0	0	0	0	0	0	0	0	0	0	0	0	0	0	0	0	0	0
latrunculin.0.78.um.5gen.new.scanner	0	0	0	0	0	0	1	0	0	0	0	0	0	0	0	0	0	0	0	0	0	0	0	0	0	0	0	0	0	0	0	0	0	0
latrunculin.0.975.um.20gen.new.scanner	0	0	0	0	0	0	1	0	0	0	0	0	0	0	0	0	0	0	0	0	0	0	0	0	0	0	0	0	0	0	0	0	0	0
latrunculin.3.um..5gen.new.scanner	0	0	0	0	0	0	1	0	0	0	0	0	0	0	0	0	0	0	0	0	0	0	0	0	0	0	0	0	0	0	0	0	0	0
L.dopa.12.5.ug.ml.20gen.new.scanner	0	0	0	0	0	0	1	0	0	0	0	0	0	0	0	0	0	0	0	0	0	0	0	0	0	0	0	0	0	0	0	0	0	0
LiCl.100.mm..5gen.new.scanner	0	0	0	0	0	0	1	0	0	0	0	0	0	0	0	0	0	0	0	0	0	0	0	0	0	0	0	0	0	0	0	0	0	0
LiCl.100.mm.FK506.1.ug.ml..5gen.new.scanner	0	0	0	0	0	0	1	0	0	0	0	0	0	0	0	0	0	0	0	0	0	0	0	0	0	0	0	0	0	0	0	0	0	0
LiCl.150.mm.20gen.new.scanner	0	0	0	0	0	1	1	0	0	0	0	0	0	0	0	0	0	0	0	0	0	0	0	0	0	0	0	0	0	0	0	0	0	0
lovastatin.154.5.um.20gen.old.scanner	0	0	0	0	0	0	1	0	0	0	0	0	0	0	0	0	0	0	0	0	0	0	0	0	0	0	0	0	0	0	0	0	0	0
lovastatin.77.2.um.20gen.old.scanner	0	0	0	0	0	0	1	0	0	0	0	0	0	0	0	0	0	0	0	0	0	0	0	0	0	0	0	0	0	0	0	0	0	0
lysine.dropout.20gen.old.scanner	0	0	0	0	0	0	1	0	0	0	0	0	0	0	0	0	0	0	0	0	0	1	0	0	0	0	0	0	0	0	0	0	0	0
lysine.dropout.5gen.old.scanner	0	0	0	0	0	0	1	0	0	0	0	0	0	0	0	0	0	0	0	0	0	0	0	0	0	0	0	0	0	0	0	0	0	0
mebendazole.1000.um.20gen.old.scanner	0	0	0	0	0	0	1	0	0	0	0	0	0	0	0	0	0	0	0	0	0	0	0	0	0	0	0	0	0	0	0	0	0	0
mechlorethamine.31.25.um.20gen.new.scanner	0	0	0	0	0	0	1	0	0	0	0	0	0	0	0	0	0	0	0	0	0	0	0	0	0	0	0	0	0	0	0	0	0	0
mechlorethamine.62.5.um.0gen.new.scanner	0	0	0	0	0	0	1	0	0	0	0	0	0	0	0	0	0	0	0	0	0	0	0	0	0	0	0	0	0	0	0	0	0	0
mechlorethamine.62.5.um.10gen.new.scanner	0	0	0	0	0	0	1	0	0	0	0	0	0	0	0	0	0	0	0	0	0	0	0	0	0	0	0	0	0	0	0	0	0	0
mechlorethamine.62.5.um.20gen.new.scanner	0	0	0	0	0	0	1	0	0	0	0	0	0	0	0	0	0	0	0	0	0	0	0	0	0	0	0	0	0	0	0	0	0	0
mechlorethamine.62.5.um.20gen.old.scanner	0	0	0	0	0	0	1	0	0	0	0	0	0	0	0	0	0	0	0	0	0	0	0	0	0	0	0	0	0	0	0	0	0	0
mechlorethamine.62.5.um..5gen.new.scanner	0	0	0	0	0	0	1	0	0	0	0	0	0	0	0	0	0	0	0	0	0	0	0	0	0	0	0	0	0	0	0	0	0	0
mechlorethamine.62.5.um.5gen.new.scanner	0	0	0	0	0	0	1	0	0	0	0	0	0	0	0	0	0	0	0	0	0	0	0	0	0	0	0	0	0	0	0	0	0	0
melphalan.2000.um.20gen.new.scanner	0	0	0	0	0	0	1	0	0	0	0	0	0	0	0	0	0	0	0	0	0	0	0	0	0	0	0	0	0	0	0	0	0	0
melphalan.250.um.20gen.new.scanner	0	0	0	0	0	0	1	0	0	0	0	0	0	0	0	0	0	0	0	0	0	0	0	0	0	0	0	0	0	0	0	0	0	0
melphalan.500.um.20gen.new.scanner	0	0	0	0	0	0	1	0	0	0	0	0	0	0	0	0	0	0	0	0	0	0	0	0	0	0	0	0	0	0	0	0	0	0
methotrexate.250.um.20gen.old.scanner	0	0	0	0	0	0	1	0	0	0	0	0	0	0	0	0	0	0	0	0	0	0	0	0	0	0	0	0	0	0	0	0	0	0
methotrexate.500.um..5gen.new.scanner	0	0	0	0	0	0	1	0	0	0	0	0	0	0	0	0	0	0	0	0	0	0	0	0	0	0	0	0	0	0	0	0	0	0
methoxsalen.500.um.20gen.old.scanner	0	0	0	0	0	0	1	0	0	0	0	0	0	0	0	0	0	0	0	0	0	0	0	0	0	0	0	0	0	0	0	0	0	0
miconazole.100.um.20gen.old.scanner	0	0	0	0	0	0	1	0	0	0	0	0	0	0	0	0	0	0	0	0	0	0	0	0	0	0	0	0	0	0	0	0	0	0
miconazole.25.nm.20gen.old.scanner	0	0	0	0	0	0	1	0	0	0	0	0	0	0	0	0	0	0	0	0	0	1	0	0	0	0	0	0	0	0	0	0	0	0
miconazole.50.nm.20gen.old.scanner	0	0	0	0	0	0	1	0	0	0	0	0	0	0	0	0	0	0	0	0	0	0	0	0	0	0	0	0	0	0	0	0	0	0
minimal.media.0gen.new.scanner	0	0	0	0	0	0	1	0	0	0	0	0	0	0	0	0	0	0	0	0	0	0	0	0	0	0	0	0	0	0	0	0	0	0
minimal.media.0gen.old.scanner	0	0	0	0	0	0	1	0	0	0	0	0	0	0	0	0	0	0	0	0	0	0	0	0	0	0	0	0	0	0	0	0	0	0
minimal.media..10gen.new.scanner	0	0	0	0	0	0	1	0	0	0	0	0	0	0	0	0	0	0	0	0	0	0	0	0	0	0	0	0	0	0	0	0	0	0
minimal.media.10gen.new.scanner	0	0	0	0	0	0	1	0	0	0	0	0	0	0	0	0	0	0	0	0	0	0	0	0	0	0	0	0	0	0	0	0	0	0
minimal.media.10gen.old.scanner	0	0	0	0	0	0	1	0	0	0	0	0	0	0	0	0	0	0	0	0	0	0	0	0	0	0	0	0	0	0	0	0	0	0
minimal.media.15gen.old.scanner	0	0	0	0	0	0	1	0	0	0	0	0	0	0	0	0	0	0	0	0	0	0	0	0	0	0	0	0	0	0	0	0	0	0
minimal.media.20gen.old.scanner	0	0	0	0	0	0	1	0	0	0	0	0	0	0	0	0	0	0	0	0	0	0	0	0	0	0	0	0	0	0	0	0	0	0
minimal.media.400.um.15gen.old.scanner	0	0	0	0	0	0	1	0	0	0	0	0	0	0	0	0	0	0	0	0	0	0	0	0	0	0	0	0	0	0	0	0	0	0
minimal.media.400.um.5gen.old.scanner	0	0	0	0	0	0	1	0	0	0	0	0	0	0	0	0	0	0	0	0	0	0	0	0	0	0	0	0	0	0	0	0	0	0
minimal.media..5gen.new.scanner	0	0	0	0	0	0	1	0	0	0	0	0	0	0	0	0	0	0	0	0	0	0	0	0	0	0	0	0	0	0	0	0	0	0
minimal.media.5gen.new.scanner	0	0	0	0	0	0	1	0	0	0	0	0	0	0	0	0	0	0	0	0	0	0	0	0	0	0	0	0	0	0	0	0	0	0
minimal.media..5gen.old.scanner	0	0	0	0	0	0	1	0	0	0	0	0	0	0	0	0	0	0	0	0	0	0	0	0	0	0	0	0	0	0	0	0	0	0
minimal.media.5gen.old.scanner	0	0	0	0	0	0	1	0	0	0	0	0	0	0	0	0	0	0	0	0	0	0	0	0	0	0	0	0	0	0	0	0	0	0
mitomycin.c.1000.um.10gen.new.scanner	0	0	0	0	0	1	1	0	0	0	0	0	0	0	0	0	0	0	0	0	0	0	0	0	0	0	0	0	0	0	0	0	0	0
mitomycin.c.1000.um.20gen.new.scanner	0	0	0	0	0	1	1	0	0	0	0	0	0	0	0	0	0	0	0	0	0	0	0	0	0	0	0	0	0	0	0	0	0	0
mitomycin.c.1000.um.20gen.old.scanner	0	0	0	0	0	0	1	0	0	0	0	0	0	0	0	0	0	0	0	0	0	1	0	0	0	0	0	0	0	0	0	0	0	0
mitomycin.c.1000.um..5gen.new.scanner	0	0	0	0	0	1	1	0	0	0	0	0	0	0	0	0	0	0	0	0	0	0	0	0	0	0	0	0	0	0	0	0	0	0
mitomycin.c.1.mm..5gen.new.scanner	0	0	0	0	0	1	1	0	0	0	0	0	0	0	0	0	0	0	0	0	0	0	0	0	0	0	0	0	0	0	0	0	0	0
MMS.0.002...10gen.new.scanner	0	0	0	0	0	1	1	0	0	0	0	0	0	0	0	0	0	0	0	0	0	0	0	0	0	0	0	0	0	0	0	0	0	0
MMS.0.002...20gen.new.scanner	0	0	0	0	0	0	1	0	0	0	0	0	0	0	0	0	0	0	0	0	0	0	0	0	0	0	0	0	0	0	0	0	0	0
MMS.0.002....5gen.new.scanner	0	0	0	0	0	0	1	0	0	0	0	0	0	0	0	0	0	0	0	0	0	0	0	0	0	0	0	0	0	0	0	0	0	0
MMS.0.004....5gen.new.scanner	0	0	0	0	0	0	1	0	0	0	0	0	0	0	0	0	0	0	0	0	0	0	0	0	0	0	0	0	0	0	0	0	0	0
MnCl2.1.mm.20gen.new.scanner	0	0	0	0	0	0	1	0	0	0	0	0	0	0	0	0	0	0	0	0	0	0	0	0	0	0	0	0	0	0	0	0	0	0
MnCl2.2.mm.20gen.new.scanner	0	0	0	0	0	1	1	0	0	0	0	0	0	0	0	0	0	0	0	0	0	0	0	0	0	0	0	0	0	0	0	0	0	0
MPP..250.ug.ml.20gen.new.scanner	0	0	0	0	0	0	1	0	0	0	0	0	0	0	0	0	0	0	0	0	0	0	0	0	0	0	0	0	0	0	0	0	0	0
mycophenolic.acid.125.um.20gen.old.scanner	0	0	0	0	0	0	1	0	0	0	0	0	0	0	0	0	0	0	0	0	0	0	0	0	0	0	0	0	0	0	0	0	0	0
myriocin.0.2.ug.ml..5gen.new.scanner	0	0	0	0	0	0	1	0	0	0	0	0	0	0	0	0	0	0	0	0	0	0	0	0	0	0	0	0	0	0	0	0	0	0
NaCl.1000.um.15gen.old.scanner	0	0	0	0	0	0	1	0	0	0	0	0	0	0	0	0	0	0	0	0	0	0	0	0	0	0	0	0	0	0	0	0	0	0
NaCl.600.mm.mm.20gen.new.scanner	0	0	0	0	0	0	1	0	0	0	0	0	0	0	0	0	0	0	0	0	0	0	0	0	0	0	0	0	0	0	0	0	0	0
NaCl.700.um.20gen.new.scanner	0	0	0	0	0	0	1	0	0	0	0	0	0	0	0	0	0	0	0	0	0	0	0	0	0	0	0	0	0	0	0	0	0	0
NaF.10000.um.20gen.new.scanner	0	0	0	0	0	0	1	0	0	0	0	0	0	0	0	0	0	0	0	0	0	0	0	0	0	0	0	0	0	0	0	0	0	0
NaF.20000.um.20gen.new.scanner	0	0	0	0	0	0	1	0	0	0	0	0	0	0	0	0	0	0	0	0	0	0	0	0	0	0	0	0	0	0	0	0	0	0
niacin.drop.out.10gen.new.scanner	0	0	0	0	0	0	1	0	0	0	0	0	0	0	0	0	0	0	0	0	0	0	0	0	0	0	0	0	0	0	0	0	0	0
nitric.oxide.20gen.old.scanner	0	0	0	0	0	0	1	0	0	0	0	0	0	0	0	0	0	0	0	0	0	1	0	0	0	0	0	0	0	0	0	0	0	0
nitric.oxide.800.um.20gen.old.scanner	0	0	0	0	0	0	1	0	0	0	0	0	0	0	0	0	0	0	0	0	0	0	0	0	0	0	0	0	0	0	0	0	0	0
nocodazole.10.ug.ml..5gen.new.scanner	0	0	0	0	0	1	1	0	0	0	0	0	0	0	0	0	0	0	0	0	0	0	0	0	0	0	0	0	0	0	0	0	0	0
no.drug.irradiated..5gen.new.scanner	0	0	0	0	0	0	1	0	0	0	0	0	0	0	0	0	0	0	0	0	0	0	0	0	0	0	0	0	0	0	0	0	0	0
norcantharidin.100.um.20gen.new.scanner	0	0	0	0	0	0	1	0	0	0	0	0	0	0	0	0	0	0	0	0	0	0	0	0	0	0	0	0	0	0	0	0	0	0
norcantharidin.2500.um.20gen.new.scanner	0	0	0	0	0	0	1	0	0	0	0	0	0	0	0	0	0	0	0	0	0	0	0	0	0	0	0	0	0	0	0	0	0	0
nystatin.10.um.15gen.old.scanner	0	0	0	0	0	0	1	0	0	0	0	0	0	0	0	0	0	0	0	0	0	0	0	0	0	0	0	0	0	0	0	0	0	0
nystatin.10.um.5gen.old.scanner	0	0	0	0	0	0	1	0	0	0	0	0	0	0	0	0	0	0	0	0	0	0	0	0	0	0	0	0	0	0	0	0	0	0
nystatin.5.um.20gen.old.scanner	0	0	0	0	0	0	1	0	0	0	0	0	0	0	0	0	0	0	0	0	0	1	0	0	0	0	0	0	0	0	0	0	0	0
oxaliplatin.1000.um.20gen.new.scanner	0	0	0	0	0	0	1	0	0	0	0	0	0	0	0	0	0	0	0	0	0	0	0	0	0	0	0	0	0	0	0	0	0	0
oxaliplatin.4000.um.20gen.new.scanner	0	0	0	0	0	0	1	0	0	0	0	0	0	0	0	0	0	0	0	0	0	0	0	0	0	0	0	0	0	0	0	0	0	0
oxaliplatin.4000.um..5gen.new.scanner	0	0	0	0	0	0	1	0	0	0	0	0	0	0	0	0	0	0	0	0	0	0	0	0	0	0	0	0	0	0	0	0	0	0
PABA.drop.out.10gen.new.scanner	0	0	0	0	0	0	1	0	0	0	0	0	0	0	0	0	0	0	0	0	0	0	0	0	0	0	0	0	0	0	0	0	0	0
papuamide.B.0.37.ug.ml.20gen.new.scanner	0	0	0	0	0	0	1	0	0	0	0	0	0	0	0	0	0	0	0	0	0	0	0	0	0	0	0	0	0	0	0	0	0	0
papuamide.B.0.37.ug.ml..5gen.new.scanner	0	0	0	0	0	0	1	0	0	0	0	0	0	0	0	0	0	0	0	0	0	0	0	0	0	0	0	0	0	0	0	0	0	0
papuamide.B.0.7.ug.ml.20gen.new.scanner	0	0	0	0	0	0	1	0	0	0	0	0	0	0	0	0	0	0	0	0	0	0	0	0	0	0	0	0	0	0	0	0	0	0
papuamide.B.0.7.ug.ml..5gen.new.scanner	0	0	0	0	0	0	1	0	0	0	0	0	0	0	0	0	0	0	0	0	0	0	0	0	0	0	0	0	0	0	0	0	0	0
papuamide.B.1.ug.ml.20gen.new.scanner	0	0	0	0	0	0	1	0	0	0	0	0	0	0	0	0	0	0	0	0	0	0	0	0	0	0	0	0	0	0	0	0	0	0
paraquat.5000.um.20gen.new.scanner	0	0	0	0	0	1	1	0	0	0	0	0	0	0	0	0	0	0	0	0	0	0	0	0	0	0	0	0	0	0	0	0	0	0
parkinson.inducing.peptide.250.um.20gen.new.scanner	0	0	0	0	0	0	1	0	0	0	0	0	0	0	0	0	0	0	0	0	0	0	0	0	0	0	0	0	0	0	0	0	0	0
parthenolide.1000.um.20gen.old.scanner	0	0	0	0	0	0	1	0	0	0	0	0	0	0	0	0	0	0	0	0	0	0	0	0	0	0	0	0	0	0	0	0	0	0
pH7.5..5gen.new.scanner	0	0	0	0	0	0	1	0	0	0	0	0	0	0	0	0	0	0	0	0	0	0	0	0	0	0	0	0	0	0	0	0	0	0
pH7.5.FK506.1.ug.ml..5gen.new.scanner	0	0	0	0	0	0	1	0	0	0	0	0	0	0	0	0	0	0	0	0	0	0	0	0	0	0	0	0	0	0	0	0	0	0
pH8.15gen.old.scanner	0	0	0	0	0	0	1	0	0	0	0	0	0	0	0	0	0	0	0	0	0	0	0	0	0	0	0	0	0	0	0	0	0	0
pH8.20gen.new.scanner	0	0	0	0	0	0	1	0	0	0	0	0	0	0	0	0	0	0	0	0	0	0	0	0	0	0	0	0	0	0	0	0	0	0
pH8.20gen.old.scanner	0	0	0	0	0	0	1	0	0	0	0	0	0	0	0	0	0	0	0	0	0	0	0	0	0	0	0	0	0	0	0	0	0	0
potassium.disulfite.2500.um..5gen.new.scanner	0	0	0	0	0	0	1	0	0	0	0	0	0	0	0	0	0	0	0	0	0	0	0	0	0	0	0	0	0	0	0	0	0	0
propyl.disulfide.0.49...20gen.new.scanner	0	0	0	0	0	0	1	0	0	0	0	0	0	0	0	0	0	0	0	0	0	0	0	0	0	0	0	0	0	0	0	0	0	0
psoralen.0.5.um..5gen.new.scanner	0	0	0	0	0	0	1	0	0	0	0	0	0	0	0	0	0	0	0	0	0	0	0	0	0	0	0	0	0	0	0	0	0	0
psoralen.62.5.um.20gen.new.scanner	0	0	0	0	0	0	1	0	0	0	0	0	0	0	0	0	0	0	0	0	0	0	0	0	0	0	0	0	0	0	0	0	0	0
psoralen.irradiated.0.5.um..5gen.new.scanner	0	0	0	0	0	0	1	0	0	0	0	0	0	0	0	0	0	0	0	0	0	0	0	0	0	0	0	0	0	0	0	0	0	0
ptp2.2.um.20gen.new.scanner	0	0	0	0	0	0	1	0	0	0	0	0	0	0	0	0	0	0	0	0	0	0	0	0	0	0	0	0	0	0	0	0	0	0
ptp2.3.um.20gen.new.scanner	0	0	0	0	0	0	1	0	0	0	0	0	0	0	0	0	0	0	0	0	0	0	0	0	0	0	0	0	0	0	0	0	0	0
pyridoxine.HCl.partial.drop.out.12.5...10gen.new.scanner	0	0	0	0	0	0	1	0	0	0	0	0	0	0	0	0	0	0	0	0	0	0	0	0	0	0	0	0	0	0	0	0	0	0
rapamycin.4.88.nm.20gen.new.scanner	0	0	0	0	0	0	1	0	0	0	0	0	0	0	0	0	0	0	0	0	0	0	0	0	0	0	0	0	0	0	0	0	0	0
rapamycin.5.nm.20gen.new.scanner	0	0	0	0	0	0	1	0	0	0	0	0	0	0	0	0	0	0	0	0	0	0	0	0	0	0	0	0	0	0	0	0	0	0
rapamycin.6.nm.20gen.new.scanner	0	0	0	0	0	1	1	0	0	0	0	0	0	0	0	0	0	0	0	0	0	0	0	0	0	0	0	0	0	0	0	0	0	0
rapamycin.9.nm.0gen.new.scanner	0	0	0	0	0	0	1	0	0	0	0	0	0	0	0	0	0	0	0	0	0	0	0	0	0	0	0	0	0	0	0	0	0	0
rapamycin.9.nm.10gen.new.scanner	0	0	0	0	0	0	1	0	0	0	0	0	0	0	0	0	0	0	0	0	0	0	0	0	0	0	0	0	0	0	0	0	0	0
rapamycin.9.nm..5gen.new.scanner	0	0	0	0	0	0	1	0	0	0	0	0	0	0	0	0	0	0	0	0	0	0	0	0	0	0	0	0	0	0	0	0	0	0
rapamycin.9.nm.5gen.new.scanner	0	0	0	0	0	0	1	0	0	0	0	0	0	0	0	0	0	0	0	0	0	0	0	0	0	0	0	0	0	0	0	0	0	0
rhizoxin.200.um.20gen.new.scanner	0	0	0	0	0	0	1	0	0	0	0	0	0	0	0	0	0	0	0	0	0	0	0	0	0	0	0	0	0	0	0	0	0	0
RO.106.9920..Calbio..125.um.20gen.new.scanner	0	0	0	0	0	0	1	0	0	0	0	0	0	0	0	0	0	0	0	0	0	0	0	0	0	0	0	0	0	0	0	0	0	0
rotenone.250.um.20gen.new.scanner	0	0	0	0	0	0	1	0	0	0	0	0	0	0	0	0	0	0	0	0	0	0	0	0	0	0	0	0	0	0	0	0	0	0
sanguinarine.sulfate.250.um.20gen.old.scanner	0	0	0	0	0	0	1	0	0	0	0	0	0	0	0	0	0	0	0	0	0	0	0	0	0	0	0	0	0	0	0	0	0	0
sodium.arsenite.625.um.20gen.new.scanner	0	0	0	0	0	0	1	0	0	0	0	0	0	0	0	0	0	0	0	0	0	0	0	0	0	0	0	0	0	0	0	0	0	0
sorbitol.1.5e.06.um.15gen.old.scanner	0	0	0	0	0	0	1	0	0	0	0	0	0	0	0	0	0	0	0	0	0	0	0	0	0	0	0	0	0	0	0	0	0	0
sorbitol.1.5e.06.um.20gen.old.scanner	0	0	0	0	0	0	1	0	0	0	0	0	0	0	0	0	0	0	0	0	0	0	0	0	0	0	0	0	0	0	0	0	0	0
sorbitol.1.5e.06.um.5gen.old.scanner	0	0	0	0	0	0	1	0	0	0	0	0	0	0	0	0	0	0	0	0	0	0	0	0	0	0	0	0	0	0	0	0	0	0
sorbitol.1.5.m.15gen.old.scanner	0	0	0	0	0	0	1	0	0	0	0	0	0	0	0	0	0	0	0	0	0	0	0	0	0	0	0	0	0	0	0	0	0	0
sorbitol.1.m.20gen.new.scanner	0	0	0	0	0	0	1	0	0	0	0	0	0	0	0	0	0	0	0	0	0	0	0	0	0	0	0	0	0	0	0	0	0	0
splitomicin.250.um.20gen.new.scanner	0	0	0	0	0	0	1	0	0	0	0	0	0	0	0	0	0	0	0	0	0	0	0	0	0	0	0	0	0	0	0	0	0	0
staurosporine.6.25.um.20gen.new.scanner	0	0	0	0	0	0	1	0	0	0	0	0	0	0	0	0	0	0	0	0	0	0	0	0	0	0	0	0	0	0	0	0	0	0
streptovitacin.31.25.um.20gen.new.scanner	0	0	0	0	0	0	1	0	0	0	0	0	0	0	0	0	0	0	0	0	0	0	0	0	0	0	0	0	0	0	0	0	0	0
streptozotocin.2000.um.20gen.new.scanner	0	0	0	0	0	0	1	0	0	0	0	0	0	0	0	0	0	0	0	0	0	0	0	0	0	0	0	0	0	0	0	0	0	0
streptozotocin.2000.um..5gen.new.scanner	0	0	0	0	0	0	1	0	0	0	0	0	0	0	0	0	0	0	0	0	0	0	0	0	0	0	0	0	0	0	0	0	0	0
streptozotocin.2.mm.20gen.new.scanner	0	0	0	0	0	0	1	0	0	0	0	0	0	0	0	0	0	0	0	0	0	0	0	0	0	0	0	0	0	0	0	0	0	0
streptozotocin.2.mm..5gen.new.scanner	0	0	0	0	0	0	1	0	0	0	0	0	0	0	0	0	0	0	0	0	0	0	0	0	0	0	0	0	0	0	0	0	0	0
synthetic.complete.15gen.old.scanner	0	0	0	0	0	0	1	0	0	0	0	0	0	0	0	0	0	0	0	0	0	1	0	0	0	0	0	0	0	0	0	0	0	0
synthetic.complete.20gen.old.scanner	0	0	0	0	0	0	1	0	0	0	0	0	0	0	0	0	0	0	0	0	0	0	0	0	0	0	0	0	0	0	0	0	0	0
synthetic.complete.5gen.old.scanner	0	0	0	0	0	0	1	0	0	0	0	0	0	0	0	0	0	0	0	0	0	0	0	0	0	0	0	0	0	0	0	0	0	0
teniposide.500.um.20gen.old.scanner	0	0	0	0	0	0	1	0	0	0	0	0	0	0	0	0	0	0	0	0	0	0	0	0	0	0	0	0	0	0	0	0	0	0
terreic.acid.1000.um.20gen.new.scanner	0	0	0	0	0	0	1	0	0	0	0	0	0	0	0	0	0	0	0	0	0	0	0	0	0	0	0	0	0	0	0	0	0	0
thiabendazole.250.um.20gen.old.scanner	0	0	0	0	0	0	1	0	0	0	0	0	0	0	0	0	0	0	0	0	0	0	0	0	0	0	0	0	0	0	0	0	0	0
thiamine.HCl.drop.out.10gen.new.scanner	0	0	0	0	0	1	1	0	0	0	0	0	0	0	0	0	0	0	0	0	0	0	0	0	0	0	0	0	0	0	0	0	0	0
thimerosal.125.nm..5gen.new.scanner	0	0	0	0	0	0	1	0	0	0	0	0	0	0	0	0	0	0	0	0	0	0	0	0	0	0	0	0	0	0	0	0	0	0
thio.tepa.1000.um.20gen.new.scanner	0	0	0	0	0	0	1	0	0	0	0	0	0	0	0	0	0	0	0	0	0	0	0	0	0	0	0	0	0	0	0	0	0	0
threonine.dropout.5gen.old.scanner	0	0	0	0	0	0	1	0	0	0	0	0	0	0	0	0	0	0	0	0	0	0	0	0	0	0	0	0	0	0	0	0	0	0
tryptanthrin.250.um.20gen.new.scanner	0	0	0	0	0	1	1	0	0	0	0	0	0	0	0	0	0	0	0	0	0	0	0	0	0	0	0	0	0	0	0	0	0	0
tryptophan.dropout.15gen.old.scanner	0	0	0	0	0	0	1	0	0	0	0	0	0	0	0	0	0	0	0	0	0	0	0	0	0	0	0	0	0	0	0	0	0	0
tryptophan.dropout.5gen.old.scanner	0	0	0	0	0	0	1	0	0	0	0	0	0	0	0	0	0	0	0	0	0	0	0	0	0	0	0	0	0	0	0	0	0	0
tyrosine.dropout.5gen.old.scanner	0	0	0	0	0	0	1	0	0	0	0	0	0	0	0	0	0	0	0	0	0	0	0	0	0	0	0	0	0	0	0	0	0	0
tyrphostin.200.um.20gen.new.scanner	0	0	0	0	0	0	1	0	0	0	0	0	0	0	0	0	0	0	0	0	0	0	0	0	0	0	0	0	0	0	0	0	0	0
vitamin.drop.out.control.media.0.10gen.new.scanner	0	0	0	0	0	0	1	0	0	0	0	0	0	0	0	0	0	0	0	0	0	0	0	0	0	0	0	0	0	0	0	0	0	0
wiskostatin.19.um.20gen.new.scanner	0	0	0	0	0	0	1	0	0	0	0	0	0	0	0	0	0	0	0	0	0	0	0	0	0	0	0	0	0	0	0	0	0	0
wiskostatin.29.um.20gen.new.scanner	0	0	0	0	0	1	1	0	0	0	0	0	0	0	0	0	0	0	0	0	0	0	0	0	0	0	0	0	0	0	0	0	0	0
wortmannin.50.um.20gen.new.scanner	0	0	0	0	0	0	1	0	0	0	0	0	0	0	0	0	0	0	0	0	0	0	0	0	0	0	0	0	0	0	0	0	0	0
xanthohumol.6.2.um.20gen.new.scanner	0	0	0	0	0	0	1	0	0	0	0	0	0	0	0	0	0	0	0	0	0	0	0	0	0	0	0	0	0	0	0	0	0	0
YP.glycerol.15gen.old.scanner	0	0	0	0	0	0	1	0	0	0	0	0	0	0	0	0	0	0	0	0	0	0	0	0	0	0	0	0	0	0	0	0	0	0
YP.glycerol.5gen.old.scanner	0	0	0	0	0	0	1	0	0	0	0	0	0	0	0	0	0	0	0	0	0	0	0	0	0	0	0	0	0	0	0	0	0	0
ZnCl2.1875.um.20gen.new.scanner	0	0	0	0	0	1	1	0	0	0	0	0	0	0	0	0	0	0	0	0	0	1	0	0	0	0	0	0	0	0	0	0	0	0
