# Supplementary material for: The Modular Adaptive Ribosome
Source: PLoS One. 2016 Nov 3;11(11):e0166021. doi: 10.1371/journal.pone.0166021 (PMC5094737; doi:10.1371/journal.pone.0166021)
Supplement: S3 Table — (XLS) [file pone.0166021.s010.xls]

## Sheet: Sheet1
Note: Matrix of double deletion interaction scores between 65 ribosomal proteins and 121 significant interactors. Data extracted from Costanzo et al, 2010
	ALG9	ANP1	APQ12	ARF1	ARP6	ASC1	ATP11	BEM1	bos1.1	BUB3	BUD27	cdc48.2	CHO2	cop1.1	COX23	CSM1	CTI6	dcp2.7	DEG1	DEP1	DOA1	DOM34	DPH5	GCN2	GCN5	GIM4	GLC7_damp	gpi8.ts	HAP3	HBS1	HCR1	HMO1	IES2	ILM1	IRA2	IST3	KEM1	KGD2	KRS1_damp	LDB18	LRS4	LSM1	LSM3_damp	LSM4_damp	MSC1	MSS1	neo1.2	nug1.2	NUM1
RPL19B
RPS8A		0.2958						-0.1731						-0.1037						0.1488	-0.1299		-0.1823				0.2285					-0.1721					-0.0871	-0.1914
RPL23A				-0.0899					0.1039	0.1438			0.0858			0.0997											0.1147						-0.1067				-0.0946			-0.1521	0.2292	-0.1425						0.0922	-0.0886
RPL4A										0.1049						0.1194											-0.1034														0.2017	-0.1026			0.0854
RPS11B		-0.1796	0.1135	-0.1229	0.0811			-0.1942			0.1017		0.0955		-0.1192							-0.4341		-0.1176						-0.2202		-0.2678		-0.0893				-0.2287	-0.1026			0.0829				-0.1181
RPS6B	-0.1675	-0.1614							0.0843				0.0918			0.1161			0.1013			-0.335	-0.3153		0.1638		-0.089	-0.117		-0.1203	-0.0862	-0.1693	0.1055						-0.1059							-0.1669		-0.102
RPS14A	-0.1319										0.1842									0.2011				-0.104	0.1731						-0.1218					-0.2079		-0.1853							-0.0967	-0.181		0.0885
RPS24A			0.232		0.1497		-0.0932			-0.1074		0.1174	0.0887							-0.1169			-0.1319				0.1553	-0.1456				-0.202	-0.1678	-0.0993		0.1934		-0.1248	-0.3236	-0.2234						-0.0805	0.1136		-0.2073
RPS26B	-0.2336			-0.0977				-0.0885				0.0864						-0.1087					-0.1694	-0.0989	0.0951				-0.0854								-0.142					-0.098	-0.1339			-0.1486	-0.0802
RPL8A			-0.1059	-0.0935	0.2614	-0.1196	-0.1779	0.0987	0.1893	0.1772		0.1476		-0.18		0.0909	0.1557		0.0888	0.1473	-0.1706					0.0823	-0.1633				0.087	0.1053			0.0854	0.1107	-0.1049		0.0848		0.1866	-0.1235	-0.2497	-0.2169
RPS27B		-0.2886		-0.1482				-0.1492										0.0808	0.1313				-0.1242			0.0973		-0.2168						-0.1217	-0.2238				-0.2183			0.1249	0.1638		-0.096
RPS4B		0.2325						-0.1473			0.134					0.0817	0.1569		0.083	0.2439				-0.1307						-0.2855	-0.1687						-0.1108								-0.1544	-0.2014
RPL2B				-0.0882													0.0976																																-0.1038
RPL34B																					-0.0932
RPL16A							-0.0824		0.1033	0.0968		0.1704		-0.1295	-0.1115	0.1042			0.1249			-0.1353	-0.2427						-0.0834			-0.2958					-0.0982				0.204		-0.1108
RPL14A								-0.1542	0.085						0.2125					0.0951			-0.1157	0.0804			0.104		-0.1284				-0.1751									0.2597		0.1444	0.0888		0.102	0.1047	0.1069
RPS27A																											0.0809																	-0.088
RPS21A					0.0814			-0.1648			0.1663	0.1767		-0.1147		0.0986	0.0928				-0.1051				0.1758	0.1434		-0.1132			-0.0969			-0.1077				-0.0974			0.1219					-0.0951	-0.0977
RPS29B	-0.13						0.1145						0.1148									-0.2387		-0.1298						-0.1596							-0.0952
RPP1A	-0.1423		0.0892						0.0942		-0.2839						-0.1509	0.1117	-0.3241	-0.3439													-0.2045		-0.1827												0.1089	0.1085
RPL13A		0.1141		-0.1389	0.1263	-0.2054	-0.1048															-0.1367	-0.1257	0.1187										-0.0881		-0.1402	-0.1481	-0.1032		-0.1673	0.0855	-0.2541	-0.1771	-0.1975
RPS16B		-0.1151						-0.2289					0.1082		-0.1029					0.11					0.1256			-0.1005			-0.0998	0.119			-0.0988			0.1158		-0.1315					-0.0878	-0.1662
RPP1B	-0.2381	-0.0861					-0.1206		0.2038	0.1088														0.0815			-0.2419		-0.1006									-0.1436				-0.1337	-0.1083			-0.1029			-0.0918
RPL41B															-0.1414																-0.0814
RPL35B	0.0817	-0.2785				-0.188				0.1218								-0.1114	0.1269	0.2239	-0.093			0.085			-0.1429							-0.0859			-0.1313	-0.1512			0.1068	-0.1492	-0.0864	-0.118
RPP2B	0.1258			-0.1032	0.1501	-0.2962		-0.0819	0.1428	0.1141				-0.133																				-0.0909	0.1978	0.1159	-0.1851	-0.157		-0.2082			0.0833			0.1009		0.0946	-0.127
RPS17B											0.1151	0.1044	-0.1189														-0.1319				-0.0841								-0.1057						-0.0834	-0.1206
RPL37B						-0.1681										0.1015					-0.0867																			-0.1321
RPL24A										0.1004		0.0847					0.0984		0.084	0.1301	-0.1233		-0.1955			0.1158																				0.0939		-0.1511
RPL1B															-0.0995																									-0.158
RPL9A		0.1051												-0.1442					0.1065	0.0883											0.0989							-0.1208		-0.1166		0.1266							-0.115
RPS25A			0.0983			-0.1144														-0.3236							-0.1687	-0.1889												-0.1107	-0.0864				0.1658
RPL26B	-0.1489						-0.1658		0.0882																															-0.0963		0.0878						-0.0856
RPL11B							-0.0948		0.0832	0.0954		0.1085		-0.1254		0.1062	0.104			0.1226					0.1444		-0.1688		-0.1202				-0.2293	-0.1056				-0.1232				-0.2442	-0.2454	-0.1988
RPS23A	-0.2115				0.088			-0.1228		-0.0809								-0.1622		0.1475		-0.2382	-0.1411					-0.0828	-0.1712	-0.1488				-0.0867		0.0833						-0.0902		-0.1625			-0.093	0.0914
RPL24B		0.1015			-0.1488					0.1128		0.1433				0.1038	0.135			0.1279						0.0843								-0.1368				-0.1098			0.1621
RPS0A		0.1735					-0.0836	-0.1814			0.1015	0.1356		-0.0883			0.0914						-0.2946			0.1148			-0.1232							-0.1088					0.1663			-0.1231			-0.0925
RPL17B			-0.1111				-0.1256		0.1163			0.1144		-0.1126							-0.0806												-0.1309		0.1245						0.1553
RPS14B																															-0.0907
RPL43B										0.1049	0.0877	0.1703				0.124											-0.12														0.2123	-0.1381		-0.1276
RPL8B	-0.1502							0.1802				0.1215		-0.0902				0.091			-0.1529																	-0.1054			0.1908							-0.0852
RPS0B														-0.1243								-0.2844		-0.0968			0.1364	-0.1611		-0.2007		-0.3242	-0.1506				-0.1289										-0.1018		-0.1207
RPL22A		-0.1261																	0.1178			-0.0832								-0.0867		0.0853	0.1401			0.081						0.1096							-0.1651
RPL37A		0.1803		-0.1247		-0.2954												-0.1601				-0.1078			0.1151			0.1531				0.1433				-0.1132	-0.1348	-0.1176			0.0987		-0.1739
RPS28B			0.1006	-0.0872		-0.1336					0.129					0.0867						-0.4396				0.0945		-0.1669		-0.183						0.1099	-0.1433		-0.1876								-0.0929
RPS30A		0.1189	0.1629			-0.1475		-0.081			0.1403	0.1445	0.1253		-0.2115			-0.1938				-0.1829				0.164		-0.1719		-0.2289		0.1158					-0.1847	-0.0879	-0.1177								-0.1068
RPL38							0.1454				0.1363	0.0801			0.1141		0.2009		0.1246						0.1665				0.0879						0.1642										0.1453	0.105
RPL26A		0.1054										0.1382																							0.2146						0.1232
RPS29A	-0.225		0.1041								0.1254			-0.1049								-0.1532	-0.2819	-0.1042	0.1414					-0.1176		0.1219								-0.1012					0.0883	-0.0828	-0.1
RPS1A		0.1024			0.1241				0.1223		0.1634	0.081								0.1692								-0.1223					0.0912		-0.1439	0.1247			-0.0833			-0.179
RPL6B		0.1269	-0.1027				-0.1017			0.1559																												-0.1072		-0.1287		-0.2562		-0.1475
RPS1B					0.0998			-0.0879	0.1716				0.0965					0.1381				-0.2559						-0.0807		-0.1104		0.2742							-0.0868								0.0813
RPL6A				-0.0963	0.1546	-0.0831															-0.0898		-0.0903									-0.2856								-0.0846									-0.1404
RPL15B		0.0962																									0.0869
RPL36A		0.1113			0.1189				0.1407	0.131					-0.0925	0.1278					-0.1523																				0.1518							0.086
RPS10B											0.1453				-0.0867	0.1018		-0.1008		0.1858						0.1673															0.1519
RPL9B				-0.1484						0.1028		0.1319		-0.1537		0.1015	0.0905		0.1186		-0.1545						-0.1383							-0.1695		0.1078				-0.0952	0.1327	-0.1892	-0.1807	-0.1001					-0.0896
RPS7B									0.1221		0.1333	0.1536																				-0.0803						-0.0845				-0.2142	-0.1319	-0.2938				0.08
RPP2A		0.2407				-0.1589						0.1173							0.1038							0.1033														-0.1493	0.0994								-0.126
RPS10A							0.0803	-0.1896										-0.2403	0.1472		-0.128						0.0803		-0.1564		-0.0999												-0.0968		-0.115		-0.2444
RPL21B		0.3235		-0.0825		-0.1811		0.4162		0.1314			0.1105									-0.0955	-0.1779		0.2271									-0.1095				-0.1592			0.0987		-0.1732
RPS9A		0.0952																																	-0.086								-0.0807
RPL7B											-0.1479								0.0992
RPL22B
RPL29							-0.0881		0.0898	0.0814																			-0.1066		0.2184												0.0896	0.1134					-0.109
[truncated: 72 more columns]
