# Supplementary material for: The Modular Adaptive Ribosome
Source: PLoS One. 2016 Nov 3;11(11):e0166021. doi: 10.1371/journal.pone.0166021 (PMC5094737; doi:10.1371/journal.pone.0166021)
Supplement: S4 Table — (XLS) [file pone.0166021.s011.xls]

## Sheet: Deletion Strains
Strain name	Parental strain	Mating type	Genotype	Reference
gcn5∆	BY4741	alpha	gcn5∆::kanMX4	Giaever et al. 2002
rps0A∆	BY4741	alpha	rps0A∆::kanMX4	Giaever et al. 2002
rps7b∆	BY4741	alpha	rps7b∆::kanMX4	Giaever et al. 2002
rps26b∆	BY4741	a	rps26b∆::kanMX4	Giaever et al. 2002
rps28a∆	BY4741	a	rps28a∆::kanMX4	Giaever et al. 2002
rps30a∆	BY4741	a	rps30a∆::kanMX4	Giaever et al. 2002
rpl8a∆	BY4741	alpha	rpl8a∆::kanMX4	Giaever et al. 2002
rpl18b∆	BY4741	a	rpl18b∆::kanMX4	Giaever et al. 2002
rpl11b∆	BY4741	alpha	rpl11b∆::kanMX4	Giaever et al. 2002
rpl24b∆	BY4741	alpha	rpl24b∆::kanMX4	Giaever et al. 2002
rpl35b∆	BY4741	a	rpl35b∆::kanMX4	Giaever et al. 2002
rpl38∆	BY4741	alpha	rpl38∆::kanMX4	Giaever et al. 2002
rps21b∆	BY4741	a	rps21b∆::kanMX4	Giaever et al. 2002
rps6b∆gcn5∆	BY4741	a	rps6b∆::kanMX4 gcn5∆::natMX4	This study
rpl38∆gcn5∆	BY4741	alpha	rpl38∆::kanMX4 gcn5∆::natMX4	This study
rps26b∆gcn5∆	BY4741	a	rps26b∆::kanMX4 gcn5∆::natMX4	This study
rpl11b∆gcn5∆	BY4741	alpha	rpl11b∆::kanMX4 gcn5∆::natMX4	This study
gcn5∆	SK1	a	gcn5∆::kanMX4	Wilkening et al. 2014
rps0a∆	SK1	a	rps0a∆::kanMX4	Wilkening et al. 2014
rps6b∆	SK1	a	rps6b∆::kanMX4	Wilkening et al. 2014
rps7b∆	SK1	a	rps7b∆::kanMX4	Wilkening et al. 2014
rps11b∆	SK1	a	rps11b∆::kanMX4	Wilkening et al. 2014
rps14a∆	SK1	a	rps14a∆::kanMX4	Wilkening et al. 2014
rps16b∆	SK1	a	rps16b∆::kanMX4	Wilkening et al. 2014
rps21a∆	SK1	a	rps21a∆::kanMX4	Wilkening et al. 2014
rps26b∆	SK1	a	rps26b∆::kanMX4	Wilkening et al. 2014
rps29a∆	SK1	a	rps29a∆::kanMX4	Wilkening et al. 2014
rpl8a∆	SK1	a	rpl8a∆::kanMX4	Wilkening et al. 2014
rpl35b∆	SK1	a	rpl35b∆::kanMX4	Wilkening et al. 2014
rpl38∆	SK1	a	rpl38∆::kanMX4	Wilkening et al. 2014

## Sheet: Primers
Primer Name	Primer Sequence	Description	Reference
HS 2038	CAAAAGTCTTCAGTTAACTCAGGTTCGTATTCTACATTAGcagctgaagcttcgtacgct	gcn5 forard deletion primer	This study
HS 2039	TCTTCGAAAGGAATAGTAGCGGAAAAGCTTCTTCTACGCAgcataggccactagtggatctg	gcn5 reverse deletion primer	This study
HS 2040	GCAAGTGATGGAAGAGAAAC	gcn5 left junction verification	This study
HS 2041	GGCTTAATGCTCCACTAGAA	gcn5 right junction verification	This study
HS 2062	ACCCTTGAAAGCCCAACATATACAAAAATACGCGTCCAAGcagctgaagcttcgtacgct	rpl11b forward deletion primer	This study
HS 2063	TTAAGTAGTTGATGTTGTCACTGACTATACCGAGACCAAAgcataggccactagtggatctg	rpl11b reverse deletion primer	This study
HS 2064	GCCCTTATCAACAGTATTGG	rpl11b left junction verification	This study
HS 2065	TCTCTTCCCCCTCCTAAATA	rpl11b right junction verification	This study
BN72	ACGAGGCAAGCTAAACAG	common primer for left junction verification	Steinmetz et al. 2002
JM37	CCTCGACATCATCTGCCC	common primer for right junction verification	Steinmetz et al. 2002
