# Supplementary material for: The Modular Adaptive Ribosome
Source: PLoS One. 2016 Nov 3;11(11):e0166021. doi: 10.1371/journal.pone.0166021 (PMC5094737; doi:10.1371/journal.pone.0166021)
Supplement: S5 Table — Nucleotide diversity and Shannon Entropy comparisons of ribosomal proteins in Clusters A, B and C. (XLS) [file pone.0166021.s012.xls]

## Sheet: Nucleotide Diversity
Note: Sequence analysis of coding and 5'UTR regions of ribosomal proteins and control genes. Data downloaded from http://www.moseslab.csb.utoronto.ca/sgrp/blast_original
Gene	Nucleotide diversity (coding)	Nucleotide diversity (5' UTR)
RP genes
RPL4A	0.001901	NA
RPL6B	0.003112	0.007086
RPL8A	0.005318	0.002645
RPL9A	0.000668	0.002036
RPL9B	0.001499	NA
RPL11B	0.002092	0.005408
RPL12A	0.000396	0.006688
RPL15B	0.002439	0.003701
RPL35B	0.006537	0.010398
RPL37A	0.003173	0.003177
RPS23A	0.004892	0.007707
RPS6B	0.004191	0.008388
RPS29B	NA	0.010051
rps11b	0.006933	NA
rps4b	0.000998	0.00289
rps0a	0.001822	0.006905
rpl37b	0.004796	0.013821
rpl34a	0.00392	0.002888
rpl16b	0.003673	0.006851
rpl13a	0.005364	0.009477
rpl8b	0.002832	NA
Control genes
DIG1	0.005601	0.003593
DIG2	0.005279	0.006099
KSS1	0.002051	0.004236
STE7	0.003502	0.003064
STE11	0.004067	0.005225
STE12	0.002528	0.00111
STE20	0.003152	NA
TEC1	0.00227	0.005236
GIS1	0.00287	NA
MSN2	0.004397	0.002176
RGA1	0.003353	0.001181
SCH9	0.002471	NA
SIR2	0.003127	NA
SNF1	0.007665	0.00281
SOD2	0.003085	NA

## Sheet: Shannon Entropy
Coding Region Cluster A										UTR Cluster A
RP Name	Length of Aligned Seqs	No. of Strains	No. of Mutation Sites	Mean of H	Std. Dev. of H	Sum of H	Normalized Sum of H			RP Name	Length of Aligned Seqs	No. of Strains	No. of Mutation Sites	Mean of H	Std. Dev. of H	Sum of H	Normalized Sum of H
rpl6a	947	38	20	0.673712	0.338713	13.4742	0.0142283			rpl6a_utr	424	38	18	0.666503	0.339365	11.997	0.0282949
rpl13a	911	38	19	0.566306	0.325019	10.7598	0.011811			rpl13a_utr	501	38	20	0.534792	0.305382	10.6959	0.021349
rpl16a	890	38	19	0.50462	0.372507	9.58777	0.0107728			rpl16a_utr	501	38	23	0.53193	0.273331	12.2344	0.0244199
rpl21b	907	38	18	0.485257	0.332504	8.73463	0.00963024			rpl17b_utr	501	38	19	0.469819	0.277807	8.92656	0.0178175
rpl23a	926	38	28	0.475804	0.198982	13.3225	0.0143872			rpl21b_utr	502	38	12	0.418045	0.257133	5.01654	0.00999311
rpl26a	831	38	24	0.58045	0.346589	13.9308	0.0167639			rpl23a_utr	505	38	27	0.698094	0.224965	18.8485	0.0373238
rpl36a	766	38	20	0.484286	0.296459	9.68571	0.0126445			rpl26a_utr	502	37	22	0.691244	0.335804	15.2074	0.0302935
rpl43b	554	38	18	0.514879	0.281166	9.26782	0.0167289			rpl36a_utr	502	38	13	0.442008	0.235602	5.74611	0.0114464
rps1a	768	38	3	0.278864	0.178918	0.836591	0.00108931			rpl43b_utr	497	24	28	0.637195	0.210438	17.8414	0.0358983
rps7b	918	38	16	0.488708	0.280315	7.81932	0.00851778			rps1a_utr	501	38	27	0.532799	0.289589	14.3856	0.0287137
										rps7b_utr	501	38	13	0.473508	0.274076	6.1556	0.0122866
Coding Region Cluster B										UTR Cluster B
RP Name	Length of Aligned Seqs	No. of Strains	No. of Mutation Sites	Mean of H	Std. Dev. of H	Sum of H	Normalized Sum of H			RP Name	Length of Aligned Seqs	No. of Strains	No. of Mutation Sites	Mean of H	Std. Dev. of H	Sum of H	Normalized Sum of H
rpl37b	657	38	16	0.561023	0.395473	8.97637	0.0136627			rpl37b_utr	276	38	12	0.733241	0.369055	8.79889	0.03188
rps0a	1102	38	17	0.430477	0.313306	7.31812	0.00664076			rps0a_utr	501	38	17	0.524576	0.306536	8.9178	0.0178
rps4b	1055	38	5	0.489987	0.303169	2.44994	0.00232222			rps0b_utr	501	38	16	0.595171	0.289863	9.52273	0.0190075
rps10b	729	38	18	0.463967	0.16607	8.3514	0.011456			rps4b_utr	502	38	9	0.470031	0.316314	4.23028	0.00842685
rps14a	721	38	12	0.333438	0.24984	4.00126	0.00554959			rps10b_utr	501	38	17	0.43089	0.226492	7.32513	0.014621
rps17b	725	38	7	0.327791	0.146757	2.29454	0.00316488			rps14a_utr	501	38	9	0.48359	0.373489	4.35231	0.00868724
rps21a	586	38	8	0.583879	0.184321	4.67103	0.00797105			rps17b_utr	501	38	10	0.405521	0.192045	4.05521	0.00809422
rps28b	204	38	1	0.86804	0	0.86804	0.0042551			rps21a_utr	501	38	12	0.494712	0.24871	5.93654	0.0118494
rps29a	171	38	0	0	0	0	0			rps28b_utr	501	38	14	0.481855	0.323189	6.74598	0.013465
rps29b	171	38	0	0	0	0	0			rps29a_utr	501	38	10	0.469025	0.29927	4.69025	0.00936177
rps30a	622	16	10	0.6704	0.107068	6.70401	0.0107781			rps29b_utr	501	38	24	0.58857	0.309222	14.1257	0.028195
										rps30a_utr	501	16	11	0.690913	0.122252	7.60004	0.0151697
Coding Region Cluster C										UTR Cluster C
RP Name	Length of Aligned Seqs	No. of Strains	No. of Mutation Sites	Mean of H	Std. Dev. of H	Sum of H	Normalized Sum of H			RP Name	Length of Aligned Seqs	No. of Strains	No. of Mutation Sites	Mean of H	Std. Dev. of H	Sum of H	Normalized Sum of H
rpl1b	654	38	10	0.47239	0.294651	4.7239	0.00722309			rpl1b_utr	501	20	11	0.302997	0.0550555	3.33297	0.00665262
rpl2b	1165	36	8	0.629497	0.339664	5.03598	0.00432273			rpl2b_utr	502	15	12	0.555406	0.183555	6.66488	0.0132766
rpl7b	1551	38	24	0.388446	0.255647	9.3227	0.00601077			rpl7b_utr	501	38	12	0.447535	0.28088	5.37042	0.0107194
rpl14a	815	38	15	0.472019	0.260864	7.08028	0.00868746			rpl14a_utr	502	38	20	0.621699	0.266061	12.434	0.0247689
rpl19b	954	38	28	0.451678	0.342429	12.647	0.0132568			rpl19b_utr	505	37	25	0.41577	0.269822	10.3943	0.0205827
rpl22b	690	38	16	0.435656	0.242141	6.97049	0.0101022			rpl22b_utr	502	38	19	0.526295	0.260999	9.9996	0.0199195
rpl29	180	38	3	0.592953	0.336873	1.77886	0.00988255			rpl26b_utr	454	38	15	0.403974	0.266829	6.05961	0.0133472
rpl38	237	38	0	0	0	0	0			rpl29_utr	501	38	12	0.397252	0.312362	4.76702	0.00951502
rps1b	768	38	2	0.779877	0.308474	1.55975	0.00203093			rpl34b_utr	439	38	16	0.531524	0.298846	8.50438	0.0193722
rps10a	755	38	17	0.52613	0.297772	8.94421	0.0118466			rpl38_utr	501	38	17	0.51476	0.301857	8.75091	0.0174669
rps14b	825	38	18	0.495846	0.196678	8.92523	0.0108185			rpl41b_utr	501	38	16	0.577158	0.265719	9.23453	0.0184322
rps16b	864	38	16	0.428796	0.251886	6.86073	0.00794066			rps1b_utr	442	39	22	0.413849	0.213516	9.10468	0.0205988
rps25a	327	38	3	0.278864	0.178918	0.836591	0.00255838			rps10a_utr	502	38	19	0.481119	0.267359	9.14125	0.0182097
rps27a	600	38	10	0.334473	0.142112	3.34473	0.00557454			rps14b_utr	501	38	15	0.55059	0.252908	8.25886	0.0164847
										rps16b_utr	501	38	16	0.428796	0.251886	6.86073	0.0136941
										rps24a_utr	501	38	8	0.280901	0.147836	2.24721	0.00448544
										rps25a_utr	485	38	12	0.46874	0.319696	5.62488	0.0115977
										rps27a_utr	502	38	14	0.546274	0.335147	7.64784	0.0152347
