# Supplementary material for: The Modular Adaptive Ribosome
Source: PLoS One. 2016 Nov 3;11(11):e0166021. doi: 10.1371/journal.pone.0166021 (PMC5094737; doi:10.1371/journal.pone.0166021)
Supplement: S6 Table — Transcription Factors binding to ribosomal proteins in Clusters A, B and C downloaded from YEASTRACT (XLS) [file pone.0166021.s013.xls]

## Sheet: TF_RP
Note: Comparison of Transcripotion Factors (Tfs) which have been shown to bind to promoter regions of specific ribosomal proteins.
Ribosomal Protein	TF (Transcription Factors)			TFs specific to different Clusters
RPL8a	Rap1p			Cluster A	Cluster B	Cluster C
RPL8a	Fhl1p			Cat8p	Dal80p	Azf1p
RPL8a	Ifh1p			Dot6p	Mot2p	Caf4p
RPL8a	Rpn4p			Hap3p	YJL206C	Dot5p
RPL8a	Nrg1p			Hda1p	Hog1p	Fzf1p
RPL8a	Nrg2p			Nrg2p		Hir1p
RPL8a	Sfp1p			Nut1p		Hir3p
RPL8a	Gln3p			Rdr1p		Mig2p
RPL8a	Ste12p			Rpd3p		Msi1p
RPL8a	Bas1p			Hel2p		Opi1p
RPL8a	Cbf1p					Pdc2p
RPL8a	Cse2p					Pdr3p
RPL8a	Gcr2p					Rox1p
RPL8a	Hda1p					Rsf2p
RPL8a	Mga2p					Rts2p
RPL8a	Pho2p					Snf11p
RPL8a	Ric1p					Ssn2p
RPL8a	Rlf2p					YLR278C
RPL8a	Rsc2p
RPL8a	Rtg3p
RPL8a	Sin3p
RPL8a	Spt10p
RPL8a	Srb2p
RPL8a	Srb8p
RPL8a	Cst6p
RPL8a	Hfi1p
RPL8a	Sin4p
RPL8a	Snf2p
RPL8a	Snf5p
RPL8a	Snf6p
RPL8a	Spt20p
RPL8a	Swi3p
RPL8a	Swi4p
RPL8a	Tup1p
RPL8a	Cdc73p
RPL8a	Rtt107p
RPL8a	Spt3p
RPL8a	Gcr1p
RPL8a	Hsf1p
RPL8a	Reb1p
RPL8a	Fkh1p
RPL8a	Swi5p
RPL8a	Ace2p
RPL8a	Ash1p
RPL8a	Spt23p
RPL8a	Hmo1p
RPL8a	Hac1p
RPL8a	Yrm1p
RPL8a	Zap1p
RPL9b	Rap1p
RPL9b	Sfp1p
RPL9b	Fhl1p
RPL9b	Ifh1p
RPL9b	Rpn4p
RPL9b	Arr1p
RPL9b	Gcr1p
RPL9b	Yap1p
RPL9b	Rlm1p
RPL9b	Yap6p
RPL9b	Msn2p
RPL9b	Gcn4p
RPL9b	Gln3p
RPL9b	Msn4p
RPL9b	Ste12p
RPL9b	Arg81p
RPL9b	Dal82p
RPL9b	Hap2p
RPL9b	Pgd1p
RPL9b	Sds3p
RPL9b	Sir2p
RPL9b	Yap5p
RPL9b	Yap7p
RPL9b	Bas1p
RPL9b	Gcr2p
RPL9b	Mga2p
RPL9b	Mss11p
RPL9b	Pho4p
RPL9b	Ric1p
RPL9b	Rsc2p
RPL9b	Rtg3p
RPL9b	Sin3p
RPL9b	Spt10p
RPL9b	Spt2p
RPL9b	Cst6p
RPL9b	Hfi1p
RPL9b	Snf2p
RPL9b	Snf6p
RPL9b	Spt20p
RPL9b	Swi4p
RPL9b	Tup1p
RPL9b	Hsf1p
RPL9b	Mcm1p
RPL9b	Reb1p
RPL9b	Mig3p
RPL9b	Fkh1p
RPL9b	Ace2p
RPL9b	Swi5p
RPL9b	Spt23p
RPL9b	Rfx1p
RPL9b	Hmo1p
RPL9b	Hac1p
RPL9b	Yrm1p
RPL9b	Tec1p
RPL16a	Pdr1p
RPL16a	Put3p
RPL16a	Rap1p
RPL16a	Sfp1p
RPL16a	Sum1p
RPL16a	Fhl1p
RPL16a	Ifh1p
RPL16a	Rpn4p
RPL16a	Gcr1p
RPL16a	Smp1p
RPL16a	Yap5p
RPL16a	Gat3p
RPL16a	Ste12p
RPL16a	Bdf2p
RPL16a	Cad1p
RPL16a	Cup2p
RPL16a	Dal82p
RPL16a	Hap2p
RPL16a	Ndt80p
RPL16a	Nut1p
RPL16a	Pgd1p
RPL16a	Sas3p
RPL16a	Sds3p
RPL16a	Sef1p
RPL16a	Sif2p
RPL16a	Sir2p
RPL16a	Sir3p
RPL16a	Spt4p
RPL16a	Tec1p
RPL16a	Ume6p
RPL16a	Gts1p
RPL16a	Mac1p
RPL16a	Gsm1p
RPL16a	Cin5p
RPL16a	Gal11p
RPL16a	Isw2p
RPL16a	Pip2p
RPL16a	Thi2p
RPL16a	Tye7p
RPL16a	Bas1p
RPL16a	Mga2p
RPL16a	Ric1p
RPL16a	Rlf2p
RPL16a	Sin3p
RPL16a	Spt10p
RPL16a	Cst6p
RPL16a	Hfi1p
RPL16a	Snf2p
RPL16a	Snf5p
RPL16a	Snf6p
RPL16a	Spt20p
RPL16a	Tup1p
RPL16a	Hsf1p
RPL16a	Fkh1p
RPL16a	Msn2p
RPL16a	Swi5p
RPL16a	Ace2p
RPL16a	Ash1p
RPL16a	Spt23p
RPL16a	Hmo1p
RPL16a	Tbf1p
RPL16a	Abf1p
RPL16a	Hac1p
RPL16a	Rlm1p
RPL16a	Pho4p
RPL13a	Gat3p
RPL13a	Pdr1p
RPL13a	Rap1p
RPL13a	Sfp1p
RPL13a	Yap1p
RPL13a	Yap6p
RPL13a	Leu3p
RPL13a	Fhl1p
RPL13a	Ifh1p
RPL13a	Rpn4p
RPL13a	Yap5p
RPL13a	Gcn4p
RPL13a	Gln3p
RPL13a	Bas1p
RPL13a	Cbf1p
RPL13a	Fkh2p
RPL13a	Gcr2p
RPL13a	Hda1p
RPL13a	Mbf1p
RPL13a	Met18p
RPL13a	Mga2p
RPL13a	Mss11p
RPL13a	Pho2p
RPL13a	Pho4p
RPL13a	Ric1p
RPL13a	Rsc2p
RPL13a	Rtg3p
RPL13a	Sin3p
RPL13a	Spt10p
RPL13a	Urc2p
RPL13a	Nnf2p
RPL13a	Cst6p
RPL13a	Hfi1p
RPL13a	Snf2p
RPL13a	Snf5p
RPL13a	Snf6p
RPL13a	Spt20p
RPL13a	Swi3p
RPL13a	Swi4p
RPL13a	Tup1p
RPL13a	Gcr1p
RPL13a	Hsf1p
RPL13a	Sok2p
RPL13a	Fkh1p
RPL13a	Swi5p
RPL13a	Ace2p
RPL13a	Spt23p
RPL13a	Arr1p
RPL13a	Hmo1p
RPL13a	Abf1p
RPL13a	Hac1p
RPL13a	Yrm1p
RPL23a	Mss11p
RPL23a	Pdr1p
RPL23a	Rap1p
RPL23a	Sfp1p
RPL23a	Fhl1p
RPL23a	Ifh1p
RPL23a	Rpn4p
RPL23a	Gcr1p
RPL23a	Ixr1p
RPL23a	Met32p
RPL23a	Smp1p
RPL23a	Yap6p
RPL23a	Yap1p
RPL23a	Sok2p
RPL23a	Arg80p
RPL23a	Bdf2p
RPL23a	Cad1p
RPL23a	Haa1p
RPL23a	Hap2p
RPL23a	Msn1p
RPL23a	Sas3p
RPL23a	Sds3p
RPL23a	Sir2p
RPL23a	Sir3p
RPL23a	Spt4p
RPL23a	Yap5p
RPL23a	Cin5p
RPL23a	Cup9p
RPL23a	Gal11p
RPL23a	Gal4p
RPL23a	Hms1p
RPL23a	Isw2p
RPL23a	Pip2p
RPL23a	Thi2p
RPL23a	Tye7p
RPL23a	Yap7p
RPL23a	Mga2p
RPL23a	Ric1p
RPL23a	Rlf2p
RPL23a	Sin3p
RPL23a	Spt10p
RPL23a	Cst6p
RPL23a	Hfi1p
RPL23a	Snf2p
RPL23a	Spt20p
RPL23a	Hsf1p
RPL23a	Fkh1p
RPL23a	Gcn4p
RPL23a	Ace2p
RPL23a	Swi5p
RPL23a	Ash1p
RPL23a	Spt23p
RPL23a	Hac1p
RPL23a	Pho4p
RPL23a	Yrm1p
RPL23a	Zap1p
RPL35b	Rap1p
RPL35b	Sfp1p
RPL35b	Fhl1p
RPL35b	Ino4p
RPL35b	Phd1p
RPL35b	Pho2p
RPL35b	Pho4p
RPL35b	Sko1p
RPL35b	Met4p
RPL35b	Skn7p
RPL35b	Ste12p
RPL35b	Gat1p
RPL35b	Hap2p
RPL35b	Msn1p
RPL35b	Sds3p
RPL35b	Spt4p
RPL35b	Gts1p
RPL35b	Sin4p
RPL35b	Ace2p
RPL35b	Aro80p
RPL35b	Cin5p
RPL35b	Cup9p
RPL35b	Esc2p
RPL35b	Gal11p
RPL35b	Gal4p
RPL35b	Hat2p
RPL35b	Hms1p
RPL35b	Isw1p
RPL35b	Isw2p
RPL35b	Kar4p
RPL35b	Pip2p
RPL35b	Put3p
RPL35b	Rds2p
RPL35b	Rgt1p
RPL35b	Uls1p
RPL35b	Rpd3p
RPL35b	Rtt107p
RPL35b	Spt3p
RPL35b	Stb5p
RPL35b	Swi5p
RPL35b	Taf14p
RPL35b	Thi2p
RPL35b	Tye7p
RPL35b	Yap7p
RPL35b	Zds1p
RPL35b	Bas1p
RPL35b	Mbf1p
RPL35b	Mga2p
RPL35b	Rtg3p
RPL35b	Sin3p
RPL35b	Spt10p
RPL35b	Urc2p
RPL35b	Cst6p
RPL35b	Hfi1p
RPL35b	Snf2p
RPL35b	Spt20p
RPL35b	Hsf1p
RPL35b	Fkh1p
RPL35b	Ash1p
RPL35b	Spt23p
RPL35b	Yap6p
RPL35b	Abf1p
RPL35b	Gcr1p
RPL35b	Yrm1p
RPL36a	Arg80p
RPL36a	Aro80p
RPL36a	Hap2p
RPL36a	Hap3p
RPL36a	Hap4p
RPL36a	Hap5p
RPL36a	Met31p
RPL36a	Rap1p
RPL36a	Sfp1p
RPL36a	Cad1p
RPL36a	Leu3p
RPL36a	Fhl1p
RPL36a	Ifh1p
RPL36a	Ecm22p
RPL36a	Gcr1p
RPL36a	Ino4p
RPL36a	Mcm1p
RPL36a	Mga1p
RPL36a	Yox1p
RPL36a	Ste12p
RPL36a	Dal82p
RPL36a	Msn1p
RPL36a	Sas3p
RPL36a	Sds3p
RPL36a	Sir2p
RPL36a	Spt4p
RPL36a	Ace2p
RPL36a	Cin5p
RPL36a	Cup9p
RPL36a	Esc2p
RPL36a	Gal11p
RPL36a	Gal4p
RPL36a	Gcn4p
RPL36a	Hat2p
RPL36a	Hms1p
RPL36a	Isw1p
RPL36a	Isw2p
RPL36a	Kar4p
RPL36a	Pip2p
RPL36a	Put3p
RPL36a	Rds2p
RPL36a	Rgt1p
RPL36a	Spt3p
RPL36a	Swi5p
RPL36a	Taf14p
RPL36a	Thi2p
RPL36a	Tis11p
RPL36a	Tye7p
RPL36a	Yap7p
RPL36a	Zds1p
RPL36a	Bas1p
RPL36a	Crz1p
RPL36a	Gcr2p
RPL36a	Mga2p
RPL36a	Mss11p
RPL36a	Pho4p
RPL36a	Rtg3p
RPL36a	Sin3p
RPL36a	Spt10p
RPL36a	Stp1p
RPL36a	Cha4p
RPL36a	Cst6p
RPL36a	Hfi1p
RPL36a	Hsf1p
RPL36a	Tup1p
RPL36a	Sok2p
RPL36a	Rpn4p
RPL36a	Fkh1p
RPL36a	Ash1p
RPL36a	Spt23p
RPL36a	Tbf1p
RPL36a	Adr1p
RPL36a	Msn2p
RPL36a	Msn4p
RPL36a	Yrm1p
RPL36a	Yrr1p
RPL6b	Rap1p
RPL6b	Sfp1p
RPL6b	Fhl1p
RPL6b	Ifh1p
RPL6b	Rpn4p
RPL6b	Arr1p
RPL6b	Gcr1p
RPL6b	Ino2p
RPL6b	Yap1p
RPL6b	Msn2p
RPL6b	Ste12p
RPL6b	Hap2p
RPL6b	Sir2p
RPL6b	Bas1p
RPL6b	Cse2p
RPL6b	Gcr2p
RPL6b	Mga2p
RPL6b	Pho4p
RPL6b	Ric1p
RPL6b	Sin3p
RPL6b	Sps18p
RPL6b	Spt10p
RPL6b	Spt2p
RPL6b	Srb2p
RPL6b	Swi6p
RPL6b	Uga3p
RPL6b	Cst6p
RPL6b	Hfi1p
RPL6b	Sin4p
RPL6b	Snf2p
RPL6b	Snf5p
RPL6b	Snf6p
RPL6b	Spt20p
RPL6b	Swi3p
RPL6b	Tup1p
RPL6b	Hsf1p
RPL6b	Sok2p
RPL6b	Fkh1p
RPL6b	Swi5p
RPL6b	Ace2p
RPL6b	Ash1p
RPL6b	Spt23p
RPL6b	Hmo1p
RPL6b	Stb5p
RPL6b	Abf1p
RPL6b	Hac1p
RPL17b	Rap1p
RPL17b	Sfp1p
RPL17b	Yap1p
RPL17b	Fhl1p
RPL17b	Ifh1p
RPL17b	Rpn4p
RPL17b	Arr1p
RPL17b	Met4p
RPL17b	Arg80p
RPL17b	Dal82p
RPL17b	Hap2p
RPL17b	Ndt80p
RPL17b	Sas3p
RPL17b	Sir2p
RPL17b	Spt4p
RPL17b	Usv1p
RPL17b	Pip2p
RPL17b	Bas1p
RPL17b	Gcr2p
RPL17b	Mga2p
RPL17b	Pho4p
RPL17b	Ric1p
RPL17b	Rlf2p
RPL17b	Sin3p
RPL17b	Spt10p
RPL17b	Spt2p
RPL17b	Srb2p
RPL17b	Swi6p
RPL17b	Ume6p
RPL17b	Cst6p
RPL17b	Hfi1p
RPL17b	Snf2p
RPL17b	Spt20p
RPL17b	Tup1p
RPL17b	Gcr1p
RPL17b	Hsf1p
RPL17b	Reb1p
RPL17b	Sok2p
RPL17b	Ixr1p
RPL17b	Fkh1p
RPL17b	Ace2p
RPL17b	Swi5p
RPL17b	Ash1p
RPL17b	Spt23p
RPL17b	Hmo1p
RPL17b	Cbf1p
RPL17b	Msn4p
RPL17b	Hac1p
RPL17b	Yrm1p
RPL11b	Rap1p
RPL11b	Sfp1p
RPL11b	Fhl1p
RPL11b	Ifh1p
RPL11b	Rpn4p
RPL11b	Gcr1p
RPL11b	Mcm1p
RPL11b	Ste12p
RPL11b	Dal82p
RPL11b	Hap2p
RPL11b	Sas3p
RPL11b	Sds3p
RPL11b	Sir2p
RPL11b	Spt4p
RPL11b	Cin5p
RPL11b	Cup9p
RPL11b	Gal11p
RPL11b	Gal4p
RPL11b	Hms1p
RPL11b	Isw2p
RPL11b	Pip2p
RPL11b	Thi2p
RPL11b	Tye7p
RPL11b	Yap7p
RPL11b	Bas1p
RPL11b	Dig1p
RPL11b	Ecm22p
RPL11b	Gcr2p
RPL11b	Mbf1p
RPL11b	Mga2p
RPL11b	Mss11p
RPL11b	Pho4p
RPL11b	Ric1p
RPL11b	Rlf2p
RPL11b	Rtg3p
RPL11b	Sin3p
RPL11b	Spt10p
RPL11b	Otu1p
RPL11b	Rco1p
RPL11b	Cha4p
RPL11b	Cst6p
RPL11b	Hfi1p
RPL11b	Snf2p
RPL11b	Snf5p
RPL11b	Snf6p
RPL11b	Spt20p
RPL11b	Swi4p
RPL11b	Tup1p
RPL11b	Hsf1p
RPL11b	Mig3p
RPL11b	Fkh1p
RPL11b	Swi5p
RPL11b	Spt23p
RPS7b	Rap1p
RPS7b	Sfp1p
RPS7b	Leu3p
RPS7b	Fhl1p
RPS7b	Ifh1p
RPS7b	Arr1p
RPS7b	Yap1p
RPS7b	Pip2p
RPS7b	Gat3p
RPS7b	Ste12p
RPS7b	Gcn4p
RPS7b	Sds3p
RPS7b	Sir2p
RPS7b	Bas1p
RPS7b	Cbf1p
RPS7b	Crz1p
RPS7b	Cse2p
RPS7b	Dal81p
RPS7b	Dig1p
RPS7b	Dot6p
RPS7b	Gcr2p
RPS7b	Mga2p
RPS7b	Mss11p
RPS7b	Nrg1p
RPS7b	Oaf1p
RPS7b	Pho2p
RPS7b	Pho4p
RPS7b	Rdr1p
RPS7b	Rif1p
RPS7b	Rlf2p
RPS7b	Rsc2p
RPS7b	Rtg3p
RPS7b	Sin3p
RPS7b	Sip4p
RPS7b	Sps18p
RPS7b	Spt10p
RPS7b	Spt2p
RPS7b	Srb2p
RPS7b	Srb8p
RPS7b	Stp1p
RPS7b	Swi6p
RPS7b	Uga3p
RPS7b	Ume6p
RPS7b	Hel2p
RPS7b	Tda9p
RPS7b	Cst6p
RPS7b	Hfi1p
RPS7b	Snf2p
RPS7b	Snf6p
RPS7b	Spt20p
RPS7b	Swi3p
RPS7b	Swi4p
RPS7b	Tup1p
RPS7b	Hsf1p
RPS7b	Fkh1p
RPS7b	Ash1p
RPS7b	Ace2p
RPS7b	Spt23p
RPS7b	Hmo1p
RPS7b	Gcr1p
RPS7b	Yrm1p
RPS1a	Rap1p
RPS1a	Sfp1p
RPS1a	Fhl1p
RPS1a	Ifh1p
RPS1a	Rpn4p
RPS1a	Arr1p
RPS1a	Yap1p
RPS1a	Met4p
RPS1a	Ste12p
RPS1a	Bas1p
RPS1a	Cse2p
RPS1a	Dig1p
RPS1a	Fkh2p
RPS1a	Gcr2p
RPS1a	Mbf1p
RPS1a	Met18p
RPS1a	Mga2p
RPS1a	Mss11p
RPS1a	Pho4p
RPS1a	Pop2p
RPS1a	Ric1p
RPS1a	Rim101p
RPS1a	Rlf2p
RPS1a	Rtg3p
RPS1a	Sin3p
RPS1a	Spt10p
RPS1a	Spt2p
RPS1a	Uga3p
RPS1a	Otu1p
RPS1a	Cha4p
RPS1a	Cst6p
RPS1a	Hfi1p
RPS1a	Snf2p
RPS1a	Snf6p
RPS1a	Spt20p
RPS1a	Swi4p
RPS1a	Tup1p
RPS1a	Gcr1p
RPS1a	Hsf1p
RPS1a	Sok2p
RPS1a	Fkh1p
RPS1a	Swi5p
RPS1a	Ace2p
RPS1a	Ash1p
RPS1a	Spt23p
RPS1a	Hmo1p
RPS1a	Msn4p
RPS1a	Cad1p
RPL37a	Hap1p
RPL37a	Rap1p
RPL37a	Sfp1p
RPL37a	Swi4p
RPL37a	Fhl1p
RPL37a	Ifh1p
RPL37a	Rpn4p
RPL37a	Arr1p
RPL37a	Gcr1p
RPL37a	Mal33p
RPL37a	Swi6p
RPL37a	Yap5p
RPL37a	Yap1p
RPL37a	Gln3p
RPL37a	Ste12p
RPL37a	Hap2p
RPL37a	Msn1p
RPL37a	Sas3p
RPL37a	Sds3p
RPL37a	Sir2p
RPL37a	Spt4p
RPL37a	Gts1p
RPL37a	Aca1p
RPL37a	Ace2p
RPL37a	Aro80p
RPL37a	Cin5p
RPL37a	Cup9p
RPL37a	Esc2p
RPL37a	Gal11p
RPL37a	Gal4p
RPL37a	Gcn4p
RPL37a	Hat2p
RPL37a	Hms1p
RPL37a	Isw1p
RPL37a	Isw2p
RPL37a	Kar4p
RPL37a	Phd1p
RPL37a	Pip2p
RPL37a	Put3p
RPL37a	Rds2p
RPL37a	Rgt1p
RPL37a	Uls1p
RPL37a	Rtt107p
RPL37a	Skn7p
RPL37a	Spt3p
RPL37a	Stb5p
RPL37a	Swi5p
RPL37a	Taf14p
RPL37a	Thi2p
RPL37a	Tis11p
RPL37a	Tye7p
RPL37a	Yap3p
RPL37a	Yap7p
RPL37a	Zds1p
RPL37a	Bas1p
RPL37a	Mga2p
RPL37a	Ric1p
RPL37a	Sin3p
RPL37a	Spt10p
RPL37a	Cst6p
RPL37a	Hfi1p
RPL37a	Tup1p
RPL37a	Fkh1p
RPL37a	Met32p
RPL37a	Ash1p
RPL37a	Spt23p
RPL37a	Hmo1p
RPL37a	Pho4p
RPL37a	Yrm1p
RPL21b	Rap1p
RPL21b	Sfp1p
RPL21b	Fhl1p
RPL21b	Ifh1p
RPL21b	Rpn4p
RPL21b	Arr1p
RPL21b	Yap1p
RPL21b	Stb5p
RPL21b	Hal9p
RPL21b	Dal82p
RPL21b	Hap2p
RPL21b	Sas3p
RPL21b	Sds3p
RPL21b	Sir2p
RPL21b	Spt4p
RPL21b	Sin4p
RPL21b	Isw2p
RPL21b	Bas1p
RPL21b	Gcr2p
RPL21b	Mga2p
RPL21b	Mss11p
RPL21b	Pho4p
RPL21b	Ric1p
RPL21b	Rlf2p
RPL21b	Rtg3p
RPL21b	Sin3p
RPL21b	Spt10p
RPL21b	Spt2p
RPL21b	Cst6p
RPL21b	Hfi1p
RPL21b	Snf2p
RPL21b	Spt20p
RPL21b	Gcr1p
RPL21b	Hsf1p
RPL21b	Fkh1p
RPL21b	Spt23p
RPL21b	Hmo1p
RPL21b	Aft1p
RPL21b	Hac1p
RPL6a	Rap1p
RPL6a	Sfp1p
RPL6a	Fhl1p
RPL6a	Ifh1p
RPL6a	Rpn4p
RPL6a	Arr1p
RPL6a	Skn7p
RPL6a	Yap5p
RPL6a	Yap1p
RPL6a	Met4p
RPL6a	Gat3p
RPL6a	Zap1p
RPL6a	Hap2p
RPL6a	Not3p
RPL6a	Pgd1p
RPL6a	Sas3p
RPL6a	Sds3p
RPL6a	Sir2p
RPL6a	Sir3p
RPL6a	Spt4p
RPL6a	Gts1p
RPL6a	Sin4p
RPL6a	Gal11p
RPL6a	Isw2p
RPL6a	Pip2p
RPL6a	Tye7p
RPL6a	Bas1p
RPL6a	Dig1p
RPL6a	Gcr2p
RPL6a	Mga2p
RPL6a	Mss11p
RPL6a	Pho4p
RPL6a	Ric1p
RPL6a	Rlf2p
RPL6a	Rtg3p
RPL6a	Sin3p
RPL6a	Spt10p
RPL6a	Srb2p
RPL6a	Stp1p
RPL6a	Sum1p
RPL6a	Swi6p
RPL6a	Uga3p
RPL6a	Cst6p
RPL6a	Hfi1p
RPL6a	Snf2p
RPL6a	Snf6p
RPL6a	Spt20p
RPL6a	Tup1p
RPL6a	Abf1p
RPL6a	Gcr1p
RPL6a	Hsf1p
RPL6a	Reb1p
RPL6a	Sok2p
RPL6a	Fkh1p
RPL6a	Ace2p
RPL6a	Swi5p
RPL6a	Spt23p
RPL6a	Hmo1p
RPL6a	Aft1p
RPL6a	Hac1p
RPL6a	Yrm1p
RPP2b	Aro80p
RPP2b	Rap1p
RPP2b	Sfp1p
RPP2b	Ifh1p
RPP2b	Rpn4p
RPP2b	Gcr1p
RPP2b	Yap1p
RPP2b	Leu3p
RPP2b	Gcn4p
RPP2b	Gln3p
RPP2b	Msn2p
RPP2b	Msn4p
RPP2b	Ste12p
RPP2b	Haa1p
RPP2b	Hap2p
RPP2b	Msn1p
RPP2b	Sds3p
RPP2b	Sir2p
RPP2b	Spt4p
RPP2b	Gts1p
RPP2b	Gsm1p
RPP2b	Mga2p
RPP2b	Ric1p
RPP2b	Sin3p
RPP2b	Spt10p
RPP2b	Cst6p
RPP2b	Hfi1p
RPP2b	Sin4p
RPP2b	Snf2p
RPP2b	Snf6p
RPP2b	Spt20p
RPP2b	Tup1p
RPP2b	Hsf1p
RPP2b	Mig3p
RPP2b	Fkh1p
RPP2b	Swi5p
RPP2b	Ace2p
RPP2b	Ash1p
RPP2b	Spt23p
RPP2b	Cbf1p
RPP2b	Pho4p
RPP2b	Yrm1p
RPP2b	Zap1p
RPL9a	Hcm1p
RPL9a	Rap1p
RPL9a	Sfp1p
RPL9a	Yap1p
RPL9a	Fhl1p
RPL9a	Ifh1p
RPL9a	Rpn4p
RPL9a	Gcr1p
RPL9a	Ste12p
RPL9a	Swi4p
RPL9a	Tec1p
RPL9a	Mbp1p
RPL9a	Gcn4p
RPL9a	Gln3p
RPL9a	Cup2p
RPL9a	Sin3p
RPL9a	Spt10p
RPL9a	Cst6p
RPL9a	Hfi1p
RPL9a	Snf2p
RPL9a	Spt20p
RPL9a	Tup1p
RPL9a	Hsf1p
RPL9a	Sok2p
RPL9a	Mig3p
RPL9a	Bas1p
RPL9a	Fkh1p
RPL9a	Swi5p
RPL9a	Ace2p
RPL9a	Ash1p
RPL9a	Spt23p
RPL9a	Hmo1p
RPL9a	Tbf1p
RPL9a	Msn4p
RPL9a	Aft1p
RPL9a	Hac1p
RPL9a	Yrm1p
RPL9a	Yrr1p
RPL26a	Rap1p
RPL26a	Sfp1p
RPL26a	Fhl1p
RPL26a	Ifh1p
RPL26a	Gcr1p
RPL26a	Yap1p
RPL26a	Met4p
RPL26a	Ste12p
RPL26a	Dal82p
RPL26a	Hap2p
RPL26a	Ndt80p
RPL26a	Not3p
RPL26a	Pgd1p
RPL26a	Sas3p
RPL26a	Sds3p
RPL26a	Sir2p
RPL26a	Sir3p
RPL26a	Spt4p
RPL26a	Gts1p
RPL26a	Aro80p
RPL26a	Cin5p
RPL26a	Cup9p
RPL26a	Esc2p
RPL26a	Gal11p
RPL26a	Gal4p
RPL26a	Gcn4p
RPL26a	Hms1p
RPL26a	Isw2p
RPL26a	Pip2p
RPL26a	Rds2p
RPL26a	Swi5p
RPL26a	Thi2p
RPL26a	Tye7p
RPL26a	Yap7p
RPL26a	Zds1p
RPL26a	Bas1p
RPL26a	Mga2p
RPL26a	Pho4p
RPL26a	Ric1p
RPL26a	Rlf2p
RPL26a	Rsc2p
RPL26a	Sin3p
RPL26a	Spt10p
RPL26a	Cst6p
RPL26a	Hfi1p
RPL26a	Snf2p
RPL26a	Snf6p
RPL26a	Spt20p
RPL26a	Tup1p
RPL26a	Hsf1p
RPL26a	Reb1p
RPL26a	Fkh1p
RPL26a	Msn2p
RPL26a	Ace2p
RPL26a	Ash1p
RPL26a	Spt23p
RPL26a	Msn4p
RPL26a	Yap6p
RPL26a	Hmo1p
RPL26a	Oaf1p
RPL26a	Oaf3p
RPL26a	Abf1p
RPL26a	Yrm1p
RPL26a	Tec1p
RPP2a	Rap1p
RPP2a	Sfp1p
RPP2a	Yhp1p
RPP2a	Fhl1p
RPP2a	Ifh1p
RPP2a	Rpn4p
RPP2a	Arr1p
RPP2a	Gcr1p
RPP2a	Rgt1p
RPP2a	Mga1p
RPP2a	Phd1p
RPP2a	Skn7p
RPP2a	Sok2p
RPP2a	Stp2p
RPP2a	Msn2p
RPP2a	Ste12p
RPP2a	Dal82p
RPP2a	Hap2p
RPP2a	Ino2p
RPP2a	Leu3p
RPP2a	Pgd1p
RPP2a	Sds3p
RPP2a	Sir2p
RPP2a	Sir3p
RPP2a	Spt4p
RPP2a	Gts1p
RPP2a	Mac1p
RPP2a	Pip2p
RPP2a	Mga2p
RPP2a	Rlf2p
RPP2a	Sin3p
RPP2a	Spt10p
RPP2a	Cst6p
RPP2a	Hfi1p
RPP2a	Sin4p
RPP2a	Snf2p
RPP2a	Snf6p
RPP2a	Spt20p
RPP2a	Tup1p
RPP2a	Hsf1p
RPP2a	Fkh1p
RPP2a	Ace2p
RPP2a	Swi5p
RPP2a	Ash1p
RPP2a	Spt23p
RPP2a	Hmo1p
RPP2a	Yap6p
RPP2a	Msn4p
RPP2a	Abf1p
RPP2a	Hac1p
RPP2a	Pho4p
RPP2a	Yrm1p
RPL43b	Rap1p
RPL43b	Sfp1p
RPL43b	Yap6p
RPL43b	Gcn4p
RPL43b	Ifh1p
RPL43b	Rpn4p
RPL43b	Arr1p
RPL43b	Cin5p
RPL43b	Nrg1p
RPL43b	Tec1p
RPL43b	Ste12p
RPL43b	Sok2p
RPL43b	Mcm1p
RPL43b	Phd1p
RPL43b	Msn2p
RPL43b	Fhl1p
RPL43b	Bdf2p
RPL43b	Cad1p
RPL43b	Dal82p
RPL43b	Haa1p
RPL43b	Hap2p
RPL43b	Msn1p
RPL43b	Pgd1p
RPL43b	Sas3p
RPL43b	Sds3p
RPL43b	Sir2p
RPL43b	Sir3p
RPL43b	Spt4p
RPL43b	Gts1p
RPL43b	Gsm1p
RPL43b	Ace2p
RPL43b	Aro80p
RPL43b	Cup9p
RPL43b	Esc2p
RPL43b	Gal11p
RPL43b	Gal4p
RPL43b	Hat2p
RPL43b	Hms1p
RPL43b	Isw2p
RPL43b	Kar4p
RPL43b	Pip2p
RPL43b	Put3p
RPL43b	Rds2p
RPL43b	Rgt1p
RPL43b	Spt3p
RPL43b	Swi5p
RPL43b	Taf14p
RPL43b	Thi2p
RPL43b	Tis11p
RPL43b	Tye7p
RPL43b	Yap7p
RPL43b	Zds1p
RPL43b	Mga2p
RPL43b	Pho4p
RPL43b	Ric1p
RPL43b	Sin3p
RPL43b	Spt10p
RPL43b	Cst6p
RPL43b	Hfi1p
RPL43b	Snf2p
RPL43b	Gcr1p
RPL43b	Hsf1p
RPL43b	Bas1p
RPL43b	Cac2p
RPL43b	Cbf1p
RPL43b	Stb5p
RPL43b	Oaf1p
RPL43b	Adr1p
RPL43b	Abf1p
RPL43b	Yrm1p
RPL43b	Cat8p
RPP1b	Hcm1p
RPP1b	Rap1p
RPP1b	Sfp1p
RPP1b	Fhl1p
RPP1b	Ifh1p
RPP1b	Rpn4p
RPP1b	Gcr1p
RPP1b	Rfx1p
RPP1b	Yap1p
RPP1b	Met4p
RPP1b	Cin5p
RPP1b	Gcn4p
RPP1b	Gln3p
RPP1b	Ste12p
RPP1b	Ace2p
RPP1b	Arg80p
RPP1b	Bdf2p
RPP1b	Cad1p
RPP1b	Cup2p
RPP1b	Dal82p
RPP1b	Haa1p
RPP1b	Hap2p
RPP1b	Msn1p
RPP1b	Not3p
RPP1b	Pgd1p
RPP1b	Sas3p
RPP1b	Sds3p
RPP1b	Sef1p
RPP1b	Sir2p
RPP1b	Sir3p
RPP1b	Spt4p
RPP1b	Tec1p
RPP1b	Gts1p
RPP1b	Mac1p
RPP1b	Gsm1p
RPP1b	Mga2p
RPP1b	Ric1p
RPP1b	Sin3p
RPP1b	Spt10p
RPP1b	Swi5p
RPP1b	Cst6p
RPP1b	Hfi1p
RPP1b	Sin4p
RPP1b	Hsf1p
RPP1b	Tup1p
RPP1b	Sok2p
RPP1b	Fkh1p
RPP1b	Msn2p
RPP1b	Ash1p
RPP1b	Spt23p
RPP1b	Msn4p
RPP1b	Arr1p
RPP1b	Hmo1p
RPP1b	Aft1p
RPP1b	Abf1p
RPP1b	Pho4p
RPP1b	Yrm1p
RPP1b	Zap1p
RPL4a	Rap1p
RPL4a	Sfp1p
RPL4a	Ifh1p
RPL4a	Rpn4p
RPL4a	Abf1p
RPL4a	Gcr1p
RPL4a	Gln3p
RPL4a	Gcn4p
RPL4a	Msn2p
RPL4a	Msn4p
RPL4a	Ste12p
RPL4a	Ric1p
RPL4a	Sin3p
RPL4a	Spt10p
RPL4a	Cst6p
RPL4a	Hfi1p
RPL4a	Sin4p
RPL4a	Snf2p
RPL4a	Snf5p
RPL4a	Snf6p
RPL4a	Spt20p
RPL4a	Aca1p
RPL4a	Ace2p
RPL4a	Aro80p
RPL4a	Cdc73p
RPL4a	Cin5p
RPL4a	Cup9p
RPL4a	Esc2p
RPL4a	Gal11p
RPL4a	Gal4p
RPL4a	Hap5p
RPL4a	Hat2p
RPL4a	Hms1p
RPL4a	Isw1p
RPL4a	Isw2p
RPL4a	Kar4p
RPL4a	Phd1p
RPL4a	Pip2p
RPL4a	Put3p
RPL4a	Rds2p
RPL4a	Rgt1p
RPL4a	Uls1p
RPL4a	Rtt107p
RPL4a	Spt3p
RPL4a	Stb5p
RPL4a	Swi5p
RPL4a	Taf14p
RPL4a	Thi2p
RPL4a	Tis11p
RPL4a	Tye7p
RPL4a	Yap7p
RPL4a	Zds1p
RPL4a	Hsf1p
RPL4a	Reb1p
RPL4a	Tup1p
RPL4a	Fkh1p
RPL4a	Spt23p
RPL4a	Arr1p
RPL4a	Cbf1p
RPL4a	Hac1p
RPL4a	Rlm1p
RPL4a	Yrm1p
RPS30a	Ace2p
RPS30a	Rap1p
RPS30a	Sfp1p
RPS30a	Tos8p
RPS30a	Fhl1p
RPS30a	Ifh1p
RPS30a	Gcn4p
RPS30a	Rpn4p
RPS30a	Fkh2p
RPS30a	Ste12p
RPS30a	Arg81p
RPS30a	Dal82p
RPS30a	Haa1p
RPS30a	Hap2p
RPS30a	Hir2p
RPS30a	Msn1p
RPS30a	Sas3p
RPS30a	Sds3p
RPS30a	Sir2p
RPS30a	Spt4p
RPS30a	YJL206C
RPS30a	Aro80p
RPS30a	Cin5p
RPS30a	Cup9p
RPS30a	Esc2p
RPS30a	Gal11p
RPS30a	Gal4p
RPS30a	Gln3p
RPS30a	Hat2p
RPS30a	Hms1p
RPS30a	Isw1p
RPS30a	Isw2p
RPS30a	Kar4p
RPS30a	Phd1p
RPS30a	Pip2p
RPS30a	Put3p
RPS30a	Rds2p
RPS30a	Rgt1p
RPS30a	Rtt107p
RPS30a	Skn7p
RPS30a	Spt3p
RPS30a	Stb5p
RPS30a	Swi5p
RPS30a	Taf14p
RPS30a	Thi2p
RPS30a	Tis11p
RPS30a	Tye7p
RPS30a	Yap3p
RPS30a	Yap7p
RPS30a	Zds1p
RPS30a	Bas1p
RPS30a	Mga2p
RPS30a	Mss11p
RPS30a	Pho4p
RPS30a	Rtg3p
RPS30a	Sin3p
RPS30a	Spt10p
RPS30a	Cst6p
RPS30a	Gcr1p
RPS30a	Hsf1p
RPS30a	Mig3p
RPS30a	Ash1p
RPS30a	Msn2p
RPS30a	Msn4p
RPS30a	Yap1p
RPS30a	Rsc30p
RPS30a	Hmo1p
RPS30a	Yrm1p
RPS30a	Zap1p
RPS23a	Rap1p
RPS23a	Sfp1p
RPS23a	Fhl1p
RPS23a	Ifh1p
RPS23a	Rpn4p
RPS23a	Arr1p
RPS23a	Yap1p
RPS23a	Met4p
RPS23a	Dal81p
RPS23a	Dig1p
RPS23a	Hal9p
RPS23a	Stp2p
RPS23a	Dal82p
RPS23a	Hap2p
RPS23a	Sds3p
RPS23a	Sir2p
RPS23a	Ace2p
RPS23a	Aro80p
RPS23a	Cin5p
RPS23a	Cup9p
RPS23a	Esc2p
RPS23a	Gal11p
RPS23a	Gal4p
RPS23a	Hat2p
RPS23a	Hms1p
RPS23a	Isw1p
RPS23a	Isw2p
RPS23a	Kar4p
RPS23a	Pip2p
RPS23a	Put3p
RPS23a	Rds2p
RPS23a	Swi5p
RPS23a	Taf14p
RPS23a	Thi2p
RPS23a	Tis11p
RPS23a	Tye7p
RPS23a	Yap7p
RPS23a	Zds1p
RPS23a	Bas1p
RPS23a	Mga2p
RPS23a	Mss11p
RPS23a	Rtg3p
RPS23a	Sin3p
RPS23a	Spt10p
RPS23a	Cst6p
RPS23a	Hfi1p
RPS23a	Snf2p
RPS23a	Snf6p
RPS23a	Spt20p
RPS23a	Tup1p
RPS23a	Gcr1p
RPS23a	Hsf1p
RPS23a	Fkh1p
RPS23a	Ash1p
RPS23a	Spt23p
RPS23a	Hcm1p
RPS23a	Pog1p
RPS23a	Hmo1p
RPS23a	Abf1p
RPS23a	Pho4p
RPS23a	Yrm1p
RPS29a	Rap1p
RPS29a	Sfp1p
RPS29a	Fhl1p
RPS29a	Ifh1p
RPS29a	Reb1p
RPS29a	Zap1p
RPS29a	Sko1p
RPS29a	Arg81p
RPS29a	Dal82p
RPS29a	Hap2p
RPS29a	Msn1p
RPS29a	Pgd1p
RPS29a	Sas3p
RPS29a	Sds3p
RPS29a	Sir2p
RPS29a	Sir3p
RPS29a	Spt4p
RPS29a	Tec1p
RPS29a	Gts1p
RPS29a	Ace2p
RPS29a	Aro80p
RPS29a	Cin5p
RPS29a	Cup9p
RPS29a	Esc2p
RPS29a	Gal11p
RPS29a	Gal4p
RPS29a	Gcn4p
RPS29a	Hat2p
RPS29a	Hms1p
RPS29a	Isw1p
RPS29a	Isw2p
RPS29a	Kar4p
RPS29a	Pip2p
RPS29a	Put3p
RPS29a	Rds2p
RPS29a	Skn7p
RPS29a	Spt3p
RPS29a	Swi5p
RPS29a	Taf14p
RPS29a	Thi2p
RPS29a	Tye7p
RPS29a	Yap7p
RPS29a	Zds1p
RPS29a	Mga2p
RPS29a	Sin3p
RPS29a	Spt10p
RPS29a	Cst6p
RPS29a	Hfi1p
RPS29a	Snf2p
RPS29a	Snf6p
RPS29a	Spt20p
RPS29a	Tup1p
RPS29a	Gcr1p
RPS29a	Hsf1p
RPS29a	Pho2p
RPS29a	Fkh1p
RPS29a	Ash1p
RPS29a	Spt23p
RPS29a	Hmo1p
RPS29a	Tbf1p
RPS29a	Cbf1p
RPS29a	Abf1p
RPS29a	Hac1p
RPS29a	Pho4p
RPS29a	Yrm1p
RPS6b	Rap1p
RPS6b	Sfp1p
RPS6b	Fhl1p
RPS6b	Rpn4p
RPS6b	Ste12p
RPS6b	Ifh1p
RPS6b	Cup9p
RPS6b	Isw2p
RPS6b	Pip2p
RPS6b	Thi2p
RPS6b	Tye7p
RPS6b	Yap7p
RPS6b	Mcm1p
RPS6b	Bas1p
RPS6b	Cse2p
RPS6b	Gcr2p
RPS6b	Mga2p
RPS6b	Mss11p
RPS6b	Pho4p
RPS6b	Rlf2p
RPS6b	Rsc2p
RPS6b	Rtg3p
RPS6b	Sin3p
RPS6b	Spt10p
RPS6b	Swi6p
RPS6b	Uga3p
RPS6b	Cst6p
RPS6b	Hfi1p
RPS6b	Snf2p
RPS6b	Snf5p
RPS6b	Snf6p
RPS6b	Spt20p
RPS6b	Tup1p
RPS6b	Hsf1p
RPS6b	Mig3p
RPS6b	Cac2p
RPS6b	Fkh1p
RPS6b	Ace2p
RPS6b	Spt23p
RPS6b	Arr1p
RPS6b	Hmo1p
RPS6b	Gcr1p
RPS6b	Hac1p
RPS6b	Yrm1p
RPS11b	Msn1p
RPS11b	Rap1p
RPS11b	Sfp1p
RPS11b	Yhp1p
RPS11b	Fhl1p
RPS11b	Ifh1p
RPS11b	Gcr1p
RPS11b	Leu3p
RPS11b	Met32p
RPS11b	Pho2p
RPS11b	Tec1p
RPS11b	Met4p
RPS11b	Pip2p
RPS11b	Stb1p
RPS11b	Ste12p
RPS11b	Hap2p
RPS11b	Not3p
RPS11b	Sds3p
RPS11b	Sir2p
RPS11b	Sir3p
RPS11b	Spt4p
RPS11b	Gts1p
RPS11b	Ric1p
RPS11b	Sin3p
RPS11b	Spt10p
RPS11b	Cst6p
RPS11b	Hfi1p
RPS11b	Sin4p
RPS11b	Snf2p
RPS11b	Snf6p
RPS11b	Spt20p
RPS11b	Spt3p
RPS11b	Stb5p
RPS11b	Taf14p
RPS11b	Yap3p
RPS11b	Hsf1p
RPS11b	Mcm1p
RPS11b	Reb1p
RPS11b	Sok2p
RPS11b	Fkh1p
RPS11b	Gcn4p
RPS11b	Esa1p
RPS11b	Ace2p
RPS11b	Swi5p
RPS11b	Spt23p
RPS11b	Gat3p
RPS11b	Rgm1p
RPS11b	Rme1p
RPS11b	Xbp1p
RPS11b	Msn2p
RPS11b	Msn4p
RPS11b	Yox1p
RPS11b	Hmo1p
RPS11b	Cbf1p
RPS11b	Hac1p
RPS28b	Abf1p
RPS28b	Rap1p
RPS28b	Sfp1p
RPS28b	Fhl1p
RPS28b	Ifh1p
RPS28b	Gcr2p
RPS28b	Yap1p
RPS28b	Cin5p
RPS28b	Gln3p
RPS28b	Gcn4p
RPS28b	Arg80p
RPS28b	Arg81p
RPS28b	Cup2p
RPS28b	Dal82p
RPS28b	Dat1p
RPS28b	Gat1p
RPS28b	Haa1p
RPS28b	Hap2p
RPS28b	Hir2p
RPS28b	Mal13p
RPS28b	Msn1p
RPS28b	Ndt80p
RPS28b	Not3p
RPS28b	Pgd1p
RPS28b	Sas3p
RPS28b	Sds3p
RPS28b	Sef1p
RPS28b	Sir2p
RPS28b	Sir3p
RPS28b	Spt4p
RPS28b	Tec1p
RPS28b	Yap5p
RPS28b	Nsi1p
RPS28b	Usv1p
RPS28b	Gts1p
RPS28b	Sin4p
RPS28b	Gsm1p
RPS28b	Cup9p
RPS28b	Esc2p
RPS28b	Gal11p
RPS28b	Gal4p
RPS28b	Hms1p
RPS28b	Isw2p
RPS28b	Pip2p
RPS28b	Thi2p
RPS28b	Tye7p
RPS28b	Yap7p
RPS28b	Mga2p
RPS28b	Pho4p
RPS28b	Ric1p
RPS28b	Sin3p
RPS28b	Spt10p
RPS28b	Sum1p
RPS28b	Ace2p
RPS28b	Swi5p
RPS28b	Cst6p
RPS28b	Hfi1p
RPS28b	Snf2p
RPS28b	Snf6p
RPS28b	Spt20p
RPS28b	Tup1p
RPS28b	Gcr1p
RPS28b	Hsf1p
RPS28b	Mig3p
RPS28b	Fkh1p
RPS28b	Ash1p
RPS28b	Spt23p
RPS28b	Msn2p
RPS28b	Msn4p
RPS28b	Aft1p
RPL37b	Fkh2p
RPL37b	Hap1p
RPL37b	Mbp1p
RPL37b	Met31p
RPL37b	Rap1p
RPL37b	Sfp1p
RPL37b	Swi4p
RPL37b	Tos8p
RPL37b	Yap1p
RPL37b	Yox1p
RPL37b	Fhl1p
RPL37b	Ifh1p
RPL37b	Mot3p
RPL37b	Met4p
RPL37b	Fkh1p
RPL37b	Stb1p
RPL37b	Swi6p
RPL37b	Gln3p
RPL37b	Msn1p
RPL37b	Bdf2p
RPL37b	Haa1p
RPL37b	Msn2p
RPL37b	Pop2p
RPL37b	Sas3p
RPL37b	Sir2p
RPL37b	Aro80p
RPL37b	Cin5p
RPL37b	Cup9p
RPL37b	Esc2p
RPL37b	Gal11p
RPL37b	Gal4p
RPL37b	Gcn4p
RPL37b	Hms1p
RPL37b	Isw1p
RPL37b	Isw2p
RPL37b	Phd1p
RPL37b	Pip2p
RPL37b	Put3p
RPL37b	Rds2p
RPL37b	Rtt107p
RPL37b	Skn7p
RPL37b	Spt3p
RPL37b	Taf14p
RPL37b	Thi2p
RPL37b	Tis11p
RPL37b	Yap7p
RPL37b	Srb2p
RPL37b	Cst6p
RPL37b	Gcr1p
RPL37b	Hsf1p
RPL37b	Tup1p
RPL37b	Mig3p
RPL37b	Spt23p
RPL37b	Rgm1p
RPL37b	Hmo1p
RPL37b	Cbf1p
RPL37b	Pho4p
RPL37b	Yrm1p
RPS29b	Rap1p
RPS29b	Sfp1p
RPS29b	Fhl1p
RPS29b	Ifh1p
RPS29b	Phd1p
RPS29b	Smp1p
RPS29b	Yap1p
RPS29b	Mot2p
RPS29b	Arg80p
RPS29b	Bdf2p
RPS29b	Cad1p
RPS29b	Cup2p
RPS29b	Dal82p
RPS29b	Haa1p
RPS29b	Hap2p
RPS29b	Mal13p
RPS29b	Msn1p
RPS29b	Pgd1p
RPS29b	Sas3p
RPS29b	Sds3p
RPS29b	Sef1p
RPS29b	Sir2p
RPS29b	Spt4p
RPS29b	Yap5p
RPS29b	Nsi1p
RPS29b	Gts1p
RPS29b	Ace2p
RPS29b	Aro80p
RPS29b	Cin5p
RPS29b	Cup9p
RPS29b	Esc2p
RPS29b	Gal11p
RPS29b	Gal4p
RPS29b	Gcn4p
RPS29b	Hat2p
RPS29b	Hms1p
RPS29b	Isw1p
RPS29b	Isw2p
RPS29b	Kar4p
RPS29b	Pip2p
RPS29b	Put3p
RPS29b	Rds2p
RPS29b	Rtt107p
RPS29b	Skn7p
RPS29b	Swi5p
RPS29b	Taf14p
RPS29b	Thi2p
RPS29b	Tis11p
RPS29b	Tye7p
RPS29b	Yap7p
RPS29b	Zds1p
RPS29b	Mga2p
RPS29b	Pho4p
RPS29b	Ric1p
RPS29b	Sin3p
RPS29b	Spt10p
RPS29b	Cst6p
RPS29b	Hfi1p
RPS29b	Spt20p
RPS29b	Abf1p
RPS29b	Gcr1p
RPS29b	Hsf1p
RPS29b	Reb1p
RPS29b	Fkh1p
RPS29b	Ash1p
RPS29b	Spt23p
RPS29b	Msn2p
RPS29b	Hmo1p
RPS29b	Yap6p
RPS29b	Cbf1p
RPS29b	Msn4p
RPS29b	Hac1p
RPS29b	Yrm1p
RPS4b	Hap1p
RPS4b	Rap1p
RPS4b	Sfp1p
RPS4b	Fhl1p
RPS4b	Rpn4p
RPS4b	Arr1p
RPS4b	Yap1p
RPS4b	Ifh1p
RPS4b	Gat3p
RPS4b	Ino2p
RPS4b	Yap5p
RPS4b	Ste12p
RPS4b	Bas1p
RPS4b	Cse2p
RPS4b	Gcr2p
RPS4b	Hog1p
RPS4b	Mga2p
RPS4b	Mth1p
RPS4b	Pho4p
RPS4b	Ric1p
RPS4b	Rlf2p
RPS4b	Sin3p
RPS4b	Sps18p
RPS4b	Spt10p
RPS4b	Swi6p
RPS4b	Cst6p
RPS4b	Hfi1p
RPS4b	Sin4p
RPS4b	Snf2p
RPS4b	Snf5p
RPS4b	Snf6p
RPS4b	Spt20p
RPS4b	Tup1p
RPS4b	Aca1p
RPS4b	Cdc73p
RPS4b	Gln3p
RPS4b	Phd1p
RPS4b	Rgt1p
RPS4b	Rtt107p
RPS4b	Spt3p
RPS4b	Gcr1p
RPS4b	Hsf1p
RPS4b	Reb1p
RPS4b	Fkh1p
RPS4b	Msn2p
RPS4b	Ash1p
RPS4b	Ace2p
RPS4b	Spt23p
RPS4b	Hmo1p
RPS4b	Yrm1p
RPS0b	Rap1p
RPS0b	Sfp1p
RPS0b	Fhl1p
RPS0b	Ifh1p
RPS0b	Rpn4p
RPS0b	Leu3p
RPS0b	Gat1p
RPS0b	Gcn4p
RPS0b	Gln3p
RPS0b	Mal33p
RPS0b	Mbp1p
RPS0b	Rim101p
RPS0b	Spt23p
RPS0b	Yap6p
RPS0b	Yap7p
RPS0b	Yox1p
RPS0b	Ste12p
RPS0b	Dal80p
RPS0b	Dal82p
RPS0b	Ndt80p
RPS0b	Not3p
RPS0b	Pgd1p
RPS0b	Sif2p
RPS0b	Mga2p
RPS0b	Ric1p
RPS0b	Rlf2p
RPS0b	Sin3p
RPS0b	Spt10p
RPS0b	Swi5p
RPS0b	Cst6p
RPS0b	Hfi1p
RPS0b	Snf2p
RPS0b	Snf6p
RPS0b	Spt20p
RPS0b	Tup1p
RPS0b	Ace2p
RPS0b	Cup9p
RPS0b	Esc2p
RPS0b	Rgt1p
RPS0b	Rtt107p
RPS0b	Spt3p
RPS0b	Stb5p
RPS0b	Taf14p
RPS0b	Gcr1p
RPS0b	Hsf1p
RPS0b	Yhp1p
RPS0b	Hmo1p
RPS0b	Msn4p
RPS0b	Yrm1p
RPS21a	Rap1p
RPS21a	Sfp1p
RPS21a	Tye7p
RPS21a	Fhl1p
RPS21a	Ifh1p
RPS21a	Rpn4p
RPS21a	Arr1p
RPS21a	Cbf1p
RPS21a	Gcr1p
RPS21a	Yap1p
RPS21a	Msn2p
RPS21a	Arg81p
RPS21a	Cad1p
RPS21a	Dal82p
RPS21a	Haa1p
RPS21a	Hap2p
RPS21a	Mal33p
RPS21a	Mga1p
RPS21a	Msn1p
RPS21a	Pgd1p
RPS21a	Sas3p
RPS21a	Sds3p
RPS21a	Sir2p
RPS21a	Sir3p
RPS21a	Spt4p
RPS21a	Gts1p
RPS21a	Ace2p
RPS21a	Aro80p
RPS21a	Cin5p
RPS21a	Cup9p
RPS21a	Esc2p
RPS21a	Gal11p
RPS21a	Gal4p
RPS21a	Gcn4p
RPS21a	Hat2p
RPS21a	Hms1p
RPS21a	Isw2p
RPS21a	Kar4p
RPS21a	Pip2p
RPS21a	Put3p
RPS21a	Rds2p
RPS21a	Swi5p
RPS21a	Thi2p
RPS21a	Tis11p
RPS21a	Yap7p
RPS21a	Zds1p
RPS21a	Bas1p
RPS21a	Gcr2p
RPS21a	Mga2p
RPS21a	Pho4p
RPS21a	Ric1p
RPS21a	Rlf2p
RPS21a	Sin3p
RPS21a	Spt10p
RPS21a	YPR022C
RPS21a	Cst6p
RPS21a	Hfi1p
RPS21a	Snf2p
RPS21a	Snf6p
RPS21a	Spt20p
RPS21a	Tup1p
RPS21a	Hsf1p
RPS21a	Fkh1p
RPS21a	Ash1p
RPS21a	Abf1p
RPS21a	Hac1p
RPS21a	Yrm1p
RPS10b	Rap1p
RPS10b	Sfp1p
RPS10b	Tos8p
RPS10b	Upc2p
RPS10b	Yap1p
RPS10b	Cad1p
RPS10b	Fhl1p
RPS10b	Ifh1p
RPS10b	Rpn4p
RPS10b	Arr1p
RPS10b	Gcr1p
RPS10b	Gcn4p
RPS10b	Gln3p
RPS10b	Ste12p
RPS10b	Hap2p
RPS10b	Sas3p
RPS10b	Sds3p
RPS10b	Sef1p
RPS10b	Sir2p
RPS10b	Spt4p
RPS10b	Ace2p
RPS10b	Aro80p
RPS10b	Cin5p
RPS10b	Cup9p
RPS10b	Esc2p
RPS10b	Gal11p
RPS10b	Gal4p
RPS10b	Hap5p
RPS10b	Hat2p
RPS10b	Hms1p
RPS10b	Isw1p
RPS10b	Isw2p
RPS10b	Kar4p
RPS10b	Phd1p
RPS10b	Pip2p
RPS10b	Put3p
RPS10b	Rds2p
RPS10b	Rgt1p
RPS10b	Rtt107p
RPS10b	Skn7p
RPS10b	Spt3p
RPS10b	Stb5p
RPS10b	Swi5p
RPS10b	Taf14p
RPS10b	Thi2p
RPS10b	Tis11p
RPS10b	Tye7p
RPS10b	Yap7p
RPS10b	Zds1p
RPS10b	Mga2p
RPS10b	Sin3p
RPS10b	Spt10p
RPS10b	Urc2p
RPS10b	Sok2p
RPS10b	Ixr1p
RPS10b	Fkh1p
RPS10b	Spt23p
RPS10b	Hcm1p
RPS10b	Plm2p
RPS10b	Yap5p
RPS10b	Yhp1p
RPS10b	Yox1p
RPS10b	Hmo1p
RPS10b	Msn4p
RPS10b	Abf1p
RPS10b	Nrg1p
RPS10b	Yrm1p
RPS0a	Rap1p
RPS0a	Sfp1p
RPS0a	Fhl1p
RPS0a	Ifh1p
RPS0a	Rpn4p
RPS0a	Arr1p
RPS0a	Flo8p
RPS0a	Sok2p
RPS0a	Yap1p
RPS0a	Met4p
RPS0a	Abf1p
RPS0a	Crz1p
RPS0a	Gcr1p
RPS0a	Gcn4p
RPS0a	Gln3p
RPS0a	Dal82p
RPS0a	Ndt80p
RPS0a	Sas3p
RPS0a	Sir2p
RPS0a	Gcr2p
RPS0a	Mga2p
RPS0a	Ric1p
RPS0a	Rlf2p
RPS0a	Sin3p
RPS0a	Spt10p
RPS0a	Swi6p
RPS0a	Cst6p
RPS0a	Snf2p
RPS0a	Snf6p
RPS0a	Spt20p
RPS0a	Tup1p
RPS0a	Aca1p
RPS0a	Cdc73p
RPS0a	Hat2p
RPS0a	Rgt1p
RPS0a	Uls1p
RPS0a	Rtt107p
RPS0a	Spt3p
RPS0a	Stb5p
RPS0a	Taf14p
[truncated: 1,774 more rows]

## Sheet: RPLS23 UTR
Transcription Factors which have been predicted to bind to 5'UTR region of RPL23A, using Yeastract in 3 different strains.
S288c	DBVPG6044	YPS606
Adr1p	Adr1p	Ash1p
Ash1p	Ash1p	Ash1p
Ash1p	Ash1p	Ash1p
Ash1p	Ash1p	Ash1p
Azf1p	Ash1p	Azf1p
Bas1p, Gcn4p	Azf1p	Cup2p
Cup2p	Bas1p, Gcn4p	Fkh1p, Fkh2p
Fkh1p, Fkh2p	Cup2p	Gat1p, Gln3p, Gzf3p
Fkh1p, Fkh2p	Fkh1p, Fkh2p	Hap2p, Hap3p, Hap4p, Hap5p
Gat1p, Gln3p, Gzf3p	Gat1p, Gln3p, Gzf3p	Ime1p
Gcn4p	Gcn4p	Mot3p
Hap2p, Hap3p, Hap4p, Hap5p	Hap2p, Hap3p, Hap4p, Hap5p	Mot3p
Mot3p	Ime1p	Nrg1p
Mot3p	Mot3p	Rgt1p
Mot3p	Mot3p	Rgt1p
Rgt1p	Mot3p	Rtg1p, Rtg3p
Rtg1p, Rtg3p	Rgt1p	Stb5p
Stb5p	Rgt1p	Stb5p
Stb5p	Rtg1p, Rtg3p	Ste12p
Ste12p	Stb5p	Stp1p, Stp2p
Stp1p, Stp2p	Stb5p	Stp1p, Stp2p
Stp1p, Stp2p	Ste12p	Yrr1p
	Stp1p, Stp2p
	Stp1p, Stp2p
	Yrr1p
