# Supplementary material for: The Modular Adaptive Ribosome
Source: PLoS One. 2016 Nov 3;11(11):e0166021. doi: 10.1371/journal.pone.0166021 (PMC5094737; doi:10.1371/journal.pone.0166021)
Supplement: S7 Table — (XLS) [file pone.0166021.s014.xls]

## Sheet: ranks
Note: Matrix of normalized expression of ribosomal proteins ordered in ranks in different cell types and tissues
	A172	A375	airway epithelial cell	aortic smooth muscle cell	articular chondrocyte of knee joint	astrocyte	bipolar spindle neuron	bladder microvascular endothelial cell	bronchial epithelial cell	bronchial smooth muscle cell	bronchus fibroblast of lung	Caki2	camera-type eye	cardiac atrium fibroblast	cardiac ventricle fibroblast	cerebellar granule cell	cerebellum	Daoy	dermis blood vessel endothelial cell	dermis lymphatic vessel endothelial cell	dermis microvascular lymphatic vessel endothelial cell	diencephalon	endometrial microvascular endothelial cells	endothelial cell of coronary artery	endothelial cell of umbilical vein	epithelial cell of alveolus of lung	epithelial cell of proximal tubule	epithelial cell of umbilical artery	fibroblast of arm	fibroblast of dermis	fibroblast of lung	fibroblast of the aortic adventitia	fibroblast of villous mesenchyme	frontal cortex	G401	glomerular endothelial cell	GM12878	H4	H7-hESC	hair follicle dermal papilla cell	hair follicular keratinocyte	heart	hepatocyte	HepG2	HT-29	HT1080	induced pluripotent stem cell	K562	Karpas-422
RPL10A	35	37	34	45	40	32	21	46	41	43	38	48	46	38	33	23	52	34	54	41	48	43	38	43	49	38	32	49	35	53	56	41	57	48	56	31	39	33	48	51	34	44	31	35	44	41	21	31	50
RPL11	37	55	45	54	47	39	32	56	51	48	33	24	49	44	52	43	49	50	51	54	54	52	36	56	46	33	44	52	36	46	43	36	42	51	27	47	50	48	58	35	41	51	39	50	49	56	50	57	44
RPL12	48	45	50	34	44	51	34	33	54	33	54	39	48	59	49	29	26	43	43	37	38	33	49	32	42	59	56	45	53	44	47	38	38	25	37	57	45	50	49	55	56	27	51	48	32	52	60	46	41
RPL13AP5	11	12	7	12	14	11	10	12	10	8	8	5	13	11	11	8	17	14	12	15	17	12	10	11	13	15	8	8	17	15	14	12	14	14	8	8	8	11	12	12	7	16	17	6	13	11	11	7	13
RPL13P5	4	3	4	3	2	2	2	2	1	2	4	4	3	3	3	3	2	3	2	1	2	2	6	2	3	2	3	2	4	4	3	5	4	2	3	3	1	3	4	3	1	2	4	2	2	3	3	1	2
RPL14	20	18	19	29	27	21	35	30	30	28	20	14	23	19	21	45	25	20	28	32	30	23	21	29	30	19	21	26	20	29	38	22	26	23	16	21	21	19	20	28	18	25	21	27	16	22	48	34	23
RPL15	39	28	31	32	57	58	62	39	42	35	55	62	64	55	53	39	54	35	55	40	46	58	59	35	60	53	36	48	54	59	57	42	51	55	64	55	52	41	41	61	42	52	58	31	20	46	59	49	27
RPL18	30	44	56	43	45	47	59	49	57	46	58	52	52	51	50	17	43	52	53	58	58	47	54	54	39	56	53	58	50	54	45	54	54	53	53	51	20	42	65	62	50	30	38	25	65	42	51	23	49
RPL19	61	58	47	55	46	57	58	47	45	45	53	59	55	49	51	46	32	41	56	35	39	29	57	44	43	49	49	50	56	50	48	48	50	38	58	54	53	59	52	57	46	45	54	57	53	54	61	56	51
RPL22	8	13	14	14	13	13	13	14	16	14	9	16	22	12	13	12	19	15	13	13	13	19	12	14	11	11	13	11	13	12	11	17	11	21	15	12	13	10	16	13	13	20	16	16	11	12	16	16	12
RPL22L1	22	9	17	5	20	20	3	7	12	7	18	11	6	16	17	9	7	12	10	7	7	6	18	10	6	16	16	19	14	11	6	16	16	7	17	11	14	23	9	10	17	6	15	10	5	18	14	8	4
RPL23AP7	1	1	3	4	1	3	66	4	4	5	2	3	4	4	4	1	4	4	3	4	4	5	3	4	1	1	4	4	3	6	1	4	3	4	4	4	3	4	2	5	4	5	5	1	4	1	2	3	5
RPL24	53	52	39	46	54	53	44	50	38	38	36	32	51	33	31	49	59	51	49	56	59	62	44	50	23	35	42	51	31	43	28	56	56	60	38	35	32	32	43	47	40	61	42	22	46	33	34	27	57
RPL26	66	62	61	62	65	63	61	65	65	65	62	57	62	63	65	55	61	61	65	64	61	64	63	64	50	62	60	65	62	62	52	64	63	63	63	64	60	54	45	64	58	66	64	59	34	61	66	47	56
RPL26L1	16	7	6	8	7	8	11	8	6	10	5	19	7	6	7	11	8	11	6	6	6	9	9	8	8	6	7	6	6	7	9	6	9	8	10	7	10	9	7	6	6	8	7	7	6	6	9	10	3
RPL27	40	32	35	35	43	30	33	32	31	37	34	37	35	32	34	47	33	28	36	31	33	42	27	36	58	37	34	39	45	39	58	32	49	41	43	40	54	35	42	33	43	39	32	58	33	55	32	54	29
RPL29	29	29	43	33	34	41	48	29	34	30	48	27	29	43	54	22	27	27	38	30	32	28	43	30	48	48	38	37	42	35	36	24	31	31	41	50	22	30	25	48	39	28	30	32	17	26	49	19	42
RPL30	42	39	37	53	51	38	37	44	46	54	40	55	57	42	36	41	55	36	45	45	37	49	33	46	47	39	31	47	46	48	37	35	45	52	39	41	40	51	50	41	36	55	44	40	36	43	35	42	46
RPL31	24	22	26	38	38	40	28	34	39	40	26	42	40	29	26	59	35	29	41	36	31	46	20	37	38	29	29	33	30	37	33	37	33	34	35	24	42	39	24	27	27	37	40	54	42	28	46	44	20
RPL32	36	47	30	51	36	35	26	41	48	39	23	29	25	22	48	50	51	22	33	51	40	56	25	51	45	31	27	29	33	40	49	26	27	39	36	34	48	31	47	32	49	49	27	42	30	36	25	60	61
RPL32P3	3	4	1	2	3	5	4	3	3	3	1	2	9	2	1	7	5	2	4	3	3	3	2	3	5	4	1	3	2	3	4	2	2	3	2	2	4	2	3	4	2	3	2	3	3	4	4	2	6
RPL34	26	19	22	25	28	25	41	27	22	26	24	25	32	21	41	64	39	23	27	27	29	51	24	27	31	25	26	27	29	24	27	44	24	46	22	26	49	28	21	26	26	35	36	28	26	29	44	39	26
RPL35	64	51	57	56	49	59	54	51	55	52	63	43	41	48	42	32	30	63	46	39	41	38	61	48	35	45	59	59	48	55	30	34	58	30	48	44	55	52	60	58	57	36	37	38	57	58	58	55	54
RPL35A	27	17	23	27	30	29	30	31	25	23	28	33	27	26	19	53	38	30	24	28	27	50	26	26	16	20	23	32	25	25	20	28	35	50	34	18	28	34	26	31	24	47	28	21	19	25	27	33	32
RPL36	28	41	27	17	18	42	27	19	24	22	37	23	20	27	27	38	18	24	20	23	24	20	29	21	20	27	24	23	27	20	19	14	18	19	23	30	23	26	30	19	31	19	26	17	35	20	33	24	45
RPL36A	32	42	18	20	21	37	52	23	21	17	57	22	28	30	46	24	16	45	25	17	15	15	52	19	22	24	17	21	21	14	17	33	12	17	19	20	37	37	19	24	16	23	50	30	18	27	39	48	21
RPL36AL	14	14	16	18	15	14	15	16	17	18	15	15	12	13	14	25	13	18	16	18	16	14	14	15	12	13	15	17	11	17	13	18	17	13	13	14	15	18	13	15	15	18	18	13	10	13	15	14	17
RPL37	17	54	15	59	10	9	17	52	23	59	6	12	15	7	16	28	50	19	22	59	49	39	7	58	24	10	12	16	7	19	46	20	25	42	18	13	44	13	31	18	10	24	8	49	52	15	19	59	58
RPL37A	41	48	36	63	33	23	36	62	49	63	29	31	30	35	35	60	65	40	42	63	51	63	37	62	44	40	47	34	40	36	53	51	43	65	31	38	59	38	61	37	30	56	33	65	50	37	41	41	62
RPL38	21	56	21	60	23	19	19	61	26	62	17	40	19	18	18	51	57	26	29	61	52	57	16	65	25	18	20	25	16	28	34	21	34	58	45	19	41	21	36	22	20	48	19	46	43	16	24	35	53
RPL39	49	36	65	49	58	66	50	48	60	50	60	50	66	66	66	37	60	54	66	53	56	59	66	49	26	66	66	66	65	51	25	43	47	59	42	66	51	66	28	44	66	62	66	52	21	31	47	50	31
RPL39L	13	6	5	6	5	7	5	5	5	4	7	9	2	5	5	2	3	6	5	5	5	4	8	5	4	5	5	5	5	2	5	3	5	5	5	5	6	6	10	2	5	4	6	66	66	66	5	6	11
RPL41	51	65	66	58	60	61	47	57	47	60	52	65	34	54	59	63	41	60	61	46	55	45	55	57	65	54	64	46	58	63	64	66	65	36	59	59	64	60	63	50	60	58	56	56	56	50	45	62	65
RPL6	46	33	41	30	39	46	40	21	27	19	39	30	53	46	44	21	37	57	37	20	22	34	45	20	28	44	43	30	44	38	29	50	44	35	49	36	33	47	46	42	38	40	48	33	27	45	42	28	34
RPL7	45	38	29	50	61	52	43	54	50	47	30	60	56	41	30	65	56	49	58	55	57	53	40	53	32	28	30	53	47	49	35	58	53	49	55	28	56	46	39	49	32	60	49	34	28	32	26	51	39
RPL7L1	9	8	10	11	12	12	9	13	14	9	12	13	17	10	10	6	15	17	14	11	11	17	13	12	10	8	9	15	15	13	10	11	15	16	9	10	9	17	11	16	8	14	12	11	8	8	8	12	8
RPL8	19	49	40	39	26	28	38	45	52	41	49	46	31	31	29	16	28	21	31	42	50	30	35	42	33	34	37	43	28	30	50	27	32	32	51	32	35	20	33	34	47	42	24	36	60	34	52	30	35
RPL9	54	60	55	52	59	64	57	43	61	32	64	41	65	62	62	19	62	59	50	60	53	65	50	47	17	63	55	62	64	56	21	61	60	66	61	60	43	63	34	63	62	63	60	29	38	47	63	53	55
RPLP0	58	66	62	64	64	65	64	63	63	64	66	66	60	65	61	14	53	55	64	52	65	55	65	60	66	64	62	57	66	64	66	55	62	54	66	65	63	65	66	66	63	54	65	53	63	65	62	61	60
RPLP1	18	15	20	9	16	18	23	10	8	11	19	8	16	20	20	36	12	13	8	10	9	11	23	9	52	22	22	10	19	16	23	19	13	11	7	22	18	14	18	17	22	15	20	14	15	19	36	17	14
RPS10	50	31	60	37	53	54	24	37	44	42	61	56	54	60	37	30	42	65	47	38	36	35	53	38	54	58	61	56	60	58	60	52	52	37	52	48	36	57	53	59	59	38	47	45	54	51	30	52	37
RPS12	33	25	52	41	42	36	25	38	43	57	41	34	33	52	39	33	36	38	39	47	45	27	39	41	61	47	51	41	51	41	61	45	30	26	28	42	30	44	59	38	53	29	43	43	39	53	37	43	38
RPS14	34	40	25	31	25	22	45	35	37	31	21	28	24	24	25	40	23	53	30	25	28	24	19	31	34	21	25	31	24	27	40	49	28	24	26	23	25	22	32	25	21	26	23	23	40	17	28	25	28
RPS15	52	21	51	16	22	34	51	18	18	15	45	21	26	37	45	35	21	42	19	19	19	21	51	16	37	42	41	22	37	22	24	23	21	18	24	56	17	24	29	23	29	21	34	18	45	38	56	18	30
RPS15A	57	34	38	40	50	56	56	42	53	49	50	49	61	58	60	34	45	47	59	48	42	37	48	40	53	57	40	55	59	45	54	30	41	47	30	52	47	49	27	45	54	53	57	64	37	39	43	45	33
RPS16	15	16	44	10	11	15	18	9	11	12	44	10	14	39	23	20	11	9	11	12	12	16	32	13	62	43	52	12	12	10	42	8	7	12	12	29	24	5	8	20	35	13	10	15	25	21	18	20	16
RPS17	5	23	13	21	17	4	6	20	19	27	13	6	5	17	6	15	22	5	15	21	21	22	4	23	9	17	18	13	22	21	8	15	20	22	20	16	16	16	17	9	23	12	3	37	29	5	13	13	19
RPS18	56	64	59	66	63	62	63	66	66	66	65	61	59	64	64	57	58	66	60	65	66	61	64	66	63	65	57	63	63	61	65	59	61	62	62	63	66	53	64	65	64	57	63	60	61	64	64	66	66
RPS19	38	43	28	36	24	24	60	40	36	53	25	54	21	23	24	56	20	46	23	22	20	18	22	45	41	26	28	20	23	23	44	29	23	20	32	33	46	25	54	21	25	17	22	47	62	23	31	40	43
RPS19BP1	6	11	11	7	6	16	8	11	7	6	11	18	10	8	9	4	6	16	9	8	8	10	11	6	7	7	11	7	10	8	7	9	8	6	14	9	5	7	14	7	11	9	9	5	12	10	7	5	10
RPS21	59	35	54	26	31	45	46	28	35	44	59	51	37	53	43	42	29	39	21	29	26	41	60	34	64	50	45	36	49	26	39	40	22	33	29	46	27	43	23	36	51	22	55	41	58	62	23	38	25
RPS23	63	63	63	65	62	55	49	64	58	61	42	63	58	61	58	58	66	64	63	66	64	66	56	61	57	60	65	60	55	66	51	63	66	64	60	61	62	64	55	53	65	65	61	61	48	60	38	64	59
RPS24	65	59	64	61	66	60	55	60	62	56	56	64	63	50	63	44	63	56	62	57	60	60	62	59	59	61	63	64	61	65	55	65	64	61	65	62	58	62	40	60	61	64	62	63	47	63	65	63	52
RPS25	25	26	46	22	55	33	42	22	20	21	31	38	36	36	57	54	24	31	44	24	23	31	28	22	18	46	46	40	34	52	18	47	40	29	50	49	38	58	22	30	45	43	41	24	14	30	54	36	18
RPS27	60	57	49	48	52	48	65	36	32	36	47	58	43	57	38	62	64	44	26	44	43	54	41	33	51	55	48	24	57	60	62	39	59	56	57	43	65	61	62	52	48	59	59	62	51	49	53	65	64
RPS27A	43	27	53	23	41	44	22	25	29	29	27	47	44	40	32	61	34	48	34	26	25	26	42	24	27	36	54	35	43	31	22	53	29	27	44	37	31	55	37	29	52	31	45	39	23	40	29	29	24
RPS27L	10	10	8	19	19	17	14	17	9	20	10	17	8	14	12	13	9	10	18	16	18	7	15	18	14	9	10	18	18	18	15	13	19	9	11	15	11	12	5	14	9	11	14	12	7	14	12	9	7
RPS28	7	24	12	15	8	6	7	15	15	16	16	20	18	15	15	31	14	8	17	14	14	13	17	17	19	14	14	9	8	9	16	10	10	15	21	17	12	15	15	8	14	10	11	9	24	7	6	15	15
RPS3	47	46	58	44	56	26	53	59	64	55	46	44	38	47	55	48	40	37	57	62	63	36	46	63	56	52	58	61	39	57	63	60	55	44	54	58	61	45	51	54	55	32	35	51	55	57	55	58	40
RPS4X	23	20	24	24	32	31	20	24	33	25	22	26	45	25	22	18	44	25	35	33	35	40	31	25	29	23	19	28	26	33	32	31	37	43	25	25	29	36	38	46	19	33	25	20	22	24	20	22	22
RPS5	62	53	48	47	35	49	29	58	59	58	51	53	47	56	40	27	48	62	52	50	62	44	58	55	55	51	39	54	52	47	59	25	48	57	47	45	26	56	57	56	44	46	53	26	64	59	22	32	63
RPS6	44	61	32	57	48	50	39	55	56	51	32	35	50	34	56	52	46	33	48	43	44	32	34	52	36	32	35	44	38	42	41	57	46	40	40	39	57	40	44	40	33	50	46	44	41	44	57	26	48
RPS7	55	30	42	28	37	43	31	26	28	24	43	45	39	45	47	26	31	58	32	34	34	25	47	28	21	41	50	42	41	32	26	62	39	28	46	53	34	27	35	43	37	41	52	55	31	48	40	37	36
RPS9	31	50	33	42	29	27	16	53	40	34	35	36	42	28	28	10	47	32	40	49	47	48	30	39	40	30	33	38	32	34	31	46	36	45	33	27	19	29	56	39	28	34	29	19	59	35	17	21	47
RPSAP15	2	2	2	1	4	1	1	1	2	1	3	1	1	1	2	66	1	1	1	2	1	1	1	1	2	3	2	1	1	1	2	1	1	1	1	1	2	1	1	1	3	1	1	4	1	2	1	4	1
RPSAP58	12	5	9	13	9	10	12	6	13	13	14	7	11	9	8	5	10	7	7	9	10	8	5	7	15	12	6	14	9	5	12	7	6	10	6	6	7	8	6	11	12	7	13	8	9	9	10	11	9
[truncated: 61 more columns]

## Sheet: Sheet1
Note: Matrix of ribosomal proteins allotted to different 4 different classes based on their rank order in different cell types and tissues
	A172	A375	airway epithelial cell	aortic smooth muscle cell	articular chondrocyte of knee joint	astrocyte	bipolar spindle neuron	bladder microvascular endothelial cell	bronchial epithelial cell	bronchial smooth muscle cell	bronchus fibroblast of lung	Caki2	camera-type eye	cardiac atrium fibroblast	cardiac ventricle fibroblast	cerebellar granule cell	cerebellum	Daoy	dermis blood vessel endothelial cell	dermis lymphatic vessel endothelial cell	dermis microvascular lymphatic vessel endothelial cell	diencephalon	endometrial microvascular endothelial cells	endothelial cell of coronary artery	endothelial cell of umbilical vein	epithelial cell of alveolus of lung	epithelial cell of proximal tubule	epithelial cell of umbilical artery	fibroblast of arm	fibroblast of dermis	fibroblast of lung	fibroblast of the aortic adventitia	fibroblast of villous mesenchyme	frontal cortex	G401	glomerular endothelial cell	GM12878	H4	H7-hESC	hair follicle dermal papilla cell	hair follicular keratinocyte	heart	hepatocyte	HepG2	HT-29	HT1080	induced pluripotent stem cell	K562	Karpas-422
RPL10A	2	2	2	3	2	2	1	3	2	2	2	3	3	2	2	2	3	2	3	2	3	2	2	2	3	2	2	3	2	3	3	2	3	3	3	2	2	2	3	3	2	3	2	2	3	2	1	2	3
RPL11	2	3	3	3	3	2	2	3	3	3	2	2	3	3	3	2	3	3	3	3	3	3	2	3	3	2	3	3	2	3	2	2	2	3	2	3	3	3	3	2	2	3	2	3	3	3	3	3	3
RPL12	3	3	3	2	3	3	2	2	3	2	3	2	3	3	3	2	2	2	2	2	2	2	3	2	2	3	3	3	3	3	3	2	2	2	2	3	3	3	3	3	3	2	3	3	2	3	3	3	2
RPL13AP5	1	1	1	1	1	1	1	1	1	1	1	1	1	1	1	1	1	1	1	1	1	1	1	1	1	1	1	1	1	1	1	1	1	1	1	1	1	1	1	1	1	1	1	1	1	1	1	1	1
RPL13P5	1	1	1	1	1	1	1	1	1	1	1	1	1	1	1	1	1	1	1	1	1	1	1	1	1	1	1	1	1	1	1	1	1	1	1	1	1	1	1	1	1	1	1	1	1	1	1	1	1
RPL14	1	1	1	2	2	1	2	2	2	2	1	1	2	1	1	3	2	1	2	2	2	2	1	2	2	1	1	2	1	2	2	2	2	2	1	1	1	1	1	2	1	2	1	2	1	2	3	2	2
RPL15	2	2	2	2	3	3	3	2	2	2	3	3	3	3	3	2	3	2	3	2	3	3	3	2	3	3	2	3	3	3	3	2	3	3	3	3	3	2	2	3	2	3	3	2	1	3	3	3	2
RPL18	2	3	3	2	3	3	3	3	3	3	3	3	3	3	3	1	2	3	3	3	3	3	3	3	2	3	3	3	3	3	3	3	3	3	3	3	1	2	3	3	3	2	2	2	3	2	3	2	3
RPL19	3	3	3	3	3	3	3	3	3	3	3	3	3	3	3	3	2	2	3	2	2	2	3	3	2	3	3	3	3	3	3	3	3	2	3	3	3	3	3	3	3	3	3	3	3	3	3	3	3
RPL22	1	1	1	1	1	1	1	1	1	1	1	1	2	1	1	1	1	1	1	1	1	1	1	1	1	1	1	1	1	1	1	1	1	1	1	1	1	1	1	1	1	1	1	1	1	1	1	1	1
RPL22L1	2	1	1	1	1	1	1	1	1	1	1	1	1	1	1	1	1	1	1	1	1	1	1	1	1	1	1	1	1	1	1	1	1	1	1	1	1	2	1	1	1	1	1	1	1	1	1	1	1
RPL23AP7	1	1	1	1	1	1	3	1	1	1	1	1	1	1	1	1	1	1	1	1	1	1	1	1	1	1	1	1	1	1	1	1	1	1	1	1	1	1	1	1	1	1	1	1	1	1	1	1	1
RPL24	3	3	2	3	3	3	3	3	2	2	2	2	3	2	2	3	3	3	3	3	3	3	3	3	2	2	2	3	2	2	2	3	3	3	2	2	2	2	2	3	2	3	2	2	3	2	2	2	3
RPL26	3	3	3	3	3	3	3	3	3	3	3	3	3	3	3	3	3	3	3	3	3	3	3	3	3	3	3	3	3	3	3	3	3	3	3	3	3	3	3	3	3	3	3	3	2	3	3	3	3
RPL26L1	1	1	1	1	1	1	1	1	1	1	1	1	1	1	1	1	1	1	1	1	1	1	1	1	1	1	1	1	1	1	1	1	1	1	1	1	1	1	1	1	1	1	1	1	1	1	1	1	1
RPL27	2	2	2	2	2	2	2	2	2	2	2	2	2	2	2	3	2	2	2	2	2	2	2	2	3	2	2	2	3	2	3	2	3	2	2	2	3	2	2	2	2	2	2	3	2	3	2	3	2
RPL29	2	2	2	2	2	2	3	2	2	2	3	2	2	2	3	2	2	2	2	2	2	2	2	2	3	3	2	2	2	2	2	2	2	2	2	3	2	2	2	3	2	2	2	2	1	2	3	1	2
RPL30	2	2	2	3	3	2	2	3	3	3	2	3	3	2	2	2	3	2	3	3	2	3	2	3	3	2	2	3	3	3	2	2	3	3	2	2	2	3	3	2	2	3	3	2	2	2	2	2	3
RPL31	2	2	2	2	2	2	2	2	2	2	2	2	2	2	2	3	2	2	2	2	2	3	1	2	2	2	2	2	2	2	2	2	2	2	2	2	2	2	2	2	2	2	2	3	2	2	3	3	1
RPL32	2	3	2	3	2	2	2	2	3	2	2	2	2	2	3	3	3	2	2	3	2	3	2	3	3	2	2	2	2	2	3	2	2	2	2	2	3	2	3	2	3	3	2	2	2	2	2	3	3
RPL32P3	1	1	1	1	1	1	1	1	1	1	1	1	1	1	1	1	1	1	1	1	1	1	1	1	1	1	1	1	1	1	1	1	1	1	1	1	1	1	1	1	1	1	1	1	1	1	1	1	1
RPL34	2	1	2	2	2	2	2	2	2	2	2	2	2	1	2	3	2	2	2	2	2	3	2	2	2	2	2	2	2	2	2	3	2	3	2	2	3	2	1	2	2	2	2	2	2	2	3	2	2
RPL35	3	3	3	3	3	3	3	3	3	3	3	2	2	3	2	2	2	3	3	2	2	2	3	3	2	3	3	3	3	3	2	2	3	2	3	3	3	3	3	3	3	2	2	2	3	3	3	3	3
RPL35A	2	1	2	2	2	2	2	2	2	2	2	2	2	2	1	3	2	2	2	2	2	3	2	2	1	1	2	2	2	2	1	2	2	3	2	1	2	2	2	2	2	3	2	1	1	2	2	2	2
RPL36	2	2	2	1	1	2	2	1	2	2	2	2	1	2	2	2	1	2	1	2	2	1	2	1	1	2	2	2	2	1	1	1	1	1	2	2	2	2	2	1	2	1	2	1	2	1	2	2	3
RPL36A	2	2	1	1	1	2	3	2	1	1	3	2	2	2	3	2	1	3	2	1	1	1	3	1	2	2	1	1	1	1	1	2	1	1	1	1	2	2	1	2	1	2	3	2	1	2	2	3	1
RPL36AL	1	1	1	1	1	1	1	1	1	1	1	1	1	1	1	2	1	1	1	1	1	1	1	1	1	1	1	1	1	1	1	1	1	1	1	1	1	1	1	1	1	1	1	1	1	1	1	1	1
RPL37	1	3	1	3	1	1	1	3	2	3	1	1	1	1	1	2	3	1	2	3	3	2	1	3	2	1	1	1	1	1	3	1	2	2	1	1	3	1	2	1	1	2	1	3	3	1	1	3	3
RPL37A	2	3	2	3	2	2	2	3	3	3	2	2	2	2	2	3	3	2	2	3	3	3	2	3	3	2	3	2	2	2	3	3	2	3	2	2	3	2	3	2	2	3	2	3	3	2	2	2	3
RPL38	1	3	1	3	2	1	1	3	2	3	1	2	1	1	1	3	3	2	2	3	3	3	1	3	2	1	1	2	1	2	2	1	2	3	3	1	2	1	2	2	1	3	1	3	2	1	2	2	3
RPL39	3	2	3	3	3	3	3	3	3	3	3	3	3	3	3	2	3	3	3	3	3	3	3	3	2	3	3	3	3	3	2	2	3	3	2	3	3	3	2	3	3	3	3	3	1	2	3	3	2
RPL39L	1	1	1	1	1	1	1	1	1	1	1	1	1	1	1	1	1	1	1	1	1	1	1	1	1	1	1	1	1	1	1	1	1	1	1	1	1	1	1	1	1	1	1	3	3	3	1	1	1
RPL41	3	3	3	3	3	3	3	3	3	3	3	3	2	3	3	3	2	3	3	3	3	3	3	3	3	3	3	3	3	3	3	3	3	2	3	3	3	3	3	3	3	3	3	3	3	3	3	3	3
RPL6	3	2	2	2	2	3	2	1	2	1	2	2	3	3	3	1	2	3	2	1	2	2	3	1	2	3	2	2	3	2	2	3	3	2	3	2	2	3	3	2	2	2	3	2	2	3	2	2	2
RPL7	3	2	2	3	3	3	2	3	3	3	2	3	3	2	2	3	3	3	3	3	3	3	2	3	2	2	2	3	3	3	2	3	3	3	3	2	3	3	2	3	2	3	3	2	2	2	2	3	2
RPL7L1	1	1	1	1	1	1	1	1	1	1	1	1	1	1	1	1	1	1	1	1	1	1	1	1	1	1	1	1	1	1	1	1	1	1	1	1	1	1	1	1	1	1	1	1	1	1	1	1	1
RPL8	1	3	2	2	2	2	2	3	3	2	3	3	2	2	2	1	2	1	2	2	3	2	2	2	2	2	2	2	2	2	3	2	2	2	3	2	2	1	2	2	3	2	2	2	3	2	3	2	2
RPL9	3	3	3	3	3	3	3	2	3	2	3	2	3	3	3	1	3	3	3	3	3	3	3	3	1	3	3	3	3	3	1	3	3	3	3	3	2	3	2	3	3	3	3	2	2	3	3	3	3
RPLP0	3	3	3	3	3	3	3	3	3	3	3	3	3	3	3	1	3	3	3	3	3	3	3	3	3	3	3	3	3	3	3	3	3	3	3	3	3	3	3	3	3	3	3	3	3	3	3	3	3
RPLP1	1	1	1	1	1	1	2	1	1	1	1	1	1	1	1	2	1	1	1	1	1	1	2	1	3	2	2	1	1	1	2	1	1	1	1	2	1	1	1	1	2	1	1	1	1	1	2	1	1
RPS10	3	2	3	2	3	3	2	2	3	2	3	3	3	3	2	2	2	3	3	2	2	2	3	2	3	3	3	3	3	3	3	3	3	2	3	3	2	3	3	3	3	2	3	3	3	3	2	3	2
RPS12	2	2	3	2	2	2	2	2	2	3	2	2	2	3	2	2	2	2	2	3	3	2	2	2	3	3	3	2	3	2	3	3	2	2	2	2	2	3	3	2	3	2	2	2	2	3	2	2	2
RPS14	2	2	2	2	2	2	3	2	2	2	1	2	2	2	2	2	2	3	2	2	2	2	1	2	2	1	2	2	2	2	2	3	2	2	2	2	2	2	2	2	1	2	2	2	2	1	2	2	2
RPS15	3	1	3	1	2	2	3	1	1	1	3	1	2	2	3	2	1	2	1	1	1	1	3	1	2	2	2	2	2	2	2	2	1	1	2	3	1	2	2	2	2	1	2	1	3	2	3	1	2
RPS15A	3	2	2	2	3	3	3	2	3	3	3	3	3	3	3	2	3	3	3	3	2	2	3	2	3	3	2	3	3	3	3	2	2	3	2	3	3	3	2	3	3	3	3	3	2	2	2	3	2
RPS16	1	1	3	1	1	1	1	1	1	1	3	1	1	2	2	1	1	1	1	1	1	1	2	1	3	2	3	1	1	1	2	1	1	1	1	2	2	1	1	1	2	1	1	1	2	1	1	1	1
RPS17	1	2	1	1	1	1	1	1	1	2	1	1	1	1	1	1	2	1	1	1	1	2	1	2	1	1	1	1	2	1	1	1	1	2	1	1	1	1	1	1	2	1	1	2	2	1	1	1	1
RPS18	3	3	3	3	3	3	3	3	3	3	3	3	3	3	3	3	3	3	3	3	3	3	3	3	3	3	3	3	3	3	3	3	3	3	3	3	3	3	3	3	3	3	3	3	3	3	3	3	3
RPS19	2	2	2	2	2	2	3	2	2	3	2	3	1	2	2	3	1	3	2	2	1	1	2	3	2	2	2	1	2	2	3	2	2	1	2	2	3	2	3	1	2	1	2	3	3	2	2	2	2
RPS19BP1	1	1	1	1	1	1	1	1	1	1	1	1	1	1	1	1	1	1	1	1	1	1	1	1	1	1	1	1	1	1	1	1	1	1	1	1	1	1	1	1	1	1	1	1	1	1	1	1	1
RPS21	3	2	3	2	2	3	3	2	2	3	3	3	2	3	2	2	2	2	1	2	2	2	3	2	3	3	3	2	3	2	2	2	2	2	2	3	2	2	2	2	3	2	3	2	3	3	2	2	2
RPS23	3	3	3	3	3	3	3	3	3	3	2	3	3	3	3	3	3	3	3	3	3	3	3	3	3	3	3	3	3	3	3	3	3	3	3	3	3	3	3	3	3	3	3	3	3	3	2	3	3
RPS24	3	3	3	3	3	3	3	3	3	3	3	3	3	3	3	3	3	3	3	3	3	3	3	3	3	3	3	3	3	3	3	3	3	3	3	3	3	3	2	3	3	3	3	3	3	3	3	3	3
RPS25	2	2	3	2	3	2	2	2	1	1	2	2	2	2	3	3	2	2	3	2	2	2	2	2	1	3	3	2	2	3	1	3	2	2	3	3	2	3	2	2	3	2	2	2	1	2	3	2	1
RPS27	3	3	3	3	3	3	3	2	2	2	3	3	2	3	2	3	3	3	2	3	2	3	2	2	3	3	3	2	3	3	3	2	3	3	3	2	3	3	3	3	3	3	3	3	3	3	3	3	3
RPS27A	2	2	3	2	2	3	2	2	2	2	2	3	3	2	2	3	2	3	2	2	2	2	2	2	2	2	3	2	2	2	2	3	2	2	3	2	2	3	2	2	3	2	3	2	2	2	2	2	2
RPS27L	1	1	1	1	1	1	1	1	1	1	1	1	1	1	1	1	1	1	1	1	1	1	1	1	1	1	1	1	1	1	1	1	1	1	1	1	1	1	1	1	1	1	1	1	1	1	1	1	1
RPS28	1	2	1	1	1	1	1	1	1	1	1	1	1	1	1	2	1	1	1	1	1	1	1	1	1	1	1	1	1	1	1	1	1	1	1	1	1	1	1	1	1	1	1	1	2	1	1	1	1
RPS3	3	3	3	3	3	2	3	3	3	3	3	3	2	3	3	3	2	2	3	3	3	2	3	3	3	3	3	3	2	3	3	3	3	3	3	3	3	3	3	3	3	2	2	3	3	3	3	3	2
RPS4X	2	1	2	2	2	2	1	2	2	2	2	2	3	2	2	1	3	2	2	2	2	2	2	2	2	2	1	2	2	2	2	2	2	2	2	2	2	2	2	3	1	2	2	1	2	2	1	2	2
RPS5	3	3	3	3	2	3	2	3	3	3	3	3	3	3	2	2	3	3	3	3	3	3	3	3	3	3	2	3	3	3	3	2	3	3	3	3	2	3	3	3	3	3	3	2	3	3	2	2	3
RPS6	3	3	2	3	3	3	2	3	3	3	2	2	3	2	3	3	3	2	3	2	3	2	2	3	2	2	2	3	2	2	2	3	3	2	2	2	3	2	3	2	2	3	3	3	2	3	3	2	3
RPS7	3	2	2	2	2	2	2	2	2	2	2	3	2	3	3	2	2	3	2	2	2	2	3	2	1	2	3	2	2	2	2	3	2	2	3	3	2	2	2	2	2	2	3	3	2	3	2	2	2
RPS9	2	3	2	2	2	2	1	3	2	2	2	2	2	2	2	1	3	2	2	3	3	3	2	2	2	2	2	2	2	2	2	3	2	3	2	2	1	2	3	2	2	2	2	1	3	2	1	1	3
RPSAP15	1	1	1	1	1	1	1	1	1	1	1	1	1	1	1	3	1	1	1	1	1	1	1	1	1	1	1	1	1	1	1	1	1	1	1	1	1	1	1	1	1	1	1	1	1	1	1	1	1
RPSAP58	1	1	1	1	1	1	1	1	1	1	1	1	1	1	1	1	1	1	1	1	1	1	1	1	1	1	1	1	1	1	1	1	1	1	1	1	1	1	1	1	1	1	1	1	1	1	1	1	1
[truncated: 61 more columns]
