# Supplementary material for: The Modular Adaptive Ribosome
Source: PLoS One. 2016 Nov 3;11(11):e0166021. doi: 10.1371/journal.pone.0166021 (PMC5094737; doi:10.1371/journal.pone.0166021)
Supplement: S8 Table — (XLS) [file pone.0166021.s015.xls]

## Sheet: ranks
Note: Matrix of normalized expression of ribosomal proteins ordered in ranks in different tissues
	adrenal gland	bladder	embryonic facial prominence	forebrain	heart	hindbrain	intestine	kidney	limb	liver	lung	midbrain	neural tube	Purkinje cell	skeletal muscle tissue	spleen	stomach	thymus
Rpl10a	5	5	5	6	4	7	5	5	5	5	5	6	4	4	5	6	5	5
Rpl14	9	13	19	15	15	13	18	19	19	16	17	15	18	21	19	17	19	12
Rpl18	13	20	24	25	25	28	28	28	26	24	25	28	23	32	20	19	26	23
Rpl18a	31	33	29	23	29	22	29	29	28	27	32	23	24	11	33	29	29	31
Rpl22l1	25	6	6	5	5	6	6	6	6	7	6	7	6	37	7	5	6	6
Rpl24	15	22	17	18	21	18	15	17	17	12	18	19	21	29	24	15	16	18
Rpl26	30	28	26	28	26	30	23	26	25	26	24	29	25	35	23	21	25	22
Rpl27	3	3	3	4	3	3	3	4	3	4	3	4	3	3	3	4	3	4
Rpl35	34	21	25	19	24	16	21	22	23	23	21	18	26	26	26	23	22	25
Rpl36a	17	10	10	11	9	10	10	11	8	10	9	9	7	9	12	16	11	10
Rpl36al	24	17	7	9	17	11	16	10	9	18	10	11	15	36	16	10	15	17
Rpl37a	40	40	40	37	38	38	39	40	40	37	40	39	39	33	40	38	40	38
Rpl38	36	27	22	34	28	33	26	23	22	31	23	35	32	40	28	31	23	29
Rpl4	21	31	32	33	30	31	31	30	32	33	29	31	30	22	30	25	31	26
Rpl41	42	42	42	42	42	42	42	42	42	42	42	42	42	42	42	42	42	42
Rpl6	7	7	12	12	10	12	9	9	10	9	8	12	11	17	9	9	9	7
Rpl7	35	36	39	40	36	36	35	37	38	35	36	37	37	27	35	34	36	36
Rpl7a	6	9	11	20	12	21	11	12	13	11	11	20	17	7	8	11	10	9
Rpl7l1	2	2	2	2	2	2	2	2	2	2	2	2	2	1	2	2	2	2
Rpl8	10	15	21	24	20	25	20	20	21	22	22	25	20	18	15	22	20	21
Rpl9	27	26	27	29	27	29	25	24	29	25	28	30	27	30	27	26	28	24
Rplp0	22	35	35	38	39	40	36	35	35	38	35	40	36	14	32	36	35	32
Rplp2	19	29	30	27	32	26	34	31	30	34	31	27	31	38	36	37	33	33
Rps10	18	18	20	21	19	23	22	21	20	19	20	24	19	24	18	24	21	27
Rps17	33	32	31	32	34	32	30	33	31	30	30	33	33	41	29	30	30	30
Rps18	39	38	37	36	37	39	38	39	39	40	38	36	38	23	37	39	38	37
Rps19	37	41	41	41	40	41	41	41	41	41	41	41	41	31	41	41	41	40
Rps19bp1	1	1	1	1	1	1	1	1	1	1	1	1	1	2	1	1	1	1
Rps20	16	16	16	8	11	8	14	14	15	14	13	8	9	8	22	20	14	19
Rps27	12	8	8	10	7	9	8	8	12	6	12	10	12	6	6	7	8	8
Rps27l	32	25	13	7	18	5	19	16	11	20	14	5	8	16	17	12	18	13
Rps27rt	41	37	36	26	35	27	37	36	37	29	37	21	35	28	38	35	37	39
Rps28	28	24	23	22	23	20	27	25	24	21	27	22	22	20	25	27	27	28
Rps29	38	39	38	39	41	37	40	38	36	39	39	38	40	39	39	40	39	41
Rps3	14	14	14	16	13	15	13	13	14	13	15	14	14	13	13	14	12	11
Rps3a1	29	34	33	30	31	24	32	32	33	32	33	26	29	25	34	33	32	35
Rps4l	4	4	4	3	6	4	4	3	4	3	4	3	5	5	4	3	4	3
Rps4x	11	19	18	17	16	19	17	18	18	15	19	17	16	10	14	18	17	16
Rps5	20	23	28	31	22	34	24	27	27	28	26	32	28	12	21	28	24	20
Rps6	8	12	15	14	14	17	12	15	16	17	16	16	13	15	10	13	13	14
Rps7	23	11	9	13	8	14	7	7	7	8	7	13	10	19	11	8	7	15
Rps9	26	30	34	35	33	35	33	34	34	36	34	34	34	34	31	32	34	34

## Sheet: classes
Note: Matrix of ribosomal proteins allotted to different 4 different classes based on their rank order in different tissues
	adrenal gland	bladder	embryonic facial prominence	forebrain	heart	hindbrain	intestine	kidney	limb	liver	lung	midbrain	neural tube	Purkinje cell	skeletal muscle tissue	spleen	stomach	thymus
Rpl10a	1	1	1	1	1	1	1	1	1	1	1	1	1	1	1	1	1	1
Rpl14	1	2	2	2	2	2	2	2	2	2	2	2	2	2	2	2	2	1
Rpl18	2	2	3	3	3	3	3	3	3	3	3	3	3	3	2	2	3	3
Rpl18a	3	4	3	3	3	2	3	3	3	3	3	3	3	1	4	3	3	3
Rpl22l1	3	1	1	1	1	1	1	1	1	1	1	1	1	4	1	1	1	1
Rpl24	2	2	2	2	2	2	2	2	2	1	2	2	2	3	3	2	2	2
Rpl26	3	3	3	3	3	3	3	3	3	3	3	3	3	4	3	2	3	2
Rpl27	1	1	1	1	1	1	1	1	1	1	1	1	1	1	1	1	1	1
Rpl35	4	2	3	2	3	2	2	2	3	3	2	2	3	3	3	3	2	3
Rpl36a	2	1	1	1	1	1	1	1	1	1	1	1	1	1	1	2	1	1
Rpl36al	3	2	1	1	2	1	2	1	1	2	1	1	2	4	2	1	2	2
Rpl37a	4	4	4	4	4	4	4	4	4	4	4	4	4	4	4	4	4	4
Rpl38	4	3	2	4	3	4	3	3	2	3	3	4	3	4	3	3	3	3
Rpl4	2	3	3	4	3	3	3	3	3	4	3	3	3	2	3	3	3	3
Rpl41	4	4	4	4	4	4	4	4	4	4	4	4	4	4	4	4	4	4
Rpl6	1	1	1	1	1	1	1	1	1	1	1	1	1	2	1	1	1	1
Rpl7	4	4	4	4	4	4	4	4	4	4	4	4	4	3	4	4	4	4
Rpl7a	1	1	1	2	1	2	1	1	2	1	1	2	2	1	1	1	1	1
Rpl7l1	1	1	1	1	1	1	1	1	1	1	1	1	1	1	1	1	1	1
Rpl8	1	2	2	3	2	3	2	2	2	2	2	3	2	2	2	2	2	2
Rpl9	3	3	3	3	3	3	3	3	3	3	3	3	3	3	3	3	3	3
Rplp0	2	4	4	4	4	4	4	4	4	4	4	4	4	2	3	4	4	3
Rplp2	2	3	3	3	3	3	4	3	3	4	3	3	3	4	4	4	4	4
Rps10	2	2	2	2	2	3	2	2	2	2	2	3	2	3	2	3	2	3
Rps17	4	3	3	3	4	3	3	4	3	3	3	4	4	4	3	3	3	3
Rps18	4	4	4	4	4	4	4	4	4	4	4	4	4	3	4	4	4	4
Rps19	4	4	4	4	4	4	4	4	4	4	4	4	4	3	4	4	4	4
Rps19bp1	1	1	1	1	1	1	1	1	1	1	1	1	1	1	1	1	1	1
Rps20	2	2	2	1	1	1	2	2	2	2	2	1	1	1	2	2	2	2
Rps27	1	1	1	1	1	1	1	1	1	1	1	1	1	1	1	1	1	1
Rps27l	3	3	2	1	2	1	2	2	1	2	2	1	1	2	2	1	2	2
Rps27rt	4	4	4	3	4	3	4	4	4	3	4	2	4	3	4	4	4	4
Rps28	3	3	3	2	3	2	3	3	3	2	3	2	2	2	3	3	3	3
Rps29	4	4	4	4	4	4	4	4	4	4	4	4	4	4	4	4	4	4
Rps3	2	2	2	2	2	2	2	2	2	2	2	2	2	2	2	2	1	1
Rps3a1	3	4	4	3	3	3	3	3	4	3	4	3	3	3	4	4	3	4
Rps4l	1	1	1	1	1	1	1	1	1	1	1	1	1	1	1	1	1	1
Rps4x	1	2	2	2	2	2	2	2	2	2	2	2	2	1	2	2	2	2
Rps5	2	3	3	3	2	4	3	3	3	3	3	3	3	1	2	3	3	2
Rps6	1	1	2	2	2	2	1	2	2	2	2	2	2	2	1	2	2	2
Rps7	3	1	1	2	1	2	1	1	1	1	1	2	1	2	1	1	1	2
Rps9	3	3	4	4	4	4	4	4	4	4	4	4	4	4	3	3	4	4
