# Supplementary material for: The Modular Adaptive Ribosome
Source: PLoS One. 2016 Nov 3;11(11):e0166021. doi: 10.1371/journal.pone.0166021 (PMC5094737; doi:10.1371/journal.pone.0166021)
Supplement: S9 Table — (XLS) [file pone.0166021.s016.xls]

## Sheet: Ranks
Note: Matrix of normalized expression of ribosomal proteins ordered in ranks in different tissues
Tissue	Adipose - Subcutaneous	Adipose - Visceral (Omentum)	Adrenal Gland	Artery - Aorta	Artery - Coronary	Artery - Tibial	Bladder	Brain - Amygdala	Brain - Anterior cingulate cortex (BA24)	Brain - Caudate (basal ganglia)	Brain - Cerebellar Hemisphere	Brain - Cerebellum	Brain - Cortex	Brain - Frontal Cortex (BA9)	Brain - Hippocampus	Brain - Hypothalamus	Brain - Nucleus accumbens (basal ganglia)	Brain - Putamen (basal ganglia)	Brain - Spinal cord (cervical c-1)	Brain - Substantia nigra	Breast - Mammary Tissue	Cells - EBV-transformed lymphocytes	Cells - Transformed fibroblasts	Cervix - Ectocervix	Cervix - Endocervix	Colon - Sigmoid	Cervix - Endocervix	Colon - Sigmoid	Colon - Transverse	Esophagus - Gastroesophageal Junction	Esophagus - Mucosa	Esophagus - Muscularis	Fallopian Tube	Heart - Atrial Appendage	Heart - Left Ventricle	Kidney - Cortex	Liver	Lung	Minor Salivary Gland	Muscle - Skeletal	Nerve - Tibial	Ovary	Pancreas	Pituitary	Prostate	Skin - Not Sun Exposed (Suprapubic)	Skin - Sun Exposed (Lower leg)	Small Intestine - Terminal Ileum	Spleen
RPL10	72	71	67	73	71	72	70	59	57	60	62	62	61	59	59	59	60	59	64	61	71	62	66	70	72	68	72	68	69	68	64	67	72	72	70	68	68	71	70	72	71	71	77	55	68	67	68	69	70
RPL10A	55	58	55	58	59	62	60	53	47	46	53	54	52	48	53	51	50	46	45	51	58	54	55	61	62	59	62	59	60	59	59	59	65	53	50	58	53	57	59	54	59	60	52	54	61	60	60	58	56
RPL11	58	55	51	50	50	51	51	39	39	48	52	52	41	39	47	43	42	48	56	54	56	53	52	52	53	50	53	50	53	51	50	51	50	51	54	54	55	56	54	41	55	51	51	49	52	52	53	57	57
RPL12	43	39	34	36	41	41	46	27	28	22	32	30	27	27	28	27	22	22	30	25	40	42	38	38	40	41	40	41	36	37	40	36	36	35	29	36	32	40	39	40	41	34	42	32	40	39	41	32	34
RPL13	62	63	63	63	62	60	62	61	64	59	64	65	64	61	62	61	63	61	60	59	63	55	59	65	65	65	65	65	63	65	63	65	64	62	61	65	65	61	65	60	63	66	62	66	69	69	67	65	68
RPL13A	71	73	75	71	73	71	73	72	69	72	74	74	69	68	72	68	72	72	71	71	73	70	71	73	73	72	73	72	73	73	72	73	73	69	68	71	74	73	73	66	72	73	76	70	73	74	74	73	73
RPL14	49	49	47	53	49	54	55	48	55	55	58	57	55	55	44	53	56	53	41	45	49	47	45	48	47	56	47	56	49	53	51	54	48	50	57	51	50	52	53	55	49	49	54	52	51	50	48	48	42
RPL15	29	24	25	37	32	38	33	40	49	45	54	48	47	54	40	48	46	42	38	38	27	23	27	30	32	32	32	32	24	30	23	30	32	23	23	26	23	25	28	24	28	26	27	36	25	23	23	21	21
RPL17	13	13	14	14	14	14	13	13	13	13	14	14	13	14	13	14	13	13	13	13	13	12	12	14	14	15	14	15	14	14	14	14	12	14	12	14	13	14	13	11	12	13	18	15	14	13	12	13	13
RPL18	44	45	53	48	47	47	49	55	52	54	55	55	50	47	54	54	55	55	50	52	47	45	40	51	49	47	49	47	52	47	57	47	52	46	44	46	52	47	52	36	48	54	55	56	57	57	59	51	55
RPL18A	18	19	15	18	18	18	18	14	14	14	15	16	14	13	14	13	14	14	14	14	18	18	19	19	18	18	18	18	20	18	18	18	19	15	16	16	15	18	20	19	18	17	21	14	16	21	21	19	19
RPL19	73	72	72	72	72	73	72	73	73	73	70	69	73	73	73	73	73	73	73	73	72	73	70	71	71	73	71	73	71	72	70	71	71	71	71	73	72	72	71	74	73	67	67	74	71	71	71	72	72
RPL21	5	5	3	5	3	7	6	5	5	6	9	9	5	5	6	6	6	6	7	6	6	3	3	4	6	5	6	5	4	5	4	5	5	6	6	4	3	5	4	5	5	7	5	5	4	5	5	4	4
RPL22	19	18	16	20	19	21	19	18	19	19	34	28	19	19	21	18	19	19	19	18	17	15	14	18	19	20	19	20	18	20	15	19	18	18	19	19	16	16	16	18	20	18	15	16	17	15	15	15	15
RPL22L1	7	7	6	3	5	3	5	3	3	5	5	5	2	3	3	4	3	4	4	4	7	10	NA	7	4	3	4	3	6	4	9	4	8	5	3	6	7	8	6	2	8	5	8	6	5	8	6	7	10
RPL23	37	38	33	33	33	32	32	19	23	20	25	24	22	25	20	25	20	20	27	22	37	32	32	31	29	31	29	31	28	31	28	31	33	31	32	32	25	31	30	30	33	37	25	24	30	28	26	26	29
RPL23A	21	21	21	23	22	25	22	22	24	23	21	22	24	23	22	23	23	23	25	26	21	28	22	22	22	22	22	22	21	21	22	21	21	24	24	21	20	21	22	26	22	22	19	26	22	22	22	22	23
RPL24	57	57	54	60	58	61	57	67	68	69	72	71	68	70	65	69	69	68	59	63	55	52	51	57	61	58	61	58	57	58	52	58	58	64	66	61	62	59	56	57	58	58	58	67	56	45	47	52	50
RPL26	45	46	50	42	45	43	44	51	54	47	50	51	53	50	52	47	47	47	49	53	45	50	47	42	45	46	45	46	47	45	45	45	43	48	51	49	45	45	46	49	44	47	43	37	44	42	40	45	43
RPL26L1	6	6	8	7	7	5	7	8	9	9	8	7	9	10	9	8	9	9	8	8	5	7	7	5	5	6	5	6	7	8	8	8	7	8	8	8	8	6	7	7	6	4	4	8	6	4	4	6	6
RPL27	54	53	57	55	53	55	52	57	58	57	45	46	59	60	57	57	57	57	51	56	51	56	58	53	48	57	48	57	54	57	54	57	53	57	59	52	54	54	51	59	51	44	45	47	50	55	56	54	59
RPL27A	15	15	17	16	16	17	16	15	15	15	16	15	15	15	15	15	15	15	16	15	16	16	15	16	16	17	16	17	16	16	16	16	16	17	17	15	17	17	17	15	14	15	16	17	15	16	17	20	18
RPL28	16	16	19	15	15	13	17	16	17	16	12	13	17	16	16	16	16	17	17	16	15	17	17	15	15	14	15	14	15	15	21	15	15	16	15	18	21	20	15	12	16	16	13	18	18	18	18	17	20
RPL29	42	43	45	34	38	35	41	34	31	32	30	31	30	30	35	30	31	34	33	32	42	40	42	43	41	39	41	39	40	40	41	39	41	37	38	41	44	38	40	52	40	38	44	28	39	43	44	38	35
RPL3	67	67	70	68	66	65	69	69	71	71	76	75	72	71	70	70	71	69	69	68	68	63	60	68	69	67	69	67	67	67	69	68	67	63	42	69	69	68	68	23	68	68	70	75	70	70	69	67	65
RPL30	35	32	23	31	29	33	28	28	25	26	28	29	25	26	30	29	25	27	32	31	32	27	24	29	31	28	31	28	27	27	25	27	29	28	30	23	31	28	29	35	35	32	24	25	26	30	31	28	26
RPL31	20	20	18	19	20	19	20	29	29	28	18	19	29	29	25	21	28	25	18	23	20	20	20	20	20	19	20	19	19	19	17	20	20	20	20	20	18	19	18	17	19	20	17	22	19	17	16	18	16
RPL32	53	51	49	52	52	52	50	60	59	58	49	50	57	57	58	58	58	58	58	58	52	48	53	50	51	48	51	48	46	48	48	48	49	52	52	48	47	50	47	56	52	50	50	48	48	53	54	47	48
RPL34	56	56	52	56	55	57	54	66	66	63	65	63	62	65	61	62	62	63	62	62	57	49	48	54	56	53	56	53	55	56	49	53	56	54	53	55	51	53	55	44	56	53	59	58	54	47	43	59	58
RPL35	61	62	64	61	61	59	58	71	70	65	59	60	70	69	69	72	68	66	61	66	62	61	62	62	58	61	58	61	61	62	67	61	61	61	64	62	66	63	62	63	64	57	64	63	63	64	65	61	63
RPL35A	38	37	36	38	36	40	31	32	32	34	37	36	31	32	31	31	33	33	28	30	38	30	30	36	38	36	38	36	31	38	31	37	39	41	43	33	27	34	36	27	37	41	37	35	36	33	30	31	31
RPL36	17	17	24	17	17	15	15	21	22	17	17	17	20	20	18	19	17	16	15	17	19	19	18	17	17	16	17	16	17	17	20	17	17	19	18	17	19	15	19	13	17	19	20	19	20	20	20	16	17
RPL36AL	30	28	41	43	39	44	34	33	36	37	42	41	40	41	36	38	32	37	40	37	24	26	23	28	30	37	30	37	38	36	26	35	27	40	41	34	40	37	32	33	32	23	38	40	27	19	19	37	30
RPL37	12	12	13	12	12	12	12	17	16	18	19	18	16	17	17	17	18	18	22	19	12	14	13	12	12	12	12	12	12	12	13	12	13	12	13	12	14	12	12	14	13	14	12	12	13	12	13	14	14
RPL37A	25	27	29	24	26	27	26	43	40	38	38	39	38	38	39	39	40	38	39	43	26	29	29	25	24	27	24	27	25	29	30	29	25	34	37	27	26	22	24	42	24	25	28	30	24	32	33	23	22
RPL38	26	26	26	25	28	28	23	47	46	39	35	35	44	46	43	42	38	39	46	47	25	25	25	26	23	29	23	29	23	28	24	28	23	36	39	28	28	23	23	43	31	27	22	27	23	24	24	24	25
RPL39	8	8	7	6	8	8	8	6	4	4	4	4	4	4	5	5	4	5	6	5	8	6	6	8	8	8	8	8	8	7	7	6	6	7	7	7	6	7	8	6	7	10	7	4	8	10	10	8	7
RPL39L	3	3	1	8	6	6	3	4	6	3	2	2	6	6	4	3	5	3	3	3	3	4	4	3	3	4	3	4	2	3	1	3	3	4	2	2	1	2	3	79	3	1	1	2	3	3	3	1	1
RPL4	60	60	56	62	60	64	61	64	67	70	69	68	67	66	66	60	70	71	68	60	59	64	64	58	60	64	60	64	58	61	58	63	57	60	62	59	58	58	58	64	61	56	56	65	59	61	61	53	51
RPL41	27	31	37	29	30	29	27	30	34	29	29	33	37	36	27	33	30	28	20	29	31	24	28	24	26	30	26	30	33	34	32	33	30	32	33	35	38	35	35	31	34	29	36	43	35	34	34	33	28
RPL5	66	64	68	67	67	69	68	58	61	62	68	66	60	62	60	63	64	60	63	64	67	66	63	67	67	69	67	69	66	69	61	69	68	67	67	63	60	65	66	58	66	72	66	69	65	59	57	63	60
RPL6	36	36	39	35	37	36	38	37	35	35	43	42	36	35	37	37	35	32	35	34	34	38	39	34	34	38	34	38	34	39	37	40	37	30	34	39	35	33	33	34	27	31	34	46	33	29	32	30	27
RPL7	14	14	12	13	13	16	14	12	12	12	13	12	12	12	12	12	12	12	12	12	14	13	11	13	13	13	13	13	13	13	12	13	14	13	14	13	12	13	14	16	15	12	14	13	12	14	14	12	12
RPL7A	52	54	65	54	54	53	56	46	53	51	47	49	54	53	49	50	52	49	53	49	53	58	57	55	54	55	54	55	56	54	60	55	54	56	55	56	56	55	57	51	53	55	60	60	55	58	58	56	54
RPL7L1	9	9	9	9	9	9	9	11	11	11	11	11	11	11	11	11	11	11	10	10	9	8	8	9	9	9	9	9	9	9	10	9	10	9	9	9	9	9	9	8	9	9	9	10	9	9	9	9	8
RPL8	70	69	71	69	69	68	71	70	72	67	71	72	71	72	71	71	66	67	66	69	70	68	68	72	70	70	70	70	72	70	71	72	70	73	74	72	67	69	72	69	70	69	72	73	72	73	73	71	69
RPLP0	68	68	69	57	63	56	65	45	45	43	41	43	45	43	50	49	43	41	52	41	64	72	74	63	63	63	63	63	68	63	74	64	63	66	63	64	71	67	69	68	60	61	75	61	64	68	70	68	62
RPLP1	75	75	78	79	79	79	78	75	75	75	67	70	75	74	75	75	75	74	75	75	75	78	76	76	76	79	76	79	78	78	78	77	76	79	79	78	78	77	77	78	76	75	69	71	78	78	78	78	76
RPLP2	79	79	74	75	75	74	75	74	74	74	73	73	74	75	74	74	74	75	74	74	78	77	75	74	74	74	74	74	75	74	76	74	74	76	77	74	73	75	76	75	74	74	71	76	74	75	75	77	78
RPS10	4	4	5	4	4	4	4	9	8	7	6	6	8	7	7	7	7	7	5	7	4	5	5	6	7	7	7	7	5	6	5	7	4	3	4	5	4	4	5	3	4	6	6	7	7	7	8	5	5
RPS11	76	76	77	78	77	78	76	78	78	79	79	79	77	77	77	77	79	79	77	78	76	75	73	78	78	77	78	77	76	77	73	76	78	75	75	76	75	76	75	76	78	77	73	79	77	76	76	75	75
RPS12	77	77	76	74	76	75	77	77	76	76	75	76	76	76	79	76	76	77	79	79	77	76	77	77	77	75	77	75	77	76	77	78	77	77	76	77	77	78	78	73	77	78	78	72	76	77	77	76	77
RPS13	65	65	60	66	68	67	64	63	63	64	66	67	63	64	68	67	61	64	70	72	65	65	65	66	66	66	66	66	64	66	62	66	66	68	69	66	64	66	63	70	67	64	61	59	62	63	63	64	66
RPS14	46	44	42	47	46	50	45	50	44	42	36	37	42	45	46	45	44	43	42	44	46	44	43	45	44	45	44	45	45	46	42	46	44	45	48	44	46	44	48	47	47	42	48	44	43	49	52	46	47
RPS15	40	41	43	41	42	37	39	56	56	53	57	58	56	56	55	55	54	56	55	55	41	35	36	40	39	44	39	44	44	43	43	43	42	43	45	45	42	42	44	46	45	40	39	53	49	48	46	44	45
RPS15A	11	11	10	10	11	10	11	10	10	10	10	10	10	9	10	9	10	10	11	11	11	11	9	11	11	11	11	11	11	11	11	11	11	11	10	11	11	11	11	10	11	11	11	11	11	11	11	11	11
RPS16	69	70	66	70	70	70	67	62	62	68	63	64	65	63	64	64	67	70	67	65	69	69	67	69	68	71	68	71	70	71	68	70	69	70	72	70	70	70	67	71	69	70	65	62	67	65	66	70	71
RPS17	2	2	2	1	1	2	2	1	1	1	1	1	1	1	1	1	1	1	1	1	2	2	2	2	2	1	2	1	1	1	2	1	2	1	1	1	2	1	2	1	1	3	3	1	2	2	2	2	2
RPS18	78	78	79	77	78	77	79	79	79	78	77	77	78	79	78	79	78	78	78	77	79	79	78	79	79	78	79	78	79	79	79	79	79	78	78	79	79	79	79	77	79	79	79	77	79	79	79	79	79
RPS19	22	23	28	26	23	20	25	23	21	27	23	23	21	22	24	22	27	29	23	21	23	36	41	27	25	26	25	26	29	25	36	25	26	21	22	25	39	27	25	20	21	24	33	20	34	37	38	34	39
RPS2	59	59	62	51	57	48	63	44	43	56	33	34	43	42	51	44	51	54	48	42	60	71	69	60	57	54	57	54	62	55	66	56	59	58	58	57	63	62	60	62	57	59	68	57	60	62	62	62	67
RPS20	48	47	38	45	43	42	43	38	38	40	27	26	34	37	38	36	39	44	44	40	44	37	31	41	42	43	42	43	37	42	33	42	40	44	46	43	43	46	41	37	42	43	32	39	42	38	39	39	44
RPS21	34	33	40	39	34	34	35	52	50	41	51	53	49	51	45	40	41	40	29	46	36	39	34	39	36	33	36	33	41	32	38	32	38	29	28	38	33	36	37	38	36	35	31	34	32	41	42	43	40
RPS23	50	52	46	59	56	58	48	54	48	52	48	47	51	49	56	56	53	52	57	57	50	59	50	49	52	52	52	52	51	52	47	52	51	55	56	50	41	51	50	61	50	52	40	45	45	51	49	55	53
RPS24	33	35	35	28	31	30	37	36	37	30	40	38	32	33	33	34	29	30	36	35	35	31	33	37	37	34	37	34	35	35	35	34	34	38	36	31	29	32	34	45	26	36	30	33	37	27	25	29	24
RPS25	63	61	58	65	65	66	59	65	65	66	60	61	66	67	63	66	65	65	65	67	61	60	56	59	59	60	59	60	59	60	55	60	60	65	65	60	61	60	61	67	62	63	57	68	58	56	55	60	61
RPS26	1	1	4	2	2	1	1	2	2	2	3	3	3	2	2	2	2	2	2	2	1	1	1	1	1	2	1	2	3	2	3	2	1	2	5	3	5	3	1	4	2	2	2	3	1	1	1	3	3
RPS27	32	25	20	30	27	31	29	24	20	33	20	20	23	21	23	24	34	35	21	24	28	21	16	32	35	24	35	24	22	23	19	23	28	22	21	22	22	26	21	22	30	30	23	29	29	26	27	25	32
RPS27A	74	74	73	76	74	76	74	76	77	77	78	78	79	78	76	78	77	76	76	76	74	74	72	75	75	76	75	76	74	75	75	75	75	74	73	75	76	74	74	65	75	76	74	78	75	72	72	74	74
RPS27L	10	10	11	11	10	11	10	7	7	8	7	8	7	8	8	10	8	8	9	9	10	9	10	10	10	10	10	10	10	10	6	10	9	10	11	10	10	10	10	9	10	8	10	9	10	6	7	10	9
RPS29	23	22	27	21	21	22	21	26	27	25	24	25	28	28	26	28	26	24	26	28	22	33	26	21	21	21	21	21	30	22	27	22	22	25	27	29	34	24	26	28	23	21	26	21	21	25	28	35	36
RPS3	24	30	22	27	25	24	30	20	18	21	26	27	18	18	19	20	21	21	24	20	30	34	35	33	33	25	33	25	32	26	34	26	31	26	25	24	24	29	31	21	29	39	29	31	31	35	35	36	37
RPS3A	41	42	31	44	44	45	42	35	33	31	44	44	35	34	34	35	37	31	37	36	43	43	37	47	50	40	50	40	39	41	39	41	45	39	35	40	30	41	42	32	43	46	41	41	41	40	37	40	41
RPS5	39	40	44	40	40	39	40	31	30	36	39	40	33	31	32	32	36	36	34	33	39	41	44	44	43	42	43	42	43	44	46	44	46	42	40	42	48	43	43	48	39	45	53	42	46	46	51	41	38
RPS6	64	66	59	64	64	63	66	68	60	61	61	59	58	58	67	65	59	62	72	70	66	67	61	64	64	62	64	62	65	64	65	62	62	59	60	67	59	64	64	53	65	65	63	64	66	66	64	66	64
RPS7	47	48	48	46	48	46	47	49	51	50	56	56	48	52	48	52	48	50	47	50	48	57	46	46	46	51	46	51	48	50	53	50	47	49	49	53	57	48	45	39	46	48	46	51	47	44	45	49	49
RPS8	51	50	61	49	51	49	53	42	41	44	46	45	39	40	41	46	45	45	54	48	54	51	49	56	55	49	55	49	50	49	56	49	55	47	47	47	49	49	49	50	54	62	49	50	53	54	50	50	52
RPS9	28	29	30	22	24	23	24	25	26	24	22	21	26	24	29	26	24	26	31	27	29	22	21	23	27	23	27	23	26	24	29	24	24	27	26	30	37	30	27	25	25	28	35	23	28	31	29	27	33
RPSA	31	34	32	32	35	26	36	41	42	49	31	32	46	44	42	41	49	51	43	39	33	46	54	35	28	35	28	35	42	33	44	38	35	33	31	37	36	39	38	29	38	33	47	38	38	36	36	42	46
[truncated: 5 more columns]

## Sheet: Classes
Note: Matrix of ribosomal proteins allotted to different 4 different classes based on their rank order in different tissues
Tissue	Adipose - Subcutaneous	Adipose - Visceral (Omentum)	Adrenal Gland	Bladder	Cells - EBV-transformed lymphocytes	Whole Blood	Artery - Aorta	Artery - Coronary	Artery - Tibial	Brain - Amygdala	Brain - Anterior cingulate cortex (BA24)	Brain - Caudate (basal ganglia)	Brain - Cerebellar Hemisphere	Brain - Cerebellum	Brain - Cortex	Brain - Frontal Cortex (BA9)	Brain - Hippocampus	Brain - Hypothalamus	Brain - Nucleus accumbens (basal ganglia)	Brain - Putamen (basal ganglia)	Brain - Spinal cord (cervical c-1)	Brain - Substantia nigra	Breast - Mammary Tissue	Cervix - Ectocervix	Cervix - Endocervix	Colon - Sigmoid	Colon - Transverse	Esophagus - Gastroesophageal Junction	Esophagus - Mucosa	Esophagus - Muscularis	Fallopian Tube	Heart - Atrial Appendage	Heart - Left Ventricle	Kidney - Cortex	Liver	Lung	Muscle - Skeletal	Nerve - Tibial	Ovary	Pancreas	Pituitary	Prostate	Minor Salivary Gland	Cells - Transformed fibroblasts	Skin - Not Sun Exposed (Suprapubic)	Skin - Sun Exposed (Lower leg)	Small Intestine - Terminal Ileum	Spleen	Stomach
RPL10	4	4	4	4	4	4	4	4	4	3	3	4	4	4	4	3	3	3	4	3	4	4	4	4	4	4	4	4	4	4	4	4	4	4	4	4	4	4	4	4	3	4	4	4	4	4	4	4	4
RPL10A	3	3	3	4	3	3	3	3	4	3	3	3	3	3	3	3	3	3	3	3	3	3	3	4	4	3	4	3	3	3	4	3	3	3	3	3	3	3	4	3	3	4	3	3	4	4	3	3	3
RPL11	1	1	1	1	1	1	1	1	1	1	1	1	1	1	1	1	1	1	1	1	1	1	1	1	1	1	1	1	1	1	1	1	1	1	1	1	1	1	1	1	1	1	1	1	1	1	1	1	1
RPL12	3	3	3	3	3	2	3	3	3	3	3	3	3	3	3	3	3	3	3	3	3	3	3	3	3	3	3	3	3	3	3	3	3	3	3	3	3	3	3	3	3	3	3	3	3	3	3	3	4
RPL13	3	3	2	3	3	3	2	3	3	2	2	2	2	2	2	2	2	2	2	2	2	2	3	2	3	3	2	2	3	2	2	2	2	2	2	3	3	3	2	3	2	3	3	3	3	3	2	2	2
RPL13A	4	4	4	4	3	4	4	4	4	4	4	3	4	4	4	4	4	4	4	4	4	3	4	4	4	4	4	4	4	4	4	4	4	4	4	4	4	4	4	4	4	4	4	4	4	4	4	4	4
RPL14	4	4	4	4	4	4	4	4	4	4	4	4	4	4	4	4	4	4	4	4	4	4	4	4	4	4	4	4	4	4	4	4	4	4	4	4	4	4	4	4	4	4	4	4	4	4	4	4	4
RPL15	3	3	3	3	3	3	3	3	3	3	3	3	3	3	3	3	3	3	3	3	3	3	3	3	3	3	3	3	3	3	3	3	3	3	3	3	3	3	3	3	3	3	3	3	3	3	3	3	3
RPL17	2	2	2	2	2	2	2	2	2	3	3	3	3	3	3	3	3	3	3	3	2	2	2	2	2	2	2	2	2	2	2	2	2	2	2	2	2	2	2	2	2	2	2	2	2	2	2	2	2
RPL18	1	1	1	1	1	1	1	1	1	1	1	1	1	1	1	1	1	1	1	1	1	1	1	1	1	1	1	1	1	1	1	1	1	1	1	1	1	1	1	2	1	1	1	1	1	1	1	1	1
RPL18A	3	3	3	3	3	4	3	3	3	3	3	3	3	3	3	3	3	3	3	3	3	3	3	3	3	3	3	3	3	3	3	3	3	3	3	3	2	3	3	3	3	3	3	3	3	3	3	3	3
RPL19	2	2	1	2	2	2	2	2	2	1	1	1	1	1	1	1	1	1	1	1	1	1	2	2	2	2	2	2	2	2	2	1	1	1	1	2	2	2	1	2	1	1	2	2	2	2	2	2	2
RPL21	4	4	4	4	4	4	4	4	4	4	4	4	4	4	4	4	4	4	4	4	4	4	4	4	4	4	4	4	4	4	4	4	4	4	4	4	4	4	4	4	4	4	4	4	4	4	4	4	4
RPL22	1	1	1	1	1	1	1	1	1	1	1	1	1	1	1	1	1	1	1	1	1	1	1	1	1	1	1	1	1	1	1	1	1	1	1	1	1	1	1	1	1	1	1	1	1	1	1	1	1
RPL22L1	2	2	1	2	1	2	2	2	2	2	2	2	2	2	2	2	2	2	2	2	2	2	1	2	2	2	2	2	1	2	2	2	2	2	1	1	2	2	2	1	1	1	1	1	1	1	1	1	1
RPL23	1	1	1	1	1	1	1	1	1	1	1	1	1	1	1	1	1	1	1	1	1	1	1	1	1	1	1	1	1	1	1	1	1	1	1	1	1	1	1	1	1	1	1	1	1	1	1	1	1
RPL23A	2	2	2	2	2	1	2	2	2	2	2	2	2	2	2	2	2	2	2	2	2	2	2	2	2	2	2	2	2	2	2	2	2	2	2	2	2	2	2	2	2	2	2	2	2	2	2	2	2
RPL24	2	2	2	2	2	2	2	2	2	2	2	2	2	2	2	2	2	2	2	2	2	2	2	2	2	2	2	2	2	2	2	2	2	2	2	2	2	2	2	2	2	2	2	2	2	2	2	2	2
RPL26	3	3	3	3	3	3	4	3	4	4	4	4	4	4	4	4	4	4	4	4	3	4	3	3	4	3	3	3	3	3	3	4	4	4	4	3	3	3	3	3	4	3	3	3	3	3	3	3	3
RPL26L1	3	3	3	3	3	1	3	3	3	3	3	3	3	3	3	3	3	3	3	3	3	3	3	3	3	3	3	3	3	3	3	3	3	3	3	3	3	3	3	3	2	3	3	3	3	3	3	3	3
RPL27	1	1	1	1	1	1	1	1	1	1	1	1	1	1	1	1	1	1	1	1	1	1	1	1	1	1	1	1	1	1	1	1	1	1	1	1	1	1	1	1	1	1	1	1	1	1	1	1	1
RPL27A	3	3	3	3	3	3	3	3	3	3	3	3	3	3	3	4	3	3	3	3	3	3	3	3	3	3	3	3	3	3	3	3	3	3	3	3	4	3	3	3	3	3	3	3	3	3	3	3	3
RPL28	1	1	1	1	1	2	1	1	1	1	1	1	1	1	1	1	1	1	1	1	1	1	1	1	1	1	1	1	1	1	1	1	1	1	1	1	1	1	1	1	1	1	1	1	1	1	2	2	1
RPL29	1	1	2	1	1	3	1	1	1	1	1	1	1	1	1	1	1	1	1	1	1	1	1	1	1	1	1	1	2	1	1	1	1	2	2	2	1	1	1	1	2	2	1	2	2	2	1	2	1
RPL3	3	3	3	3	3	3	2	2	2	2	2	2	2	2	2	2	2	2	2	2	2	2	3	3	3	3	3	3	3	3	3	2	2	3	3	2	3	3	2	3	2	3	3	3	3	3	2	2	3
RPL30	4	4	4	4	4	4	4	4	4	4	4	4	4	4	4	4	4	4	4	4	4	4	4	4	4	4	4	4	4	4	4	4	3	4	4	4	2	4	4	4	4	4	4	4	4	4	4	4	4
RPL31	2	2	2	2	2	2	2	2	2	2	2	2	2	2	2	2	2	2	2	2	2	2	2	2	2	2	2	2	2	2	2	2	2	2	2	2	2	2	2	2	2	2	2	2	2	2	2	2	2
RPL32	2	2	2	2	2	1	2	2	2	2	2	2	1	2	2	2	2	2	2	2	2	2	2	2	2	2	2	2	1	2	2	2	2	2	2	2	1	2	2	1	2	2	2	2	1	1	2	1	2
RPL34	3	3	3	3	3	3	3	3	3	4	3	3	3	3	3	3	3	3	3	3	3	3	3	3	3	3	3	3	3	3	3	3	3	3	3	3	3	3	3	3	3	3	3	3	3	3	3	3	3
RPL35	3	3	3	3	3	2	3	3	3	4	4	4	4	4	4	4	4	4	4	4	4	4	3	3	3	3	3	3	3	3	3	3	3	3	3	3	3	3	3	3	3	3	3	3	3	3	3	3	3
RPL35A	4	4	4	3	4	3	4	4	3	4	4	4	3	4	4	4	4	4	4	4	4	4	4	4	3	4	4	4	4	4	4	4	4	4	4	4	4	4	3	4	4	4	4	4	4	4	4	4	4
RPL36	2	2	2	2	2	2	2	2	3	2	2	2	2	2	2	2	2	2	2	2	2	2	2	2	2	2	2	2	2	2	3	3	3	2	2	2	2	2	3	2	2	2	2	2	2	2	2	2	2
RPL36AL	1	1	2	1	2	2	1	1	1	2	2	1	1	1	2	2	2	2	1	1	1	1	2	1	1	1	1	1	2	1	1	2	1	1	2	1	1	1	2	2	2	2	2	2	2	2	1	1	2
RPL37	1	1	1	1	1	1	1	1	1	1	1	1	1	1	1	1	1	1	1	1	1	1	1	1	1	1	1	1	1	1	1	1	1	1	1	1	1	1	1	1	1	1	1	1	1	1	1	1	1
RPL37A	2	2	3	2	2	3	3	3	3	2	2	2	3	3	3	3	2	2	2	2	3	2	2	2	2	2	2	2	2	2	2	3	3	2	3	2	2	2	2	2	3	2	2	2	2	2	2	2	3
RPL38	1	1	1	1	1	2	1	1	1	1	1	2	2	1	1	1	1	1	2	2	2	2	1	1	1	1	1	1	1	1	1	1	1	1	1	1	1	1	1	1	1	1	1	1	1	1	1	1	1
RPL39	2	2	2	2	2	2	2	2	2	3	3	2	2	3	2	2	3	3	3	2	3	3	2	2	2	2	2	2	2	2	2	2	2	2	2	2	3	2	2	2	2	2	2	2	2	2	2	2	2
RPL39L	2	2	2	2	2	2	2	2	2	3	3	3	2	2	3	3	3	3	2	3	3	3	2	2	2	2	2	2	2	2	2	2	3	2	2	2	3	2	2	2	2	2	2	2	2	2	2	2	2
RPL4	1	1	1	1	1	1	1	1	1	1	1	1	1	1	1	1	1	1	1	1	1	1	1	1	1	1	1	1	1	1	1	1	1	1	1	1	1	1	1	1	1	1	1	1	1	1	1	1	1
RPL41	1	1	1	1	1	1	1	1	1	1	1	1	1	1	1	1	1	1	1	1	1	1	1	1	1	1	1	1	1	1	1	1	1	1	1	1	1	1	1	1	1	1	1	1	1	1	1	1	1
RPL5	1	1	1	1	1	1	1	1	1	1	1	1	1	1	1	1	1	1	1	1	1	1	1	1	1	1	1	1	1	1	1	1	2	1	1	1	2	1	1	1	1	1	1	1	1	1	1	1	1
RPL6	4	4	3	4	4	4	4	4	4	4	4	4	4	4	4	4	4	4	4	4	4	4	3	3	4	4	3	4	3	4	3	4	4	3	3	3	4	4	3	3	4	3	3	4	4	4	3	3	3
RPL7	2	2	2	2	2	2	2	2	2	2	2	2	2	2	2	2	2	2	2	2	2	2	2	2	2	2	2	2	2	2	2	2	2	2	3	2	2	2	2	2	3	2	2	2	2	2	2	2	2
RPL7A	4	4	4	4	4	3	4	4	4	3	4	4	4	4	4	4	4	4	4	4	4	4	4	4	4	4	4	4	4	4	4	4	4	4	4	4	3	4	4	4	4	4	4	4	3	3	4	4	4
RPL7L1	2	2	3	2	2	2	2	2	2	2	2	2	3	3	2	2	2	2	2	2	2	2	2	2	2	2	2	3	2	3	2	2	2	3	2	2	2	2	2	2	3	2	2	3	2	2	2	2	2
RPL8	1	1	1	1	1	1	1	1	1	1	1	1	1	1	1	1	1	1	1	1	1	1	1	1	1	1	1	1	1	1	1	1	1	1	1	1	1	1	1	1	1	1	1	1	1	1	1	1	1
RPLP0	3	3	4	3	3	4	3	3	3	3	3	3	3	3	3	3	3	3	3	3	3	3	3	3	3	3	3	3	4	3	3	3	3	3	3	3	3	3	3	4	4	3	3	3	3	3	3	3	3
RPLP1	1	1	1	1	1	1	1	1	1	1	1	1	1	1	1	1	1	1	1	1	1	1	1	1	1	1	1	1	1	1	1	1	1	1	1	1	1	1	1	1	1	1	1	1	1	1	1	1	1
RPLP2	4	4	4	4	4	4	4	4	4	4	4	4	4	4	4	4	4	4	4	4	4	4	4	4	4	4	4	4	4	4	4	4	4	4	4	4	4	4	4	4	4	4	4	4	4	4	4	4	4
RPS10	1	1	1	1	1	1	1	1	1	1	1	1	2	2	1	1	1	1	1	1	1	1	1	1	1	1	1	1	1	1	1	1	1	1	1	1	1	1	1	1	1	1	1	1	1	1	1	1	1
RPS11	4	4	4	4	4	4	3	4	3	3	3	3	3	3	3	3	3	3	3	3	3	3	4	4	4	4	4	4	4	4	4	4	4	4	4	4	4	4	4	4	4	4	4	4	4	4	4	4	4
RPS12	4	4	4	4	4	4	4	4	4	4	4	4	4	4	4	4	4	4	4	4	4	4	4	4	4	4	4	4	4	4	4	4	4	4	4	4	4	4	4	4	4	4	4	4	4	4	4	4	4
RPS13	4	4	4	4	4	4	4	4	4	4	4	4	4	4	4	4	4	4	4	4	4	4	4	4	4	4	4	4	4	4	4	4	4	4	4	4	4	4	4	4	4	4	4	4	4	4	4	4	4
RPS14	1	1	1	1	1	1	1	1	1	1	1	1	1	1	1	1	1	1	1	1	1	1	1	1	1	1	1	1	1	1	1	1	1	1	1	1	1	1	1	1	1	1	1	1	1	1	1	1	1
RPS15	4	4	4	4	4	4	4	4	4	4	4	4	4	4	4	4	4	4	4	4	4	4	4	4	4	4	4	4	4	4	4	4	4	4	4	4	4	4	4	4	4	4	4	4	4	4	4	4	4
RPS15A	4	4	4	4	4	4	4	4	4	4	4	4	4	4	4	4	4	4	4	4	4	4	4	4	4	4	4	4	4	4	4	4	4	4	4	4	4	4	4	4	4	4	4	4	4	4	4	4	4
RPS16	4	4	4	4	4	4	4	4	4	4	4	4	4	4	4	4	4	4	4	4	4	4	4	4	4	4	4	4	4	4	4	4	4	4	4	4	4	4	4	4	3	4	4	4	4	4	4	4	4
RPS17	3	3	3	3	3	3	3	3	3	3	3	3	2	2	3	3	3	3	3	3	3	3	3	3	3	3	3	3	3	3	3	3	3	3	3	3	3	3	3	3	3	3	3	3	3	3	3	3	3
RPS18	3	3	3	3	2	4	3	3	2	3	3	3	3	3	3	3	3	3	3	3	3	3	3	3	3	3	3	3	3	3	3	3	3	3	3	3	3	3	3	3	3	3	3	2	3	3	3	3	3
RPS19	1	1	1	1	1	1	1	1	1	1	1	1	1	1	1	1	1	1	1	1	1	1	1	1	1	1	1	1	1	1	1	1	1	1	1	1	1	1	1	1	1	1	1	1	1	1	1	1	1
RPS2	4	4	4	4	4	4	4	4	4	4	4	4	4	4	4	4	4	4	4	4	4	4	4	4	4	4	4	4	4	4	4	4	4	4	4	4	4	4	4	4	4	4	4	4	4	4	4	4	4
RPS20	1	1	1	1	1	1	1	1	1	1	1	1	1	1	1	1	1	1	1	1	1	1	1	1	1	1	1	1	1	1	1	1	1	1	1	1	1	1	1	1	1	1	1	1	1	1	1	1	1
RPS21	1	1	1	1	1	1	1	1	1	1	1	1	1	1	1	1	1	1	1	1	1	1	1	1	1	1	1	1	1	1	1	1	1	1	1	1	1	1	1	1	1	1	1	1	1	1	1	1	1
RPS23	4	4	4	4	4	4	4	4	4	4	4	4	4	4	4	4	4	4	4	4	4	4	4	4	4	4	4	4	4	4	4	4	4	4	4	4	4	4	4	4	4	4	4	4	4	4	4	4	4
RPS24	2	2	2	2	2	3	2	2	2	2	2	2	2	2	2	2	2	2	2	2	2	2	2	2	2	2	2	2	2	2	2	2	2	2	2	2	2	2	2	2	2	2	2	3	2	2	2	3	2
RPS25	3	3	4	4	4	4	3	3	3	3	3	3	2	2	3	3	3	3	3	3	3	3	4	4	3	3	4	3	4	3	3	3	3	3	4	4	4	3	3	4	3	4	4	4	4	4	4	4	4
RPS26	3	3	2	3	2	2	3	3	3	2	2	3	2	2	2	2	2	2	3	3	3	3	3	3	3	3	2	3	2	3	3	3	3	3	3	3	2	3	3	2	3	3	3	2	2	3	3	3	3
RPS27	2	2	3	2	3	2	3	2	2	3	3	3	3	3	3	3	3	3	3	3	2	3	2	3	2	2	3	2	2	2	2	2	2	2	2	2	3	2	2	2	2	2	2	2	3	3	3	3	2
RPS27A	3	3	3	3	3	3	3	3	3	3	3	3	3	3	3	3	3	3	3	3	3	3	3	3	3	3	3	3	3	3	3	3	3	3	3	3	4	3	3	3	3	3	3	3	3	3	3	3	3
RPS27L	2	2	2	2	2	1	2	2	2	2	2	2	3	2	2	2	2	2	2	2	2	2	2	2	2	2	2	2	2	2	2	2	2	2	2	2	3	2	2	2	2	2	2	2	2	2	2	2	2
RPS29	4	4	3	3	4	3	4	4	4	4	4	4	4	4	4	4	4	4	4	4	4	4	4	3	3	4	3	4	3	4	4	4	4	4	4	4	4	4	4	3	4	3	4	3	3	3	4	4	3
RPS3	1	1	1	1	1	1	1	1	1	1	1	1	1	1	1	1	1	1	1	1	1	1	1	1	1	1	1	1	1	1	1	1	1	1	1	1	1	1	1	1	1	1	1	1	1	1	1	1	1
RPS3A	2	2	2	2	2	2	2	2	2	2	2	2	2	2	2	2	2	2	2	2	2	2	2	2	2	2	2	2	2	2	2	2	2	2	2	2	2	2	2	2	2	2	2	1	2	2	2	2	2
RPS5	4	4	4	4	4	4	4	4	4	4	4	4	4	4	4	4	4	4	4	4	4	4	4	4	4	4	4	4	4	4	4	4	4	4	4	4	4	4	4	4	4	4	4	4	4	4	4	4	4
RPS6	1	1	1	1	1	1	1	1	1	1	1	1	1	1	1	1	1	1	1	1	1	1	1	1	1	1	1	1	1	1	1	1	1	1	1	1	1	1	1	1	1	1	1	1	1	1	1	1	1
RPS7	1	1	1	1	1	1	1	1	1	1	1	1	1	1	1	1	1	1	1	1	1	1	1	1	1	1	1	1	1	1	1	1	1	1	1	1	1	1	1	1	1	1	1	1	1	1	1	1	1
RPS8	2	2	2	2	2	2	2	2	2	2	2	2	2	2	2	2	2	2	2	2	2	2	2	2	2	2	2	2	2	2	2	2	2	2	2	2	2	2	2	2	2	2	2	2	2	2	2	2	2
RPS9	2	2	2	2	2	3	2	2	2	2	2	2	2	2	2	2	2	2	2	2	2	2	2	2	2	2	2	2	2	2	2	2	2	2	2	2	2	2	3	2	2	2	2	2	2	2	2	2	2
RPSA	3	3	2	3	3	2	3	3	3	2	2	2	3	3	2	2	2	2	2	2	2	2	3	3	3	3	3	3	3	3	3	3	2	3	2	3	2	3	3	3	3	3	3	2	3	2	3	3	2
	3	3	3	3	3	3	3	3	3	2	2	2	3	3	2	2	2	2	2	2	2	2	3	3	3	3	3	3	3	3	3	3	3	3	3	3	3	3	3	3	3	3	3	3	3	3	3	2	3
	4	4	3	4	4	3	4	4	4	4	4	4	4	3	3	3	4	4	3	4	4	4	4	4	4	4	4	4	4	4	4	3	4	4	3	4	3	4	4	4	4	4	4	4	4	4	4	4	4
	3	3	3	3	3	2	3	3	3	3	3	3	3	3	3	3	3	3	3	3	3	3	3	3	3	3	3	3	3	3	3	3	3	3	3	3	3	3	3	3	3	3	3	3	3	3	3	3	3
	3	3	4	3	3	3	3	3	3	3	3	3	3	3	3	3	3	3	3	3	3	3	3	3	3	3	3	3	3	3	3	3	3	3	3	3	3	3	4	3	3	3	3	3	3	3	3	3	3
	2	2	2	2	2	3	2	2	2	2	2	2	2	2	2	2	2	2	2	2	2	2	2	2	2	2	2	2	2	2	2	2	2	2	2	2	2	2	2	2	2	2	2	2	2	2	2	2	2
	2	2	2	2	3	3	2	2	2	3	3	3	2	2	3	3	3	3	3	3	3	3	2	2	2	2	3	2	3	2	2	2	2	2	2	3	2	2	2	3	2	2	2	3	2	2	3	3	3
[truncated: 4 more columns]
