# Supplementary material for: The Modular Adaptive Ribosome
Source: PLoS One. 2016 Nov 3;11(11):e0166021. doi: 10.1371/journal.pone.0166021 (PMC5094737; doi:10.1371/journal.pone.0166021)
Supplement: S10 Table — (XLS) [file pone.0166021.s017.xls]

## Sheet: High Variance Enrichment
High variance among all non essential genes
cytoplasm	0.00285807	YAL048C,YAL059W,YBL011W,YBL027W,YBR030W,YBR031W,YBR044C,YBR048W,YBR050C,YBR052C,YBR058C,YBR061C,YBR086C,YBR105C,YBR115C,YBR145W,YBR147W,YBR149W,YBR169C,YBR233W,YBR248C,YBR286W,YCR024C,YCR031C,YCR067C,YCR068W,YCR071C,YCR073C,YDL119C,YDL173W,YDR194C,YDR219C,YDR332W,YDR347W,YDR349C,YDR358W,YDR374C,YDR414C,YDR430C,YDR462W,YDR518W,YEL001C,YEL003W,YEL013W,YEL037C,YEL042W,YEL050C,YER016W,YER020W,YER050C…	GO:0005737
ribosomal subunit	0.00364287	YBL027W,YBR031W,YBR048W,YCR031C,YCR071C,YDR347W,YDR462W,YEL050C,YER050C,YER056C-A,YER131W,YGR220C,YIL052C,YIL069C,YMR194W,YNL067W,YOL039W,YOR182C,YPL079W,YPL183W-A,YPR100W	GO:0044391
ribosome	0.0199079	YBL027W,YBR031W,YBR048W,YCR031C,YCR071C,YDR347W,YDR462W,YEL050C,YER050C,YER056C-A,YER131W,YGR220C,YGR271W,YHR013C,YIL052C,YIL069C,YMR194W,YNL067W,YOL039W,YOR182C,YPL079W,YPL183W-A,YPR100W	GO:0005840
large ribosomal subunit	0.0460664	YBL027W,YBR031W,YCR071C,YDR462W,YEL050C,YER056C-A,YGR220C,YIL052C,YMR194W,YNL067W,YOL039W,YPL079W,YPL183W-A,YPR100W	GO:0015934

## Sheet: Cluster 1,2 ,3
Cluster 1					Cluster 2					Cluster 3
cytosolic ribosome	8.58358e-33	YBL087C,YBR031W,YDL082W,YDL130W,YDL136W,YDR382W,YGL147C,YGR085C,YHL033C,YIL133C,YJL177W,YJR094W-A,YLR185W,YLR344W,YLR441C,YLR448W,YML073C,YMR194W,YNL067W,YNL096C,YOL039W,YPL079W	GO:0022626		cytosolic small ribosomal subunit	4.09307e-27	YBR048W,YBR181C,YCR031C,YDL061C,YDR447C,YER131W,YGR118W,YGR214W,YHR203C,YKR057W,YLR048W,YLR264W,YLR287C-A,YLR388W,YMR230W	GO:0022627		cytosolic ribosome	5.98958e-41	YBL027W,YBL072C,YDL081C,YDL083C,YDL133C-A,YER074W,YFL034C-A,YFR032C-A,YGL031C,YGL135W,YGR027C,YGR034W,YGR148C,YHR021C,YIL018W,YIL052C,YJL191W,YKL006W,YKL156W,YLL045C,YLR061W,YLR325C,YML063W,YMR121C,YOR293W,YPL081W,YPL198W	GO:0022626
cytosolic large ribosomal subunit	1.25601e-32	YBL087C,YBR031W,YDL082W,YDL130W,YDL136W,YDR382W,YGL147C,YGR085C,YHL033C,YIL133C,YJL177W,YJR094W-A,YLR185W,YLR344W,YLR448W,YML073C,YMR194W,YNL067W,YOL039W,YPL079W	GO:0022625		small ribosomal subunit	5.4904e-24	YBR048W,YBR181C,YCR031C,YDL061C,YDR447C,YER131W,YGR118W,YGR214W,YHR203C,YKR057W,YLR048W,YLR264W,YLR287C-A,YLR388W,YMR230W	GO:0015935		cytosolic part	6.53582e-37	YBL027W,YBL072C,YDL081C,YDL083C,YDL133C-A,YER074W,YFL034C-A,YFR032C-A,YGL031C,YGL135W,YGR027C,YGR034W,YGR148C,YHR021C,YIL018W,YIL052C,YJL191W,YKL006W,YKL156W,YLL045C,YLR061W,YLR325C,YML063W,YMR121C,YOR293W,YPL081W,YPL198W	GO:0044445
cytosolic part	1.5038e-29	YBL087C,YBR031W,YDL082W,YDL130W,YDL136W,YDR382W,YGL147C,YGR085C,YHL033C,YIL133C,YJL177W,YJR094W-A,YLR185W,YLR344W,YLR441C,YLR448W,YML073C,YMR194W,YNL067W,YNL096C,YOL039W,YPL079W	GO:0044445		cytosolic ribosome	4.22343e-23	YBR048W,YBR181C,YCR031C,YDL061C,YDR447C,YDR500C,YER131W,YGR118W,YGR214W,YHR203C,YKR057W,YLR048W,YLR264W,YLR287C-A,YLR388W,YMR230W	GO:0022626		ribosomal subunit	2.17135e-36	YBL027W,YBL072C,YDL081C,YDL083C,YDL133C-A,YER074W,YFL034C-A,YFR032C-A,YGL031C,YGL135W,YGR027C,YGR034W,YGR148C,YHR021C,YIL018W,YIL052C,YJL191W,YKL006W,YKL156W,YLL045C,YLR061W,YLR325C,YML063W,YMR121C,YOR293W,YPL081W,YPL198W	GO:0044391
ribosomal subunit	3.95482e-29	YBL087C,YBR031W,YDL082W,YDL130W,YDL136W,YDR382W,YGL147C,YGR085C,YHL033C,YIL133C,YJL177W,YJR094W-A,YLR185W,YLR344W,YLR441C,YLR448W,YML073C,YMR194W,YNL067W,YNL096C,YOL039W,YPL079W	GO:0044391		cytosolic part	8.83472e-21	YBR048W,YBR181C,YCR031C,YDL061C,YDR447C,YDR500C,YER131W,YGR118W,YGR214W,YHR203C,YKR057W,YLR048W,YLR264W,YLR287C-A,YLR388W,YMR230W	GO:0044445		ribosome	4.839e-35	YBL027W,YBL072C,YDL081C,YDL083C,YDL133C-A,YER074W,YFL034C-A,YFR032C-A,YGL031C,YGL135W,YGR027C,YGR034W,YGR148C,YHR021C,YIL018W,YIL052C,YJL191W,YKL006W,YKL156W,YLL045C,YLR061W,YLR325C,YML063W,YMR121C,YOR293W,YPL081W,YPL198W	GO:0005840
large ribosomal subunit	1.09147e-28	YBL087C,YBR031W,YDL082W,YDL130W,YDL136W,YDR382W,YGL147C,YGR085C,YHL033C,YIL133C,YJL177W,YJR094W-A,YLR185W,YLR344W,YLR448W,YML073C,YMR194W,YNL067W,YOL039W,YPL079W	GO:0015934		ribosomal subunit	1.76761e-20	YBR048W,YBR181C,YCR031C,YDL061C,YDR447C,YDR500C,YER131W,YGR118W,YGR214W,YHR203C,YKR057W,YLR048W,YLR264W,YLR287C-A,YLR388W,YMR230W	GO:0044391		intracellular ribonucleoprotein complex	2.03605e-23	YBL027W,YBL072C,YDL081C,YDL083C,YDL133C-A,YER074W,YFL034C-A,YFR032C-A,YGL031C,YGL135W,YGR027C,YGR034W,YGR148C,YHR021C,YIL018W,YIL052C,YJL191W,YKL006W,YKL156W,YLL045C,YLR061W,YLR325C,YML063W,YMR121C,YOR293W,YPL081W,YPL198W	GO:0030529
ribosome	4.82437e-28	YBL087C,YBR031W,YDL082W,YDL130W,YDL136W,YDR382W,YGL147C,YGR085C,YHL033C,YIL133C,YJL177W,YJR094W-A,YLR185W,YLR344W,YLR441C,YLR448W,YML073C,YMR194W,YNL067W,YNL096C,YOL039W,YPL079W	GO:0005840		ribosome	1.06623e-19	YBR048W,YBR181C,YCR031C,YDL061C,YDR447C,YDR500C,YER131W,YGR118W,YGR214W,YHR203C,YKR057W,YLR048W,YLR264W,YLR287C-A,YLR388W,YMR230W	GO:0005840		ribonucleoprotein complex	2.03605e-23	YBL027W,YBL072C,YDL081C,YDL083C,YDL133C-A,YER074W,YFL034C-A,YFR032C-A,YGL031C,YGL135W,YGR027C,YGR034W,YGR148C,YHR021C,YIL018W,YIL052C,YJL191W,YKL006W,YKL156W,YLL045C,YLR061W,YLR325C,YML063W,YMR121C,YOR293W,YPL081W,YPL198W	GO:1990904
intracellular ribonucleoprotein complex	1.24637e-18	YBL087C,YBR031W,YDL082W,YDL130W,YDL136W,YDR382W,YGL147C,YGR085C,YHL033C,YIL133C,YJL177W,YJR094W-A,YLR185W,YLR344W,YLR441C,YLR448W,YML073C,YMR194W,YNL067W,YNL096C,YOL039W,YPL079W	GO:0030529		intracellular ribonucleoprotein complex	6.64305e-13	YBR048W,YBR181C,YCR031C,YDL061C,YDR447C,YDR500C,YER131W,YGR118W,YGR214W,YHR203C,YKR057W,YLR048W,YLR264W,YLR287C-A,YLR388W,YMR230W	GO:0030529		cytosolic large ribosomal subunit	2.17377e-22	YBL027W,YDL081C,YDL133C-A,YFL034C-A,YFR032C-A,YGL031C,YGL135W,YGR034W,YGR148C,YIL018W,YIL052C,YKL006W,YLL045C,YLR061W,YLR325C,YMR121C,YPL198W	GO:0022625
ribonucleoprotein complex	1.24637e-18	YBL087C,YBR031W,YDL082W,YDL130W,YDL136W,YDR382W,YGL147C,YGR085C,YHL033C,YIL133C,YJL177W,YJR094W-A,YLR185W,YLR344W,YLR441C,YLR448W,YML073C,YMR194W,YNL067W,YNL096C,YOL039W,YPL079W	GO:1990904		ribonucleoprotein complex	6.64305e-13	YBR048W,YBR181C,YCR031C,YDL061C,YDR447C,YDR500C,YER131W,YGR118W,YGR214W,YHR203C,YKR057W,YLR048W,YLR264W,YLR287C-A,YLR388W,YMR230W	GO:1990904		cytosol	1.22606e-20	YBL027W,YBL072C,YDL081C,YDL083C,YDL133C-A,YER074W,YFL034C-A,YFR032C-A,YGL031C,YGL135W,YGR027C,YGR034W,YGR148C,YHR021C,YIL018W,YIL052C,YJL191W,YKL006W,YKL156W,YLL045C,YLR061W,YLR325C,YML063W,YMR121C,YOR293W,YPL081W,YPL198W	GO:0005829
cytosol	2.25678e-16	YBL087C,YBR031W,YDL082W,YDL130W,YDL136W,YDR382W,YGL147C,YGR085C,YHL033C,YIL133C,YJL177W,YJR094W-A,YLR185W,YLR344W,YLR441C,YLR448W,YML073C,YMR194W,YNL067W,YNL096C,YOL039W,YPL079W	GO:0005829		cytosol	2.86996e-11	YBR048W,YBR181C,YCR031C,YDL061C,YDR447C,YDR500C,YER131W,YGR118W,YGR214W,YHR203C,YKR057W,YLR048W,YLR264W,YLR287C-A,YLR388W,YMR230W	GO:0005829		large ribosomal subunit	4.06189e-19	YBL027W,YDL081C,YDL133C-A,YFL034C-A,YFR032C-A,YGL031C,YGL135W,YGR034W,YGR148C,YIL018W,YIL052C,YKL006W,YLL045C,YLR061W,YLR325C,YMR121C,YPL198W	GO:0015934
non-membrane-bounded organelle	1.04144e-12	YBL087C,YBR031W,YDL082W,YDL130W,YDL136W,YDR382W,YGL147C,YGR085C,YHL033C,YIL133C,YJL177W,YJR094W-A,YLR185W,YLR344W,YLR441C,YLR448W,YML073C,YMR194W,YNL067W,YNL096C,YOL039W,YPL079W	GO:0043228		non-membrane-bounded organelle	1.30331e-08	YBR048W,YBR181C,YCR031C,YDL061C,YDR447C,YDR500C,YER131W,YGR118W,YGR214W,YHR203C,YKR057W,YLR048W,YLR264W,YLR287C-A,YLR388W,YMR230W	GO:0043228		non-membrane-bounded organelle	3.94235e-16	YBL027W,YBL072C,YDL081C,YDL083C,YDL133C-A,YER074W,YFL034C-A,YFR032C-A,YGL031C,YGL135W,YGR027C,YGR034W,YGR148C,YHR021C,YIL018W,YIL052C,YJL191W,YKL006W,YKL156W,YLL045C,YLR061W,YLR325C,YML063W,YMR121C,YOR293W,YPL081W,YPL198W	GO:0043228
intracellular non-membrane-bounded organelle	1.04144e-12	YBL087C,YBR031W,YDL082W,YDL130W,YDL136W,YDR382W,YGL147C,YGR085C,YHL033C,YIL133C,YJL177W,YJR094W-A,YLR185W,YLR344W,YLR441C,YLR448W,YML073C,YMR194W,YNL067W,YNL096C,YOL039W,YPL079W	GO:0043232		intracellular non-membrane-bounded organelle	1.30331e-08	YBR048W,YBR181C,YCR031C,YDL061C,YDR447C,YDR500C,YER131W,YGR118W,YGR214W,YHR203C,YKR057W,YLR048W,YLR264W,YLR287C-A,YLR388W,YMR230W	GO:0043232		intracellular non-membrane-bounded organelle	3.94235e-16	YBL027W,YBL072C,YDL081C,YDL083C,YDL133C-A,YER074W,YFL034C-A,YFR032C-A,YGL031C,YGL135W,YGR027C,YGR034W,YGR148C,YHR021C,YIL018W,YIL052C,YJL191W,YKL006W,YKL156W,YLL045C,YLR061W,YLR325C,YML063W,YMR121C,YOR293W,YPL081W,YPL198W	GO:0043232
macromolecular complex	7.63392e-08	YBL087C,YBR031W,YDL082W,YDL130W,YDL136W,YDR382W,YGL147C,YGR085C,YHL033C,YIL133C,YJL177W,YJR094W-A,YLR185W,YLR344W,YLR441C,YLR448W,YML073C,YMR194W,YNL067W,YNL096C,YOL039W,YPL079W	GO:0032991		macromolecular complex	4.43245e-05	YBR048W,YBR181C,YCR031C,YDL061C,YDR447C,YDR500C,YER131W,YGR118W,YGR214W,YHR203C,YKR057W,YLR048W,YLR264W,YLR287C-A,YLR388W,YMR230W	GO:0032991		cytosolic small ribosomal subunit	4.59104e-11	YBL072C,YDL083C,YER074W,YGR027C,YHR021C,YJL191W,YKL156W,YML063W,YOR293W,YPL081W	GO:0022627
intracellular organelle part	0.000113745	YBL087C,YBR031W,YDL082W,YDL130W,YDL136W,YDR382W,YGL147C,YGR085C,YHL033C,YIL133C,YJL177W,YJR094W-A,YLR185W,YLR344W,YLR441C,YLR448W,YML073C,YMR194W,YNL067W,YNL096C,YOL039W,YPL079W	GO:0044446		preribosome	0.000146498	YBR048W,YBR181C,YCR031C,YDR500C,YGR214W,YHR203C,YLR048W	GO:0030684		macromolecular complex	3.76202e-10	YBL027W,YBL072C,YDL081C,YDL083C,YDL133C-A,YER074W,YFL034C-A,YFR032C-A,YGL031C,YGL135W,YGR027C,YGR034W,YGR148C,YHR021C,YIL018W,YIL052C,YJL191W,YKL006W,YKL156W,YLL045C,YLR061W,YLR325C,YML063W,YMR121C,YOR293W,YPL081W,YPL198W	GO:0032991
organelle part	0.000125854	YBL087C,YBR031W,YDL082W,YDL130W,YDL136W,YDR382W,YGL147C,YGR085C,YHL033C,YIL133C,YJL177W,YJR094W-A,YLR185W,YLR344W,YLR441C,YLR448W,YML073C,YMR194W,YNL067W,YNL096C,YOL039W,YPL079W	GO:0044422		90S preribosome	0.00225927	YBR048W,YCR031C,YGR214W,YHR203C,YLR048W	GO:0030686		small ribosomal subunit	4.31584e-09	YBL072C,YDL083C,YER074W,YGR027C,YHR021C,YJL191W,YKL156W,YML063W,YOR293W,YPL081W	GO:0015935
cytoplasmic part	0.000452158	YBL087C,YBR031W,YDL082W,YDL130W,YDL136W,YDR382W,YGL147C,YGR085C,YHL033C,YIL133C,YJL177W,YJR094W-A,YLR185W,YLR344W,YLR441C,YLR448W,YML073C,YMR194W,YNL067W,YNL096C,YOL039W,YPL079W	GO:0044444		intracellular organelle part	0.00892643	YBR048W,YBR181C,YCR031C,YDL061C,YDR447C,YDR500C,YER131W,YGR118W,YGR214W,YHR203C,YKR057W,YLR048W,YLR264W,YLR287C-A,YLR388W,YMR230W	GO:0044446		intracellular organelle part	2.97372e-06	YBL027W,YBL072C,YDL081C,YDL083C,YDL133C-A,YER074W,YFL034C-A,YFR032C-A,YGL031C,YGL135W,YGR027C,YGR034W,YGR148C,YHR021C,YIL018W,YIL052C,YJL191W,YKL006W,YKL156W,YLL045C,YLR061W,YLR325C,YML063W,YMR121C,YOR293W,YPL081W,YPL198W	GO:0044446
					organelle part	0.00960451	YBR048W,YBR181C,YCR031C,YDL061C,YDR447C,YDR500C,YER131W,YGR118W,YGR214W,YHR203C,YKR057W,YLR048W,YLR264W,YLR287C-A,YLR388W,YMR230W	GO:0044422		organelle part	3.36792e-06	YBL027W,YBL072C,YDL081C,YDL083C,YDL133C-A,YER074W,YFL034C-A,YFR032C-A,YGL031C,YGL135W,YGR027C,YGR034W,YGR148C,YHR021C,YIL018W,YIL052C,YJL191W,YKL006W,YKL156W,YLL045C,YLR061W,YLR325C,YML063W,YMR121C,YOR293W,YPL081W,YPL198W	GO:0044422
					cytoplasmic part	0.0243169	YBR048W,YBR181C,YCR031C,YDL061C,YDR447C,YDR500C,YER131W,YGR118W,YGR214W,YHR203C,YKR057W,YLR048W,YLR264W,YLR287C-A,YLR388W,YMR230W	GO:0044444		cytoplasmic part	1.62058e-05	YBL027W,YBL072C,YDL081C,YDL083C,YDL133C-A,YER074W,YFL034C-A,YFR032C-A,YGL031C,YGL135W,YGR027C,YGR034W,YGR148C,YHR021C,YIL018W,YIL052C,YJL191W,YKL006W,YKL156W,YLL045C,YLR061W,YLR325C,YML063W,YMR121C,YOR293W,YPL081W,YPL198W	GO:0044444

## Sheet: Cluster A,B,C Interactors
All Interactors Enrichment					All Negative Interactors				All Positive Interactors					Cluster A Negative Interactions Enrichment					Cluster B Negative Interactions Enrichment					Cluster B Positive Interactions Enrichment
gene expression	3.79485e-06	YAL013W,YBL021C,YBL087C,YBR048W,YBR111W-A,YBR181C,YBR257W,YCR077C,YDL007W,YDL020C,YDL082W,YDL185W,YDR037W,YDR083W,YDR174W,YDR283C,YDR363W-A,YDR439W,YDR457W,YDR500C,YEL050C,YEL055C,YER006W,YER007C-A,YER013W,YER112W,YER133W,YFL001W,YFL023W,YGL066W,YGL173C,YGR081C,YGR118W,YGR252W,YHL033C,YHR066W,YHR167W,YHR178W,YHR189W,YIL040W,YIL069C,YIR005W,YJL124C,YKL056C,YKR008W,YKR057W,YKR084C,YKR086W,YLR085C,Y…	GO:0010467		cellular catabolic process	0.00333208	YBL050W,YBL058W,YBR082C,YBR111W-A,YBR257W,YDL007W,YDL020C,YDL192W,YDR148C,YDR363W-A,YDR457W,YER031C,YER112W,YFR004W,YFR010W,YGL173C,YJL068C,YKL213C,YKR084C,YLR079W,YNL001W		negative regulation of chromatin silencing at rDNA	0.000187582	YAL013W,YNL097C,YNL330C,YPL181W			cellular macromolecule catabolic process	0.00118514	YBR082C,YCR077C,YDL007W,YDL020C,YDR457W,YER112W,YFR004W,YFR010W,YGL173C,YJL124C,YKL213C	GO:0044265		ribonucleoprotein complex disassembly	0.0476172	YER013W,YKR084C,YNL001W	GO:0032988		cytoplasmic translation	1.93561e-12	YBL087C,YBR048W,YBR181C,YDL082W,YDR500C,YHL033C,YKR057W,YLR264W,YLR287C-A,YLR388W,YML026C,YMR143W,YMR230W,YNL002C,YNL302C	GO:0002181
rRNA metabolic process	4.06315e-06	YBR048W,YBR181C,YBR257W,YDL007W,YDL126C,YDR083W,YDR457W,YDR500C,YER006W,YER112W,YER133W,YGL173C,YGR081C,YGR118W,YHL033C,YHR066W,YIL069C,YKR057W,YKR084C,YLR192C,YLR438C-A,YML026C,YMR143W,YNL001W,YNL002C,YNL299W,YOL115W,YOR001W	GO:0016072		protein deubiquitination	0.00480702	YBR111W-A,YDR363W-A,YFR004W,YFR010W,YGL066W		regulation of chromatin silencing at rDNA	0.000558637	YAL013W,YNL097C,YNL330C,YPL181W			macromolecule catabolic process	0.00282074	YBR082C,YCR077C,YDL007W,YDL020C,YDR457W,YER112W,YFR004W,YFR010W,YGL173C,YJL124C,YKL213C	GO:0009057		Dom34-Hbs1 complex	0.0108008	YKR084C,YNL001W	GO:1990533		translational elongation	4.50819e-06	YBL087C,YBR048W,YBR181C,YDL082W,YDR500C,YGR118W,YHL033C,YKR057W,YLR264W,YLR287C-A,YLR388W,YML026C,YMR143W,YMR230W,YNL002C,YNL302C	GO:0006414
RNA metabolic process	7.31893e-06	YAL013W,YBL021C,YBR048W,YBR111W-A,YBR181C,YBR257W,YCR077C,YDL007W,YDL020C,YDL126C,YDR037W,YDR083W,YDR174W,YDR363W-A,YDR439W,YDR457W,YDR500C,YEL055C,YER006W,YER013W,YER112W,YER133W,YFL001W,YFL023W,YGL066W,YGL173C,YGR081C,YGR118W,YGR252W,YHL033C,YHR066W,YHR167W,YHR178W,YIL069C,YIR005W,YJL124C,YKR008W,YKR057W,YKR084C,YKR086W,YLR085C,YLR192C,YLR264W,YLR298C,YLR438C-A,YML026C,YML114C,YMR023C,YMR143W,Y…	GO:0016070		cellular macromolecule catabolic process	0.00906866	YBL058W,YBR082C,YBR111W-A,YBR257W,YDL007W,YDL020C,YDR363W-A,YDR457W,YER112W,YFR004W,YFR010W,YGL173C,YKL213C,YKR084C,YNL001W		negative regulation of chromatin silencing at silent mating-type cassette	0.000874557	YAL013W,YNL097C,YNL330C,YPL181W			cellular catabolic process	0.0176858	YBR082C,YCR077C,YDL007W,YDL020C,YDR148C,YDR457W,YER112W,YFR004W,YFR010W,YGL173C,YJL124C,YKL213C	GO:0044248		proteasome regulatory particle	0.0486677	YDR363W-A,YFR004W,YFR010W	GO:0005838		translation	1.18877e-05	YBL087C,YBR048W,YBR181C,YDL082W,YDR500C,YFL023W,YGR118W,YHL033C,YKR057W,YLR264W,YLR287C-A,YLR388W,YML026C,YMR143W,YMR230W,YNL002C,YNL302C	GO:0006412
ribonucleoprotein complex biogenesis	1.18718e-05	YBR048W,YBR181C,YBR257W,YCR077C,YDR083W,YDR457W,YDR500C,YER006W,YER007C-A,YER013W,YER112W,YER133W,YFL023W,YGL173C,YGR081C,YGR118W,YHL033C,YHR066W,YIL069C,YIR005W,YKR057W,YKR086W,YLR192C,YLR264W,YLR298C,YLR438C-A,YML026C,YMR143W,YMR230W,YNL002C,YNL016W,YNL118C,YNL163C,YNL302C,YOR001W	GO:0022613		macromolecule catabolic process	0.0210833	YBL058W,YBR082C,YBR111W-A,YBR257W,YDL007W,YDL020C,YDR363W-A,YDR457W,YER112W,YFR004W,YFR010W,YGL173C,YKL213C,YKR084C,YNL001W		regulation of chromatin silencing at silent mating-type cassette	0.00188104	YAL013W,YNL097C,YNL330C,YPL181W			organic substance catabolic process	0.0401297	YBR082C,YCR077C,YDL007W,YDL020C,YDR148C,YDR457W,YER112W,YFR004W,YFR010W,YGL173C,YJL124C,YKL213C	GO:1901575		proteasome accessory complex	0.0486677	YDR363W-A,YFR004W,YFR010W	GO:0022624		peptide biosynthetic process	1.29213e-05	YBL087C,YBR048W,YBR181C,YDL082W,YDR500C,YFL023W,YGR118W,YHL033C,YKR057W,YLR264W,YLR287C-A,YLR388W,YML026C,YMR143W,YMR230W,YNL002C,YNL302C	GO:0043043
RNA catabolic process	1.74465e-05	YBR111W-A,YBR257W,YCR077C,YDL007W,YDL126C,YER112W,YGL173C,YJL124C,YKR084C,YLR264W,YNL001W,YNL016W,YNL118C,YNL197C,YNL299W,YOL115W,YOR001W	GO:0006401		catabolic process	0.023733	YBL050W,YBL058W,YBR082C,YBR111W-A,YBR257W,YDL007W,YDL020C,YDL192W,YDR148C,YDR363W-A,YDR457W,YER031C,YER112W,YFR004W,YFR010W,YGL173C,YJL068C,YKL213C,YKR084C,YLR079W,YNL001W		chromatin silencing at rDNA	0.002591	YAL013W,YDR439W,YNL097C,YNL330C,YPL181W			cytoplasmic mRNA processing body assembly	0.0475294	YCR077C,YER112W,YLR438C-A	GO:0033962							ribosome biogenesis	2.20696e-05	YBR048W,YBR181C,YDR083W,YDR500C,YGR118W,YHL033C,YKR057W,YLR264W,YML026C,YMR143W,YMR230W,YNL002C,YNL302C,YOR001W	GO:0042254
mRNA catabolic process	6.46237e-05	YBR111W-A,YBR257W,YCR077C,YER112W,YGL173C,YJL124C,YKR084C,YLR264W,YNL001W,YNL016W,YNL118C,YNL197C,YNL299W,YOL115W,YOR001W	GO:0006402		protein complex	0.00251664	YBL050W,YBR082C,YBR111W-A,YBR257W,YDL007W,YDL145C,YDR148C,YDR331W,YDR363W-A,YDR488C,YER112W,YFR004W,YFR010W,YGL066W,YGL173C,YHR167W,YIL076W,YJL166W,YKL056C,YKR008W,YKR084C,YLL049W,YLR192C,YLR438C-A,YML114C,YNL001W,YNL215W,YNR006W		negative regulation of chromatin silencing at telomere	0.00356412	YAL013W,YNL097C,YNL330C,YPL181W			Lsm1-7-Pat1 complex	9.77794e-06	YCR077C,YER112W,YJL124C,YLR438C-A	GO:1990726							ribonucleoprotein complex biogenesis	2.33724e-05	YBR048W,YBR181C,YDR083W,YDR500C,YFL023W,YGR118W,YHL033C,YKR057W,YLR264W,YML026C,YMR143W,YMR230W,YNL002C,YNL302C,YOR001W	GO:0022613
nucleic acid metabolic process	9.22905e-05	YAL013W,YBL021C,YBR048W,YBR111W-A,YBR181C,YBR257W,YCR077C,YDL007W,YDL020C,YDL126C,YDL185W,YDR037W,YDR083W,YDR174W,YDR363W-A,YDR439W,YDR457W,YDR500C,YEL055C,YER006W,YER013W,YER112W,YER133W,YFL001W,YFL023W,YGL066W,YGL173C,YGR081C,YGR118W,YGR252W,YHL033C,YHR066W,YHR167W,YHR178W,YIL069C,YIR005W,YJL124C,YKL213C,YKR008W,YKR057W,YKR084C,YKR086W,YLR085C,YLR192C,YLR264W,YLR298C,YLR438C-A,YML026C,YML114C,Y…	GO:0090304		proteasome regulatory particle	0.0169138	YDL007W,YDR363W-A,YFR004W,YFR010W		protein localization to nucleolar rDNA repeats	0.00583786	YCR086W,YDR439W,YNL330C			cytoplasmic mRNA processing body	0.00059626	YCR077C,YER112W,YGL173C,YJL124C,YLR438C-A	GO:0000932							peptide metabolic process	2.42798e-05	YBL087C,YBR048W,YBR181C,YDL082W,YDR500C,YFL023W,YGR118W,YHL033C,YKR057W,YLR264W,YLR287C-A,YLR388W,YML026C,YMR143W,YMR230W,YNL002C,YNL302C	GO:0006518
cellular component organization or biogenesis	0.000128863	YAL013W,YBL050W,YBL058W,YBR048W,YBR111W-A,YBR181C,YBR200W,YBR257W,YCL005W-A,YCR077C,YCR086W,YDL007W,YDL126C,YDR083W,YDR148C,YDR150W,YDR174W,YDR292C,YDR363W-A,YDR439W,YDR457W,YDR488C,YDR500C,YEL003W,YEL050C,YER006W,YER007C-A,YER013W,YER112W,YER133W,YFL023W,YFR004W,YGL066W,YGL173C,YGR081C,YGR118W,YGR132C,YGR252W,YHL033C,YHR066W,YHR116W,YHR167W,YHR189W,YIL040W,YIL048W,YIL069C,YIL076W,YIR005W,YJR118C…	GO:0071840		proteasome accessory complex	0.0169138	YDL007W,YDR363W-A,YFR004W,YFR010W		regulation of chromosome organization	0.0100043	YAL013W,YDL126C,YER133W,YNL097C,YNL330C,YOR026W,YPL181W			ribonucleoprotein granule	0.00626261	YCR077C,YER112W,YGL173C,YJL124C,YLR438C-A	GO:0035770							amide biosynthetic process	3.45841e-05	YBL087C,YBR048W,YBR181C,YDL082W,YDR500C,YFL023W,YGR118W,YHL033C,YKR057W,YLR264W,YLR287C-A,YLR388W,YML026C,YMR143W,YMR230W,YNL002C,YNL302C	GO:0043604
mRNA metabolic process	0.000167517	YBR111W-A,YBR257W,YCR077C,YER013W,YER112W,YER133W,YFL001W,YGL173C,YIR005W,YJL124C,YKR084C,YKR086W,YLR264W,YLR298C,YLR438C-A,YNL001W,YNL016W,YNL118C,YNL197C,YNL299W,YOL115W,YOR001W,YPR101W,YPR178W	GO:0016071						negative regulation of chromosome organization	0.0137719	YAL013W,YER133W,YNL097C,YNL330C,YOR026W,YPL181W			cytoplasmic ribonucleoprotein granule	0.00626261	YCR077C,YER112W,YGL173C,YJL124C,YLR438C-A	GO:0036464							cellular amide metabolic process	9.67201e-05	YBL087C,YBR048W,YBR181C,YDL082W,YDR500C,YFL023W,YGR118W,YHL033C,YKR057W,YLR264W,YLR287C-A,YLR388W,YML026C,YMR143W,YMR230W,YNL002C,YNL302C	GO:0043603
ncRNA metabolic process	0.000204248	YBR048W,YBR181C,YBR257W,YDL007W,YDL126C,YDR037W,YDR083W,YDR457W,YDR500C,YEL055C,YER006W,YER112W,YER133W,YFL001W,YGL173C,YGR081C,YGR118W,YHL033C,YHR066W,YIL069C,YKR057W,YKR084C,YLR192C,YLR438C-A,YML026C,YMR023C,YMR143W,YNL001W,YNL002C,YNL299W,YOL115W,YOR001W,YPR178W	GO:0034660						nucleolus organization	0.0202785	YCR086W,YDR439W,YNL330C													rRNA metabolic process	0.000127267	YBR048W,YBR181C,YDL126C,YDR083W,YDR500C,YGR118W,YHL033C,YKR057W,YML026C,YMR143W,YNL002C,YOR001W	GO:0016072
nucleobase-containing compound catabolic process	0.000240266	YBR111W-A,YBR257W,YCR077C,YDL007W,YDL126C,YER112W,YGL173C,YJL124C,YKR084C,YLR264W,YNL001W,YNL016W,YNL118C,YNL197C,YNL299W,YOL115W,YOR001W	GO:0034655						negative regulation of chromatin silencing	0.0374976	YAL013W,YNL097C,YNL330C,YPL181W													rRNA processing	0.000952071	YBR048W,YBR181C,YDR083W,YDR500C,YGR118W,YHL033C,YKR057W,YML026C,YMR143W,YNL002C,YOR001W	GO:0006364
cytoplasmic translation	0.00024864	YBL087C,YBR048W,YBR181C,YDL082W,YDR500C,YEL050C,YHL033C,YIL069C,YKL056C,YKR057W,YLR192C,YLR264W,YLR287C-A,YLR388W,YML026C,YMR143W,YMR230W,YNL002C,YNL302C	GO:0002181						regulation of chromatin silencing at telomere	0.0438534	YAL013W,YNL097C,YNL330C,YPL181W													ribosomal small subunit biogenesis	0.00111625	YBR048W,YBR181C,YGR118W,YKR057W,YML026C,YMR143W,YMR230W,YNL302C	GO:0042274
nuclear-transcribed mRNA catabolic process	0.000316272	YBR111W-A,YBR257W,YCR077C,YER112W,YGL173C,YJL124C,YKR084C,YLR264W,YNL001W,YNL016W,YNL118C,YNL299W,YOL115W,YOR001W	GO:0000956						positive regulation of gene expression, epigenetic	0.0438534	YAL013W,YNL097C,YNL330C,YPL181W													ncRNA metabolic process	0.00254955	YBR048W,YBR181C,YDL126C,YDR083W,YDR500C,YEL055C,YGR118W,YHL033C,YKR057W,YML026C,YMR143W,YNL002C,YOR001W	GO:0034660
RNA processing	0.000406257	YBR048W,YBR181C,YBR257W,YCR077C,YDR083W,YDR457W,YDR500C,YER006W,YER013W,YER112W,YER133W,YFL001W,YGL173C,YGR081C,YGR118W,YHL033C,YHR066W,YIL069C,YIR005W,YJL124C,YKR057W,YKR086W,YLR192C,YLR298C,YLR438C-A,YML026C,YMR023C,YMR143W,YNL002C,YNL118C,YNL299W,YOL115W,YOR001W,YPR101W,YPR178W	GO:0006396						regulation of chromatin organization	0.0497204	YAL013W,YDL126C,YNL097C,YNL330C,YPL181W													rRNA export from nucleus	0.0060044	YLR264W,YML026C,YMR230W,YNL302C	GO:0006407
ribonucleoprotein complex subunit organization	0.000441067	YBR048W,YCR077C,YER013W,YER112W,YFL023W,YHR066W,YIR005W,YKR084C,YKR086W,YLR192C,YLR298C,YLR438C-A,YMR230W,YNL001W,YNL016W,YNL118C,YNL163C,YNL302C	GO:0071826						regulation of chromatin modification	0.0497204	YAL013W,YDL126C,YNL097C,YNL330C,YPL181W													rRNA transport	0.0060044	YLR264W,YML026C,YMR230W,YNL302C	GO:0051029
cellular macromolecule catabolic process	0.000821784	YBL058W,YBR082C,YBR111W-A,YBR257W,YCR077C,YDL007W,YDL020C,YDL126C,YDR363W-A,YDR457W,YER112W,YER133W,YFR004W,YFR010W,YGL173C,YJL124C,YKL213C,YKR084C,YLR264W,YNL001W,YNL016W,YNL118C,YNL197C,YNL299W,YOL115W,YOR001W,YOR026W	GO:0044265						Rpd3L complex	0.000203593	YAL013W,YNL097C,YNL330C,YPL181W													organonitrogen compound biosynthetic process	0.00721502	YBL087C,YBR048W,YBR181C,YDL082W,YDR500C,YFL023W,YGR118W,YHL033C,YKR057W,YLR264W,YLR287C-A,YLR388W,YML026C,YMR143W,YMR230W,YNL002C,YNL302C	GO:1901566
rRNA catabolic process	0.00110081	YDL007W,YDL126C,YGL173C,YKR084C,YNL001W,YNL299W,YOL115W,YOR001W	GO:0016075						Sin3-type complex	0.00073774	YAL013W,YNL097C,YNL330C,YPL181W													cellular macromolecule biosynthetic process	0.010112	YBL087C,YBR048W,YBR181C,YDL082W,YDL126C,YDR500C,YEL055C,YFL023W,YGR118W,YGR252W,YHL033C,YKR057W,YLR264W,YLR287C-A,YLR388W,YML026C,YMR143W,YMR230W,YNL002C,YNL302C,YOR077W	GO:0034645
cellular macromolecule metabolic process	0.00112195	YAL013W,YBL021C,YBL058W,YBL087C,YBR048W,YBR082C,YBR111W-A,YBR181C,YBR257W,YCL005W-A,YCR077C,YDL007W,YDL020C,YDL082W,YDL126C,YDL185W,YDR037W,YDR083W,YDR174W,YDR283C,YDR331W,YDR363W-A,YDR439W,YDR457W,YDR500C,YEL036C,YEL050C,YEL055C,YER006W,YER007C-A,YER013W,YER112W,YER133W,YFL001W,YFL023W,YFR004W,YFR010W,YGL066W,YGL173C,YGR081C,YGR118W,YGR132C,YGR252W,YHL033C,YHR066W,YHR167W,YHR178W,YHR189W,YIL069C…	GO:0044260						Rpd3L-Expanded complex	0.00155365	YAL013W,YNL097C,YNL330C,YPL181W													cellular protein metabolic process	0.0110552	YBL087C,YBR048W,YBR181C,YDL082W,YDL126C,YDR500C,YFL023W,YGR118W,YGR132C,YGR252W,YHL033C,YKR057W,YLR264W,YLR287C-A,YLR388W,YML026C,YMR143W,YMR230W,YNL002C,YNL302C	GO:0044267
aromatic compound catabolic process	0.00129658	YBR111W-A,YBR257W,YCR077C,YDL007W,YDL126C,YER112W,YGL173C,YJL124C,YKR084C,YLR264W,YNL001W,YNL016W,YNL118C,YNL197C,YNL299W,YOL115W,YOR001W	GO:0019439						nuclear lumen	0.0016733	YAL013W,YCR086W,YDR439W,YEL055C,YER006W,YER133W,YGR081C,YGR252W,YHR066W,YLR085C,YNL002C,YNL097C,YNL330C,YOR026W,YPL181W													macromolecule biosynthetic process	0.0112654	YBL087C,YBR048W,YBR181C,YDL082W,YDL126C,YDR500C,YEL055C,YFL023W,YGR118W,YGR252W,YHL033C,YKR057W,YLR264W,YLR287C-A,YLR388W,YML026C,YMR143W,YMR230W,YNL002C,YNL302C,YOR077W	GO:0009059
cellular nitrogen compound catabolic process	0.00221608	YBR111W-A,YBR257W,YCR077C,YDL007W,YDL126C,YER112W,YGL173C,YJL124C,YKR084C,YLR264W,YNL001W,YNL016W,YNL118C,YNL197C,YNL299W,YOL115W,YOR001W	GO:0044270						chromosomal part	0.00318381	YAL013W,YCR086W,YDR439W,YER133W,YGR252W,YLR085C,YNL097C,YNL330C,YOR026W,YPL181W													ncRNA processing	0.0176002	YBR048W,YBR181C,YDR083W,YDR500C,YGR118W,YHL033C,YKR057W,YML026C,YMR143W,YNL002C,YOR001W	GO:0034470
ncRNA catabolic process	0.00233394	YDL007W,YDL126C,YGL173C,YKR084C,YNL001W,YNL299W,YOL115W,YOR001W	GO:0034661						chromosome	0.00762716	YAL013W,YCR086W,YDR439W,YER133W,YGR252W,YLR085C,YNL097C,YNL330C,YOR026W,YPL181W													protein metabolic process	0.0350086	YBL087C,YBR048W,YBR181C,YDL082W,YDL126C,YDR500C,YFL023W,YGR118W,YGR132C,YGR252W,YHL033C,YKR057W,YLR264W,YLR287C-A,YLR388W,YML026C,YMR143W,YMR230W,YNL002C,YNL302C	GO:0019538
heterocycle catabolic process	0.00257003	YBR111W-A,YBR257W,YCR077C,YDL007W,YDL126C,YER112W,YGL173C,YJL124C,YKR084C,YLR264W,YNL001W,YNL016W,YNL118C,YNL197C,YNL299W,YOL115W,YOR001W	GO:0046700						histone deacetylase complex	0.0155785	YAL013W,YNL097C,YNL330C,YPL181W													maturation of SSU-rRNA from tricistronic rRNA transcript (SSU-rRNA, 5.8S rRNA, LSU-rRNA)	0.0446139	YBR048W,YBR181C,YGR118W,YKR057W,YML026C,YMR143W	GO:0000462
ncRNA processing	0.00353807	YBR048W,YBR181C,YBR257W,YDR083W,YDR457W,YDR500C,YER006W,YER112W,YER133W,YFL001W,YGL173C,YGR081C,YGR118W,YHL033C,YHR066W,YIL069C,YKR057W,YLR192C,YLR438C-A,YML026C,YMR023C,YMR143W,YNL002C,YNL299W,YOL115W,YOR001W,YPR178W	GO:0034470						nuclear part	0.0495275	YAL013W,YCR086W,YDR439W,YEL055C,YER006W,YER133W,YGR081C,YGR252W,YHR066W,YIR005W,YLR085C,YNL002C,YNL097C,YNL330C,YOR026W,YPL181W													cellular nitrogen compound biosynthetic process	0.047327	YBL087C,YBR048W,YBR181C,YDL082W,YDL126C,YDR500C,YEL055C,YFL023W,YGR118W,YGR252W,YHL033C,YKR057W,YLR264W,YLR287C-A,YLR388W,YML026C,YMR143W,YMR230W,YNL002C,YNL302C	GO:0044271
nucleobase-containing compound metabolic process	0.00385999	YAL013W,YBL021C,YBR048W,YBR111W-A,YBR181C,YBR257W,YCR077C,YDL007W,YDL020C,YDL126C,YDL185W,YDR037W,YDR083W,YDR174W,YDR363W-A,YDR439W,YDR457W,YDR500C,YEL055C,YER006W,YER013W,YER112W,YER133W,YFL001W,YFL023W,YGL066W,YGL173C,YGR081C,YGR118W,YGR252W,YHL033C,YHR066W,YHR167W,YHR178W,YIL069C,YIR005W,YJL124C,YJL166W,YKL213C,YKR008W,YKR057W,YKR084C,YKR086W,YLR085C,YLR192C,YLR264W,YLR298C,YLR438C-A,YML026C,Y…	GO:0006139						organelle lumen	0.0499472	YAL013W,YCR086W,YDR439W,YEL055C,YER006W,YER133W,YGR081C,YGR252W,YHR066W,YLR085C,YNL002C,YNL097C,YNL330C,YOR026W,YPL181W													cytosolic ribosome	4.26229e-16	YBL087C,YBR048W,YBR181C,YDL082W,YDL126C,YDR500C,YFL023W,YGR118W,YHL033C,YKR057W,YLR264W,YLR287C-A,YLR388W,YML026C,YMR143W,YMR230W,YNL002C,YNL302C	GO:0022626
macromolecule metabolic process	0.00395461	YAL013W,YBL021C,YBL058W,YBL087C,YBR048W,YBR082C,YBR111W-A,YBR181C,YBR257W,YCL005W-A,YCR077C,YDL007W,YDL020C,YDL082W,YDL126C,YDL185W,YDR037W,YDR083W,YDR174W,YDR283C,YDR331W,YDR363W-A,YDR439W,YDR457W,YDR500C,YEL036C,YEL050C,YEL055C,YER006W,YER007C-A,YER013W,YER112W,YER133W,YFL001W,YFL023W,YFR004W,YFR010W,YGL066W,YGL173C,YGR081C,YGR118W,YGR132C,YGR252W,YHL033C,YHR066W,YHR167W,YHR178W,YHR189W,YIL040W…	GO:0043170						intracellular organelle lumen	0.0499472	YAL013W,YCR086W,YDR439W,YEL055C,YER006W,YER133W,YGR081C,YGR252W,YHR066W,YLR085C,YNL002C,YNL097C,YNL330C,YOR026W,YPL181W													cytosolic part	7.98946e-14	YBL087C,YBR048W,YBR181C,YDL082W,YDL126C,YDR500C,YFL023W,YGR118W,YHL033C,YKR057W,YLR264W,YLR287C-A,YLR388W,YML026C,YMR143W,YMR230W,YNL002C,YNL302C	GO:0044445
organic cyclic compound catabolic process	0.00425394	YBR111W-A,YBR257W,YCR077C,YDL007W,YDL126C,YER112W,YGL173C,YJL124C,YKR084C,YLR264W,YNL001W,YNL016W,YNL118C,YNL197C,YNL299W,YOL115W,YOR001W	GO:1901361																					ribosomal subunit	1.57117e-13	YBL087C,YBR048W,YBR181C,YDL082W,YDL126C,YDR500C,YGR118W,YHL033C,YKR057W,YLR264W,YLR287C-A,YLR388W,YML026C,YMR143W,YMR230W,YNL002C,YNL302C	GO:0044391
macromolecule catabolic process	0.00457427	YBL058W,YBR082C,YBR111W-A,YBR257W,YCR077C,YDL007W,YDL020C,YDL126C,YDR363W-A,YDR457W,YER112W,YER133W,YFR004W,YFR010W,YGL173C,YJL124C,YKL213C,YKR084C,YLR264W,YNL001W,YNL016W,YNL118C,YNL197C,YNL299W,YOL115W,YOR001W,YOR026W	GO:0009057																					cytosolic small ribosomal subunit	6.2704e-13	YBR048W,YBR181C,YGR118W,YKR057W,YLR264W,YLR287C-A,YLR388W,YML026C,YMR143W,YMR230W,YNL302C	GO:0022627
ribosome biogenesis	0.00541586	YBR048W,YBR181C,YBR257W,YDR083W,YDR457W,YDR500C,YER006W,YER007C-A,YER112W,YER133W,YGL173C,YGR081C,YGR118W,YHL033C,YHR066W,YIL069C,YKR057W,YLR192C,YLR264W,YLR438C-A,YML026C,YMR143W,YMR230W,YNL002C,YNL163C,YNL302C,YOR001W	GO:0042254																					ribosome	9.02046e-13	YBL087C,YBR048W,YBR181C,YDL082W,YDL126C,YDR500C,YFL023W,YGR118W,YHL033C,YKR057W,YLR264W,YLR287C-A,YLR388W,YML026C,YMR143W,YMR230W,YNL002C,YNL302C	GO:0005840
ribonucleoprotein complex assembly	0.0059166	YBR048W,YCR077C,YER013W,YER112W,YFL023W,YHR066W,YIR005W,YKR086W,YLR192C,YLR298C,YLR438C-A,YMR230W,YNL016W,YNL118C,YNL163C,YNL302C	GO:0022618																					small ribosomal subunit	9.75858e-11	YBR048W,YBR181C,YGR118W,YKR057W,YLR264W,YLR287C-A,YLR388W,YML026C,YMR143W,YMR230W,YNL302C	GO:0015935
rRNA processing	0.0112933	YBR048W,YBR181C,YBR257W,YDR083W,YDR457W,YDR500C,YER006W,YER112W,YER133W,YGL173C,YGR081C,YGR118W,YHL033C,YHR066W,YIL069C,YKR057W,YLR192C,YLR438C-A,YML026C,YMR143W,YNL002C,YOR001W	GO:0006364																					intracellular ribonucleoprotein complex	2.05953e-07	YBL087C,YBR048W,YBR181C,YDL082W,YDL126C,YDR083W,YDR500C,YFL023W,YGR118W,YHL033C,YKR057W,YLR264W,YLR287C-A,YLR388W,YML026C,YMR143W,YMR230W,YNL002C,YNL302C	GO:0030529
macromolecular complex subunit organization	0.0128057	YAL013W,YBL050W,YBR048W,YBR111W-A,YCL005W-A,YCR077C,YDL007W,YDL126C,YDR174W,YDR363W-A,YDR439W,YEL003W,YER013W,YER112W,YER133W,YFL023W,YFR004W,YGL066W,YGL173C,YGR252W,YHR066W,YHR116W,YIR005W,YKR008W,YKR084C,YKR086W,YLR085C,YLR192C,YLR298C,YLR438C-A,YML114C,YMR230W,YNL001W,YNL016W,YNL097C,YNL118C,YNL163C,YNL215W,YNL302C,YNL315C,YNL330C,YPL181W	GO:0043933																					ribonucleoprotein complex	2.05953e-07	YBL087C,YBR048W,YBR181C,YDL082W,YDL126C,YDR083W,YDR500C,YFL023W,YGR118W,YHL033C,YKR057W,YLR264W,YLR287C-A,YLR388W,YML026C,YMR143W,YMR230W,YNL002C,YNL302C	GO:1990904
cellular aromatic compound metabolic process	0.0209333	YAL013W,YBL021C,YBR048W,YBR111W-A,YBR181C,YBR257W,YCR077C,YDL007W,YDL020C,YDL126C,YDL185W,YDR037W,YDR083W,YDR174W,YDR363W-A,YDR439W,YDR457W,YDR500C,YEL055C,YER006W,YER013W,YER112W,YER133W,YFL001W,YFL023W,YGL066W,YGL173C,YGR081C,YGR118W,YGR252W,YHL033C,YHR066W,YHR167W,YHR178W,YIL069C,YIR005W,YJL124C,YJL166W,YKL213C,YKR008W,YKR057W,YKR084C,YKR086W,YLR085C,YLR192C,YLR264W,YLR298C,YLR438C-A,YML026C,Y…	GO:0006725																					non-membrane-bounded organelle	3.97414e-07	YBL087C,YBR048W,YBR181C,YCR086W,YDL082W,YDL126C,YDR083W,YDR500C,YEL055C,YFL023W,YGR118W,YGR252W,YHL033C,YKR057W,YLR264W,YLR287C-A,YLR388W,YML026C,YMR143W,YMR230W,YNL002C,YNL302C,YOR001W	GO:0043228
heterocycle metabolic process	0.0289793	YAL013W,YBL021C,YBR048W,YBR111W-A,YBR181C,YBR257W,YCR077C,YDL007W,YDL020C,YDL126C,YDL185W,YDR037W,YDR083W,YDR174W,YDR363W-A,YDR439W,YDR457W,YDR500C,YEL055C,YER006W,YER013W,YER112W,YER133W,YFL001W,YFL023W,YGL066W,YGL173C,YGR081C,YGR118W,YGR252W,YHL033C,YHR066W,YHR167W,YHR178W,YIL069C,YIR005W,YJL124C,YJL166W,YKL213C,YKR008W,YKR057W,YKR084C,YKR086W,YLR085C,YLR192C,YLR264W,YLR298C,YLR438C-A,YML026C,Y…	GO:0046483																					intracellular non-membrane-bounded organelle	3.97414e-07	YBL087C,YBR048W,YBR181C,YCR086W,YDL082W,YDL126C,YDR083W,YDR500C,YEL055C,YFL023W,YGR118W,YGR252W,YHL033C,YKR057W,YLR264W,YLR287C-A,YLR388W,YML026C,YMR143W,YMR230W,YNL002C,YNL302C,YOR001W	GO:0043232
cellular nitrogen compound metabolic process	0.0323777	YAL013W,YBL021C,YBL087C,YBR048W,YBR111W-A,YBR181C,YBR257W,YCR077C,YDL007W,YDL020C,YDL082W,YDL126C,YDL185W,YDR037W,YDR083W,YDR174W,YDR283C,YDR363W-A,YDR439W,YDR457W,YDR500C,YEL050C,YEL055C,YER006W,YER007C-A,YER013W,YER112W,YER133W,YFL001W,YFL023W,YGL066W,YGL173C,YGR081C,YGR118W,YGR157W,YGR252W,YHL033C,YHR066W,YHR167W,YHR178W,YHR189W,YIL069C,YIR005W,YJL124C,YJL166W,YKL056C,YKL213C,YKR008W,YKR057W,Y…	GO:0034641																					cytosol	7.37932e-07	YBL087C,YBR048W,YBR181C,YDL082W,YDL126C,YDR500C,YFL023W,YGR118W,YGR252W,YHL033C,YKR057W,YLR264W,YLR287C-A,YLR388W,YML026C,YMR143W,YMR230W,YNL002C,YNL302C	GO:0005829
ribonucleoprotein complex export from nucleus	0.0423083	YBR111W-A,YDR363W-A,YER006W,YGL066W,YGR081C,YHR167W,YIL040W,YIR005W,YLR264W,YML026C,YMR230W,YNL302C	GO:0071426																					macromolecular complex	7.9732e-06	YBL087C,YBR048W,YBR181C,YCR086W,YDL082W,YDL126C,YDR083W,YDR292C,YDR500C,YEL003W,YFL023W,YGR118W,YGR132C,YGR252W,YHL033C,YKR057W,YLR264W,YLR287C-A,YLR388W,YML026C,YMR143W,YMR230W,YNL002C,YNL302C,YOR001W	GO:0032991
histone mRNA catabolic process	0.0463712	YNL299W,YOL115W,YOR001W	GO:0071044																					intracellular organelle part	0.00129161	YBL087C,YBR048W,YBR181C,YCR086W,YDL082W,YDL126C,YDR083W,YDR292C,YDR500C,YEL055C,YFL023W,YGR118W,YGR132C,YGR252W,YHL033C,YKR057W,YLR264W,YLR287C-A,YLR388W,YML026C,YMR143W,YMR230W,YNL002C,YNL302C,YOR001W	GO:0044446
macromolecular complex	1.09431e-12	YAL013W,YBL021C,YBL050W,YBL087C,YBR048W,YBR082C,YBR111W-A,YBR181C,YBR257W,YCL005W-A,YCR077C,YCR086W,YDL007W,YDL082W,YDL126C,YDL145C,YDL185W,YDR083W,YDR148C,YDR174W,YDR283C,YDR292C,YDR331W,YDR363W-A,YDR439W,YDR488C,YDR500C,YEL003W,YEL036C,YEL050C,YER006W,YER007C-A,YER013W,YER112W,YER133W,YFL023W,YFR004W,YFR010W,YGL066W,YGL173C,YGR081C,YGR118W,YGR132C,YGR252W,YHL033C,YHR066W,YHR167W,YIL069C,YIL076W…	GO:0032991																					organelle part	0.00143755	YBL087C,YBR048W,YBR181C,YCR086W,YDL082W,YDL126C,YDR083W,YDR292C,YDR500C,YEL055C,YFL023W,YGR118W,YGR132C,YGR252W,YHL033C,YKR057W,YLR264W,YLR287C-A,YLR388W,YML026C,YMR143W,YMR230W,YNL002C,YNL302C,YOR001W	GO:0044422
cytosolic small ribosomal subunit	8.53037e-09	YBR048W,YBR181C,YCR077C,YGR118W,YIL069C,YKR057W,YLR264W,YLR287C-A,YLR388W,YML026C,YMR116C,YMR143W,YMR230W,YNL302C	GO:0022627																					cytosolic large ribosomal subunit	0.0452328	YBL087C,YDL082W,YDL126C,YDR500C,YHL033C,YNL002C	GO:0022625
intracellular ribonucleoprotein complex	1.64518e-08	YBL087C,YBR048W,YBR111W-A,YBR181C,YBR257W,YCR077C,YDL082W,YDL126C,YDR083W,YDR174W,YDR283C,YDR500C,YEL050C,YER006W,YER007C-A,YER013W,YER112W,YFL023W,YGL173C,YGR081C,YGR118W,YHL033C,YHR066W,YIL069C,YIR005W,YJL124C,YKL056C,YKR057W,YKR086W,YLR192C,YLR264W,YLR287C-A,YLR298C,YLR388W,YLR438C-A,YML026C,YMR116C,YMR143W,YMR230W,YNL002C,YNL016W,YNL118C,YNL197C,YNL302C,YPR101W,YPR178W	GO:0030529
ribonucleoprotein complex	1.64518e-08	YBL087C,YBR048W,YBR111W-A,YBR181C,YBR257W,YCR077C,YDL082W,YDL126C,YDR083W,YDR174W,YDR283C,YDR500C,YEL050C,YER006W,YER007C-A,YER013W,YER112W,YFL023W,YGL173C,YGR081C,YGR118W,YHL033C,YHR066W,YIL069C,YIR005W,YJL124C,YKL056C,YKR057W,YKR086W,YLR192C,YLR264W,YLR287C-A,YLR298C,YLR388W,YLR438C-A,YML026C,YMR116C,YMR143W,YMR230W,YNL002C,YNL016W,YNL118C,YNL197C,YNL302C,YPR101W,YPR178W	GO:1990904
cytosolic ribosome	3.6738e-08	YBL087C,YBR048W,YBR181C,YCR077C,YDL082W,YDL126C,YDR283C,YDR500C,YFL023W,YGR118W,YHL033C,YIL069C,YKR057W,YLR264W,YLR287C-A,YLR388W,YML026C,YMR116C,YMR143W,YMR230W,YNL002C,YNL302C	GO:0022626
cytosolic part	4.6117e-08	YBL087C,YBR048W,YBR181C,YCR077C,YDL007W,YDL082W,YDL126C,YDR283C,YDR363W-A,YDR500C,YFL023W,YFR004W,YGR118W,YHL033C,YIL069C,YKR057W,YLR264W,YLR287C-A,YLR388W,YML026C,YMR116C,YMR143W,YMR230W,YNL002C,YNL302C	GO:0044445
non-membrane-bounded organelle	4.56766e-07	YAL013W,YBL087C,YBR048W,YBR111W-A,YBR181C,YBR200W,YBR257W,YCR077C,YCR086W,YDL082W,YDL126C,YDR083W,YDR148C,YDR174W,YDR283C,YDR439W,YDR457W,YDR488C,YDR500C,YEL050C,YEL055C,YER006W,YER007C-A,YER112W,YER133W,YFL023W,YGL173C,YGR081C,YGR118W,YGR252W,YHL033C,YHR066W,YIL069C,YJL124C,YKL056C,YKR057W,YLL049W,YLR085C,YLR264W,YLR287C-A,YLR388W,YLR438C-A,YML026C,YMR116C,YMR143W,YMR230W,YNL002C,YNL016W,YNL097C…	GO:0043228
intracellular non-membrane-bounded organelle	4.56766e-07	YAL013W,YBL087C,YBR048W,YBR111W-A,YBR181C,YBR200W,YBR257W,YCR077C,YCR086W,YDL082W,YDL126C,YDR083W,YDR148C,YDR174W,YDR283C,YDR439W,YDR457W,YDR488C,YDR500C,YEL050C,YEL055C,YER006W,YER007C-A,YER112W,YER133W,YFL023W,YGL173C,YGR081C,YGR118W,YGR252W,YHL033C,YHR066W,YIL069C,YJL124C,YKL056C,YKR057W,YLL049W,YLR085C,YLR264W,YLR287C-A,YLR388W,YLR438C-A,YML026C,YMR116C,YMR143W,YMR230W,YNL002C,YNL016W,YNL097C…	GO:0043232
small ribosomal subunit	3.84489e-06	YBR048W,YBR181C,YCR077C,YGR118W,YIL069C,YKR057W,YLR264W,YLR287C-A,YLR388W,YML026C,YMR116C,YMR143W,YMR230W,YNL302C	GO:0015935
ribosomal subunit	2.36586e-05	YBL087C,YBR048W,YBR181C,YCR077C,YDL082W,YDL126C,YDR500C,YEL050C,YGR118W,YHL033C,YIL069C,YKR057W,YLR264W,YLR287C-A,YLR388W,YML026C,YMR116C,YMR143W,YMR230W,YNL002C,YNL302C	GO:0044391
ribosome	2.92257e-05	YBL087C,YBR048W,YBR181C,YCR077C,YDL082W,YDL126C,YDR283C,YDR500C,YEL050C,YER007C-A,YFL023W,YGR118W,YHL033C,YIL069C,YKL056C,YKR057W,YLR264W,YLR287C-A,YLR388W,YML026C,YMR116C,YMR143W,YMR230W,YNL002C,YNL302C	GO:0005840
intracellular organelle part	2.95975e-05	YAL013W,YBL021C,YBL050W,YBL087C,YBR048W,YBR111W-A,YBR181C,YBR257W,YCL005W-A,YCR077C,YCR086W,YDL007W,YDL082W,YDL126C,YDL145C,YDL185W,YDR083W,YDR148C,YDR174W,YDR292C,YDR331W,YDR439W,YDR457W,YDR488C,YDR500C,YEL036C,YEL050C,YEL055C,YER006W,YER013W,YER031C,YER112W,YER133W,YFL023W,YGL066W,YGL173C,YGR081C,YGR118W,YGR132C,YGR252W,YHL033C,YHR066W,YHR116W,YHR167W,YIL040W,YIL048W,YIL069C,YIL076W,YIR005W,YJL…	GO:0044446
organelle part	3.88208e-05	YAL013W,YBL021C,YBL050W,YBL087C,YBR048W,YBR111W-A,YBR181C,YBR257W,YCL005W-A,YCR077C,YCR086W,YDL007W,YDL082W,YDL126C,YDL145C,YDL185W,YDR083W,YDR148C,YDR174W,YDR292C,YDR331W,YDR439W,YDR457W,YDR488C,YDR500C,YEL036C,YEL050C,YEL055C,YER006W,YER013W,YER031C,YER112W,YER133W,YFL023W,YGL066W,YGL173C,YGR081C,YGR118W,YGR132C,YGR252W,YHL033C,YHR066W,YHR116W,YHR167W,YIL040W,YIL048W,YIL069C,YIL076W,YIR005W,YJL…	GO:0044422
intracellular part	9.47687e-05	YAL013W,YBL021C,YBL050W,YBL058W,YBL087C,YBR048W,YBR082C,YBR111W-A,YBR181C,YBR200W,YBR257W,YCL005W-A,YCR077C,YCR086W,YDL007W,YDL020C,YDL082W,YDL126C,YDL145C,YDL185W,YDL192W,YDR037W,YDR083W,YDR148C,YDR150W,YDR174W,YDR283C,YDR292C,YDR331W,YDR363W-A,YDR439W,YDR457W,YDR488C,YDR500C,YEL003W,YEL036C,YEL050C,YEL055C,YER006W,YER007C-A,YER013W,YER031C,YER112W,YER133W,YFL001W,YFL023W,YFR004W,YFR010W,YGL066W…	GO:0044424
intracellular	0.000128948	YAL013W,YBL021C,YBL050W,YBL058W,YBL087C,YBR048W,YBR082C,YBR111W-A,YBR181C,YBR200W,YBR257W,YCL005W-A,YCR077C,YCR086W,YDL007W,YDL020C,YDL082W,YDL126C,YDL145C,YDL185W,YDL192W,YDR037W,YDR083W,YDR148C,YDR150W,YDR174W,YDR283C,YDR292C,YDR331W,YDR363W-A,YDR439W,YDR457W,YDR488C,YDR500C,YEL003W,YEL036C,YEL050C,YEL055C,YER006W,YER007C-A,YER013W,YER031C,YER112W,YER133W,YFL001W,YFL023W,YFR004W,YFR010W,YGL066W…	GO:0005622
intracellular organelle	0.000881456	YAL013W,YBL021C,YBL050W,YBL058W,YBL087C,YBR048W,YBR111W-A,YBR181C,YBR200W,YBR257W,YCL005W-A,YCR077C,YCR086W,YDL007W,YDL020C,YDL082W,YDL126C,YDL145C,YDL185W,YDL192W,YDR083W,YDR148C,YDR150W,YDR174W,YDR283C,YDR292C,YDR331W,YDR363W-A,YDR439W,YDR457W,YDR488C,YDR500C,YEL036C,YEL050C,YEL055C,YER006W,YER007C-A,YER013W,YER031C,YER112W,YER133W,YFL001W,YFL023W,YFR004W,YFR010W,YGL066W,YGL173C,YGR081C,YGR118W…	GO:0043229
organelle	0.00107135	YAL013W,YBL021C,YBL050W,YBL058W,YBL087C,YBR048W,YBR111W-A,YBR181C,YBR200W,YBR257W,YCL005W-A,YCR077C,YCR086W,YDL007W,YDL020C,YDL082W,YDL126C,YDL145C,YDL185W,YDL192W,YDR083W,YDR148C,YDR150W,YDR174W,YDR283C,YDR292C,YDR331W,YDR363W-A,YDR439W,YDR457W,YDR488C,YDR500C,YEL036C,YEL050C,YEL055C,YER006W,YER007C-A,YER013W,YER031C,YER112W,YER133W,YFL001W,YFL023W,YFR004W,YFR010W,YGL066W,YGL173C,YGR081C,YGR118W…	GO:0043226
cytoplasmic mRNA processing body	0.00232245	YBR111W-A,YCR077C,YER112W,YGL173C,YJL124C,YLR438C-A,YNL016W,YNL118C,YNL197C	GO:0000932
protein complex	0.00309089	YAL013W,YBL021C,YBL050W,YBR082C,YBR111W-A,YBR257W,YCL005W-A,YCR077C,YCR086W,YDL007W,YDL126C,YDL145C,YDL185W,YDR148C,YDR292C,YDR331W,YDR363W-A,YDR439W,YDR488C,YEL003W,YEL036C,YER112W,YER133W,YFL023W,YFR004W,YFR010W,YGL066W,YGR132C,YGR252W,YHR167W,YIL076W,YIR005W,YJL124C,YJL166W,YKR008W,YKR084C,YLL049W,YLR078C,YLR085C,YLR192C,YLR438C-A,YML114C,YNL001W,YNL097C,YNL215W,YNL299W,YNL330C,YNR006W,YOL115W…	GO:0043234
Lsm1-7-Pat1 complex	0.00818386	YCR077C,YER112W,YJL124C,YLR438C-A	GO:1990726
ribonucleoprotein granule	0.0106796	YBR111W-A,YCR077C,YER112W,YGL173C,YJL124C,YLR287C-A,YLR438C-A,YNL016W,YNL118C,YNL197C	GO:0035770
cytoplasmic ribonucleoprotein granule	0.0106796	YBR111W-A,YCR077C,YER112W,YGL173C,YJL124C,YLR287C-A,YLR438C-A,YNL016W,YNL118C,YNL197C	GO:0036464
cell part	0.0383127	YAL013W,YBL021C,YBL050W,YBL058W,YBL087C,YBR048W,YBR082C,YBR111W-A,YBR181C,YBR200W,YBR257W,YCL005W-A,YCR077C,YCR086W,YDL007W,YDL020C,YDL082W,YDL126C,YDL145C,YDL185W,YDL192W,YDR037W,YDR083W,YDR148C,YDR150W,YDR174W,YDR283C,YDR292C,YDR331W,YDR363W-A,YDR439W,YDR457W,YDR488C,YDR500C,YEL003W,YEL036C,YEL050C,YEL055C,YER006W,YER007C-A,YER013W,YER031C,YER112W,YER133W,YFL001W,YFL023W,YFR004W,YFR010W,YGL066W…	GO:0044464
cell	0.0399156	YAL013W,YBL021C,YBL050W,YBL058W,YBL087C,YBR048W,YBR082C,YBR111W-A,YBR181C,YBR200W,YBR257W,YCL005W-A,YCR077C,YCR086W,YDL007W,YDL020C,YDL082W,YDL126C,YDL145C,YDL185W,YDL192W,YDR037W,YDR083W,YDR148C,YDR150W,YDR174W,YDR283C,YDR292C,YDR331W,YDR363W-A,YDR439W,YDR457W,YDR488C,YDR500C,YEL003W,YEL036C,YEL050C,YEL055C,YER006W,YER007C-A,YER013W,YER031C,YER112W,YER133W,YFL001W,YFL023W,YFR004W,YFR010W,YGL066W…	GO:0005623
structural constituent of ribosome	0.00488511	YBL087C,YBR048W,YBR181C,YDL082W,YDR500C,YEL050C,YGR118W,YHL033C,YIL069C,YKR057W,YLR264W,YLR287C-A,YLR388W,YML026C,YMR143W,YMR230W,YNL002C,YNL302C	GO:0003735
poly(A) RNA binding	0.0130634	YBL087C,YCR077C,YDL185W,YDR037W,YEL050C,YER006W,YER013W,YGL173C,YJL124C,YKR086W,YLR298C,YMR143W,YMR230W,YNL002C,YNL016W,YNL118C,YNL197C,YNL302C,YOL115W	GO:0044822
structural molecule activity	0.0239787	YBL087C,YBR048W,YBR181C,YBR200W,YDL082W,YDL145C,YDR500C,YEL050C,YGL066W,YGR118W,YHL033C,YIL069C,YIL076W,YKR057W,YLR264W,YLR287C-A,YLR388W,YML026C,YMR143W,YMR230W,YNL002C,YNL302C	GO:0005198

## Sheet: TF Cluster A B C Enrichment
Cluster A							Cluster B							Cluster C
GO_id	Term	NumberOfGenes	p-value	p-value_fdr	p-value_bonferroni		GO_id	Term	NumberOfGenes	p-value	p-value_fdr	p-value_bonferroni		GO_id	Term	NumberOfGenes	p-value	p-value_fdr	p-value_bonferroni
GO:0000118	histone deacetylase complex	4	5.98e-06	0.00552	0.00552		GO:0000790	nuclear chromatin	6	7.23e-07	0.00059	0.000668		GO:0000417	HIR complex	3	4.78e-07	0.000433	0.000441
GO:0016602	CCAAT-binding factor complex	2	1.45e-05	0.0067	0.0134		GO:0000785	chromatin	6	1.28e-06	0.00059	0.00118		GO:0000790	nuclear chromatin	7	9.38e-07	0.000433	0.000866
GO:0032221	Rpd3S complex	2	0.000144	0.0443	0.133		GO:0044454	nuclear chromosome part	6	4.23e-05	0.013	0.039		GO:0000785	chromatin	7	1.8e-06	0.000554	0.00166
GO:0000790	nuclear chromatin	4	0.000755	0.167	0.697		GO:0000228	nuclear chromosome	6	7.73e-05	0.0178	0.0714		GO:0044427	chromosomal part	9	9.59e-06	0.00221	0.00885
GO:0090575	RNA polymerase II transcription factor complex	3	0.00107	0.167	0.99		GO:0044427	chromosomal part	6	0.000197	0.0363	0.181		GO:0005694	chromosome	9	2.17e-05	0.00401	0.0201
GO:0000785	chromatin	4	0.00108	0.167	1		GO:0005634	nucleus	14	0.000256	0.0395	0.237		GO:0005634	nucleus	21	4.02e-05	0.00619	0.0371
GO:0044454	nuclear chromosome part	5	0.00137	0.181	1		GO:0005694	chromosome	6	0.000342	0.0451	0.315		GO:0044454	nuclear chromosome part	7	9.51e-05	0.0125	0.0878
GO:0070822	Sin3-type complex	2	0.00168	0.184	1		GO:0031981	nuclear lumen	6	0.015	1	1		GO:0000228	nuclear chromosome	7	0.000187	0.0215	0.172
GO:0044798	nuclear transcription factor complex	3	0.00203	0.184	1		GO:0032991	macromolecular complex	9	0.0285	1	1		GO:0032991	macromolecular complex	14	0.0104	1	1
GO:0000228	nuclear chromosome	5	0.00221	0.184	1		GO:0044428	nuclear part	7	0.0294	1	1		GO:0031981	nuclear lumen	8	0.0176	1	1
GO:0070210	Rpd3L-Expanded complex	2	0.00238	0.184	1		GO:0043232	intracellular non-membrane-bounded organelle	6	0.0557	1	1		GO:0070603	SWI/SNF superfamily-type complex	2	0.0216	1	1
GO:0005667	transcription factor complex	3	0.0024	0.184	1		GO:0070013	intracellular organelle lumen	6	0.0604	1	1		GO:0044428	nuclear part	10	0.0246	1	1
GO:0044427	chromosomal part	5	0.00459	0.326	1		GO:0043233	organelle lumen	6	0.0604	1	1		GO:0043232	intracellular non-membrane-bounded organelle	9	0.034	1	1
GO:0044451	nucleoplasm part	4	0.00566	0.373	1		GO:0005829	cytosol	4	0.0724	1	1		GO:0005829	cytosol	6	0.0424	1	1
GO:0005694	chromosome	5	0.00704	0.433	1		GO:0031974	membrane-enclosed lumen	6	0.0762	1	1		GO:0043233	organelle lumen	8	0.0893	1	1
GO:0005654	nucleoplasm	4	0.00977	0.564	1		GO:0044451	nucleoplasm part	2	0.117	1	1		GO:0070013	intracellular organelle lumen	8	0.0893	1	1
GO:0005634	nucleus	13	0.0143	0.778	1		GO:0043231	intracellular membrane-bounded organelle	14	0.126	1	1		GO:0043231	intracellular membrane-bounded organelle	22	0.0905	1	1
GO:0044428	nuclear part	8	0.0329	1	1		GO:0043227	membrane-bounded organelle	14	0.129	1	1		GO:0043227	membrane-bounded organelle	22	0.0934	1	1
GO:1902494	catalytic complex	4	0.0864	1	1		GO:0043229	intracellular organelle	14	0.146	1	1		GO:0005654	nucleoplasm	3	0.101	1	1
GO:0031981	nuclear lumen	5	0.115	1	1		GO:0043226	organelle	14	0.149	1	1		GO:0043229	intracellular organelle	22	0.111	1	1
GO:0043234	protein complex	7	0.156	1	1		GO:0005654	nucleoplasm	2	0.152	1	1		GO:0043226	organelle	22	0.115	1	1
GO:0032991	macromolecular complex	8	0.207	1	1		GO:0005622	intracellular	14	0.271	1	1		GO:0031974	membrane-enclosed lumen	8	0.116	1	1
GO:0043232	intracellular non-membrane-bounded organelle	5	0.275	1	1		GO:0044424	intracellular part	14	0.287	1	1		GO:0043234	protein complex	9	0.126	1	1
GO:0043233	organelle lumen	5	0.289	1	1		GO:0043234	protein complex	5	0.301	1	1		GO:0098687	chromosomal region	2	0.129	1	1
GO:0070013	intracellular organelle lumen	5	0.289	1	1		GO:0044464	cell part	14	0.388	1	1		GO:0044451	nucleoplasm part	2	0.249	1	1
GO:0031974	membrane-enclosed lumen	5	0.333	1	1		GO:0005623	cell	14	0.389	1	1		GO:0005622	intracellular	22	0.256	1	1
GO:0043231	intracellular membrane-bounded organelle	14	0.498	1	1		GO:1902494	catalytic complex	2	0.404	1	1		GO:0044424	intracellular part	22	0.275	1	1
GO:0043227	membrane-bounded organelle	14	0.504	1	1		GO:0005737	cytoplasm	12	0.427	1	1		GO:0044464	cell part	22	0.403	1	1
GO:0005737	cytoplasm	14	0.534	1	1		GO:0005575	cellular_component	14	0.516	1	1		GO:0005623	cell	22	0.404	1	1
GO:0043229	intracellular organelle	14	0.538	1	1		GO:0044446	intracellular organelle part	7	0.721	1	1		GO:0005737	cytoplasm	19	0.423	1	1
GO:0043226	organelle	14	0.545	1	1		GO:0044422	organelle part	7	0.727	1	1		GO:0005575	cellular_component	23	0.424	1	1
GO:0044446	intracellular organelle part	9	0.681	1	1		GO:0044444	cytoplasmic part	5	0.912	1	1		GO:0044446	intracellular organelle part	13	0.519	1	1
GO:0044422	organelle part	9	0.688	1	1		GO:0030014	CCR4-NOT complex	1	1	1	1		GO:0044422	organelle part	13	0.528	1	1
GO:0005622	intracellular	14	0.724	1	1		GO:0030015	CCR4-NOT core complex	1	1	1	1		GO:1902494	catalytic complex	2	0.662	1	1
GO:0044424	intracellular part	14	0.741	1	1		GO:0000123	histone acetyltransferase complex	1	1	1	1		GO:0031975	envelope	2	0.715	1	1
GO:0005739	mitochondrion	3	0.797	1	1		GO:0090575	RNA polymerase II transcription factor complex	1	1	1	1		GO:0031967	organelle envelope	2	0.715	1	1
GO:0044464	cell part	14	0.832	1	1		GO:0016586	RSC complex	1	1	1	1		GO:0044444	cytoplasmic part	10	0.815	1	1
GO:0005623	cell	14	0.832	1	1		GO:0070603	SWI/SNF superfamily-type complex	1	1	1	1		GO:0005739	mitochondrion	2	0.978	1	1
GO:0005575	cellular_component	14	0.908	1	1		GO:0033309	SBF transcription complex	1	1	1	1		GO:0031090	organelle membrane	2	0.981	1	1
GO:0044444	cytoplasmic part	6	0.939	1	1		GO:0032777	Piccolo NuA4 histone acetyltransferase complex	1	1	1	1		GO:0016020	membrane	3	0.988	1	1
GO:0016020	membrane	3	0.947	1	1		GO:0000118	histone deacetylase complex	1	1	1	1		GO:0030014	CCR4-NOT complex	1	1	1	1
GO:0042175	nuclear outer membrane-endoplasmic reticulum membrane network	1	1	1	1		GO:0048471	perinuclear region of cytoplasm	1	1	1	1		GO:0098805	whole membrane	1	1	1	1
GO:0031224	intrinsic component of membrane	1	1	1	1		GO:0031248	protein acetyltransferase complex	1	1	1	1		GO:0019867	outer membrane	1	1	1	1
GO:0032993	protein-DNA complex	1	1	1	1		GO:0043189	H4/H2A histone acetyltransferase complex	1	1	1	1		GO:0000123	histone acetyltransferase complex	1	1	1	1
GO:0098687	chromosomal region	1	1	1	1		GO:0000417	HIR complex	1	1	1	1		GO:0090575	RNA polymerase II transcription factor complex	1	1	1	1
GO:0098588	bounding membrane of organelle	1	1	1	1		GO:1902562	H4 histone acetyltransferase complex	1	1	1	1		GO:0098588	bounding membrane of organelle	1	1	1	1
GO:0000784	nuclear chromosome, telomeric region	1	1	1	1		GO:0035267	NuA4 histone acetyltransferase complex	1	1	1	1		GO:0016586	RSC complex	1	1	1	1
GO:0000783	nuclear telomere cap complex	1	1	1	1		GO:0030907	MBF transcription complex	1	1	1	1		GO:0031968	organelle outer membrane	1	1	1	1
GO:0070187	telosome	1	1	1	1		GO:0005667	transcription factor complex	1	1	1	1		GO:0000781	chromosome, telomeric region	1	1	1	1
GO:0000781	chromosome, telomeric region	1	1	1	1		GO:1902493	acetyltransferase complex	1	1	1	1		GO:0031965	nuclear membrane	1	1	1	1
GO:0000782	telomere cap complex	1	1	1	1		GO:0044798	nuclear transcription factor complex	1	1	1	1		GO:0031966	mitochondrial membrane	1	1	1	1
GO:0033698	Rpd3L complex	1	1	1	1		GO:0016020	membrane	1	1	1	1		GO:0033309	SBF transcription complex	1	1	1	1
GO:0034399	nuclear periphery	1	1	1	1		GO:1990234	transferase complex	1	1	1	1		GO:0032777	Piccolo NuA4 histone acetyltransferase complex	1	1	1	1
GO:0005789	endoplasmic reticulum membrane	1	1	1	1		GO:0070822	Sin3-type complex	1	1	1	1		GO:0000118	histone deacetylase complex	1	1	1	1
GO:0044425	membrane part	1	1	1	1									GO:0090544	BAF-type complex	1	1	1	1
GO:0048471	perinuclear region of cytoplasm	1	1	1	1									GO:0044429	mitochondrial part	1	1	1	1
GO:0005886	plasma membrane	1	1	1	1									GO:0000775	chromosome, centromeric region	1	1	1	1
GO:0005783	endoplasmic reticulum	1	1	1	1									GO:0048471	perinuclear region of cytoplasm	1	1	1	1
GO:0071944	cell periphery	1	1	1	1									GO:0033186	CAF-1 complex	1	1	1	1
GO:0005829	cytosol	1	1	1	1									GO:0005783	endoplasmic reticulum	1	1	1	1
GO:0044432	endoplasmic reticulum part	1	1	1	1									GO:0031248	protein acetyltransferase complex	1	1	1	1
GO:0031090	organelle membrane	1	1	1	1									GO:0005741	mitochondrial outer membrane	1	1	1	1
GO:0089716	Pip2-Oaf1 complex	1	1	1	1									GO:0043189	H4/H2A histone acetyltransferase complex	1	1	1	1
GO:0012505	endomembrane system	1	1	1	1									GO:0005635	nuclear envelope	1	1	1	1
GO:0016021	integral component of membrane	1	1	1	1									GO:0005740	mitochondrial envelope	1	1	1	1
GO:0070211	Snt2C complex	1	1	1	1									GO:1902562	H4 histone acetyltransferase complex	1	1	1	1
GO:0070823	HDA1 complex	1	1	1	1									GO:0016514	SWI/SNF complex	1	1	1	1
														GO:0035267	NuA4 histone acetyltransferase complex	1	1	1	1
														GO:0030907	MBF transcription complex	1	1	1	1
														GO:0005667	transcription factor complex	1	1	1	1
														GO:1902493	acetyltransferase complex	1	1	1	1
														GO:0044798	nuclear transcription factor complex	1	1	1	1
														GO:0012505	endomembrane system	1	1	1	1
														GO:1990234	transferase complex	1	1	1	1
