# Supplementary material for: The Modular Adaptive Ribosome
Source: PLoS One. 2016 Nov 3;11(11):e0166021. doi: 10.1371/journal.pone.0166021 (PMC5094737; doi:10.1371/journal.pone.0166021)
Supplement: S11 Table — ribosomal proteins in Clusters 1, 2, 3 and Clusters A, B, C (XLS) [file pone.0166021.s018.xls]

## Sheet: Sheet1
Cluster 1	Cluster 2	Cluster 3 (non correlated)			Cluster A	Cluster B	Cluster C (non correlated)
RPL23A	RPL19B	RPS24A			RPL4A	RPS17B	RPL26B
RPL4A	RPS8A	RPL2B			RPP1B	RPS14A	RPS1B
RPL8A	RPS11B	RPL34B			RPL43B	RPS26B	RPS27B
RPL35B	RPS14A	RPL40A			RPP2A	RPS0A	RPS16B
RPL37B	RPS26B	RPP1B			RPL26A	RPS10B	RPL22A
RPL9A	RPL16A	RPL41B			RPL9A	RPS21A	RPS14B
RPL11B	RPS27A	RPL24A			RPP2B	RPS0B	RPL41B
RPL24B	RPS17B	RPS25A			RPL6A	RPS4B	RPL38
RPL17B	RPS23A	RPL26B			RPL21B	RPS29B	RPL2B
RPL8B	RPS0A	RPS22A			RPL37A	RPL37B	RPL29
RPL6B	RPS14B	RPL43B			RPS1A	RPS28B	RPL14A
RPL36A	RPS30A	RPL38			RPS7B	RPS11B	RPS25A
RPL9B	RPL26A	RPS1A			RPL11B	RPS6B	RPL34B
RPP2A	RPS10B	RPL15B			RPL17B	RPS29A	RPL19B
RPL33B	RPS7B	RPS9A			RPL6B	RPS23A	RPL22B
	RPL18B	RPL7B			RPL36A	RPS30A	RPL7B
	RPS12	RPL22B			RPL35B		RPL1B
	RPL21B				RPL23A		RPL8B
	RPL29				RPL13A		RPL24B
					RPL16A		RPL24A
					RPL9B		RPS8A
					RPL8A		RPS9A
							RPS10A
							RPL15B
							RPS27A
							RPP1A
							RPS24A

## Sheet: Sheet2
Cluster 1												Cluster 2												Cluster 3
S000000183	YBL087C	S.	cerevisiae	RPL23A	Ribosomal	Protein	of	the	Large	subunit		S000000123	YBL027W	S.	cerevisiae	RPL19B	Ribosomal	Protein	of	the	Large	subunit		S000000876	YER074W	S.	cerevisiae	RPS24A	Ribosomal	Protein	of	the	Small	subunit
S000000235	YBR031W	S.	cerevisiae	RPL4A	Ribosomal	Protein	of	the	Large	subunit		S000000168	YBL072C	S.	cerevisiae	RPS8A	Ribosomal	Protein	of	the	Small	subunit		S000001280	YIL018W	S.	cerevisiae	RPL2B	Ribosomal	Protein	of	the	Large	subunit
S000001025	YHL033C	S.	cerevisiae	RPL8A	Ribosomal	Protein	of	the	Large	subunit		S000000252	YBR048W	S.	cerevisiae	RPS11B	Ribosomal	Protein	of	the	Small	subunit		S000001314	YIL052C	S.	cerevisiae	RPL34B	Ribosomal	Protein	of	the	Large	subunit
S000002295	YDL136W	S.	cerevisiae	RPL35B	Ribosomal	Protein	of	the	Large	subunit		S000000627	YCR031C	S.	cerevisiae	RPS14A	Ribosomal	Protein	of	the	Small	subunit		S000001410	YIL148W	S.	cerevisiae	RPL40A	Ribosomal	Protein	of	the	Large	subunit
S000002908	YDR500C	S.	cerevisiae	RPL37B	Ribosomal	Protein	of	the	Large	subunit		S000000933	YER131W	S.	cerevisiae	RPS26B	Ribosomal	Protein	of	the	Small	subunit		S000002288	YDL130W	S.	cerevisiae	RPP1B	Ribosomal	Protein	P1	Beta
S000003115	YGL147C	S.	cerevisiae	RPL9A	Ribosomal	Protein	of	the	Large	subunit		S000001395	YIL133C	S.	cerevisiae	RPL16A	Ribosomal	Protein	of	the	Large	subunit		S000002293	YDL133C-A	S.	cerevisiae	RPL41B	Ribosomal	Protein	of	the	Large	subunit
S000003317	YGR085C	S.	cerevisiae	RPL11B	Ribosomal	Protein	of	the	Large	subunit		S000001639	YKL156W	S.	cerevisiae	RPS27A	Ribosomal	Protein	of	the	Small	subunit		S000002999	YGL031C	S.	cerevisiae	RPL24A	Ribosomal	Protein	of	the	Large	subunit
S000003380	YGR148C	S.	cerevisiae	RPL24B	Ribosomal	Protein	of	the	Large	subunit		S000002855	YDR447C	S.	cerevisiae	RPS17B	Ribosomal	Protein	of	the	Small	subunit		S000003259	YGR027C	S.	cerevisiae	RPS25A	Ribosomal	Protein	of	the	Small	subunit
S000003713	YJL177W	S.	cerevisiae	RPL17B	Ribosomal	Protein	of	the	Large	subunit		S000003350	YGR118W	S.	cerevisiae	RPS23A	Ribosomal	Protein	of	the	Small	subunit		S000003266	YGR034W	S.	cerevisiae	RPL26B	Ribosomal	Protein	of	the	Large	subunit
S000003968	YLL045C	S.	cerevisiae	RPL8B	Ribosomal	Protein	of	the	Large	subunit		S000003446	YGR214W	S.	cerevisiae	RPS0A	Ribosomal	Protein	of	the	Small	subunit		S000003726	YJL190C	S.	cerevisiae	RPS22A	Ribosomal	Protein	of	the	Small	subunit
S000004440	YLR448W	S.	cerevisiae	RPL6B	Ribosomal	Protein	of	the	Large	subunit		S000003727	YJL191W	S.	cerevisiae	RPS14B	Ribosomal	Protein	of	the	Small	subunit		S000003855	YJR094W-A	S.	cerevisiae	RPL43B	Ribosomal	Protein	of	the	Large	subunit
S000004807	YMR194W	S.	cerevisiae	RPL36A	Ribosomal	Protein	of	the	Large	subunit		S000004278	YLR287C-A	S.	cerevisiae	RPS30A	Ribosomal	Protein	of	the	Small	subunit		S000004317	YLR325C	S.	cerevisiae	RPL38	Ribosomal	Protein	of	the	Large	subunit
S000005011	YNL067W	S.	cerevisiae	RPL9B	Ribosomal	Protein	of	the	Large	subunit		S000004336	YLR344W	S.	cerevisiae	RPL26A	Ribosomal	Protein	of	the	Large	subunit		S000004433	YLR441C	S.	cerevisiae	RPS1A	Ribosomal	Protein	of	the	Small	subunit
S000005399	YOL039W	S.	cerevisiae	RPP2A	Ribosomal	Protein	P2	Alpha				S000004843	YMR230W	S.	cerevisiae	RPS10B	Ribosomal	Protein	of	the	Small	subunit		S000004728	YMR121C	S.	cerevisiae	RPL15B	Ribosomal	Protein	of	the	Large	subunit
S000005760	YOR234C	S.	cerevisiae	RPL33B	Ribosomal	Protein	of	the	Large	subunit		S000005040	YNL096C	S.	cerevisiae	RPS7B	Ribosomal	Protein	of	the	Small	subunit		S000006002	YPL081W	S.	cerevisiae	RPS9A	Ribosomal	Protein	of	the	Small	subunit
												S000005245	YNL301C	S.	cerevisiae	RPL18B	Ribosomal	Protein	of	the	Large	subunit		S000006119	YPL198W	S.	cerevisiae	RPL7B	Ribosomal	Protein	of	the	Large	subunit
												S000005896	YOR369C	S.	cerevisiae	RPS12	Ribosomal	Protein	of	the	Small	subunit		S000006436	YFL034C-A	S.	cerevisiae	RPL22B	Ribosomal	Protein	of	the	Large	subunit
												S000006000	YPL079W	S.	cerevisiae	RPL21B	Ribosomal	Protein	of	the	Large	subunit
												S000006437	YFR032C-A	S.	cerevisiae	RPL29	Ribosomal	Protein	of	the	Large	subunit
